# Supplementary material for: Genome-wide demethylation and targeted remethylation during metamorphosis in the jewel wasp Nasonia vitripennis
Source: Epigenetics Chromatin. 2025 Dec 4;18:79. doi: 10.1186/s13072-025-00639-w (PMC12696957; doi:10.1186/s13072-025-00639-w)
Supplement: Supplementary file 2 — Supplementary material 2. Results from DNA methylation analyses [file 13072_2025_639_MOESM2_ESM.xlsx]

## Sheet: Alignment_Stats
Sample	Lambda CpG	Aligned Reads	Coverage
ADU1	0.3	22399005	10.0294
ADU2	0.4	22917509	10.2616
ADU4	0.9	25758460	11.5336
EMB5	0.9	25639400	11.4803
EMB6	0.9	23997585	10.7452
LAR4	0.8	25755039	11.5321
LAR5	0.9	22705804	10.1668
LAR6	0.9	26993115	12.0865
PRE1	0.3	21438652	9.5994
PRE2	0.3	21878424	9.79631
PRE3	0.3	18556614	8.30893
PUP2	0.3	27919891	12.5014
PUP3	0.3	24956958	11.1748
PUP4	0.9	27427805	12.2811

## Sheet: CpG_Counts
chr	start	end	strand	Embryo1 coverage	Embryo1 numCs	Embryo1 numTs	Embryo2 coverage	Embryo2 numCs	Embryo2 numTs	Larva1 coverage	Larva1 numCs	Larva1 numTs	Larva2 coverage	Larva2 numCs	Larva2 numTs	Larva3 coverage	Larva3 numCs	Larva3 numTs	Prepupa1 coverage	Prepupa1 numCs	Prepupa1 numTs	Prepupa2 coverage	Prepupa2 numCs	Prepupa2 numTs	Prepupa3 coverage	Prepupa3 numCs	Prepupa3 numTs	Pupa1 coverage	Pupa1 numCs	Pupa1 numTs	Pupa2 coverage	Pupa2 numCs	Pupa2 numTs	Pupa3 coverage	Pupa3 numCs	Pupa3 numTs	Adult1 coverage	Adult1 numCs	Adult1 numTs	Adult2 coverage	Adult2 numCs	Adult2 numTs	Adult3 coverage	Adult3 numCs	Adult3 numTs
NC_045757.1	65990	65991	*	32	10	22	32	8	24	29	9	20	33	10	23	35	2	33	35	4	31	30	3	27	23	2	21	23	2	21	35	6	29	27	4	23	34	31	3	19	11	8	35	29	6
NC_045757.1	65997	65998	*	32	11	21	32	8	24	29	16	13	32	18	14	31	1	30	34	9	25	29	9	20	22	6	16	25	11	14	34	10	24	28	8	20	34	29	5	19	13	6	34	28	6
NC_045757.1	66089	66090	*	34	4	30	27	5	22	32	2	30	37	1	36	25	1	24	38	4	34	32	4	28	19	0	19	28	4	24	36	1	35	37	1	36	37	1	36	18	2	16	35	5	30
NC_045757.1	66098	66099	*	34	13	21	26	7	19	32	2	30	35	2	33	23	2	21	39	3	36	29	4	25	17	0	17	27	3	24	36	3	33	39	2	37	36	4	32	17	3	14	31	5	26
NC_045757.1	66191	66192	*	31	25	6	24	20	4	35	27	8	38	33	5	21	14	7	40	35	5	31	22	9	16	14	2	35	30	5	37	33	4	29	26	3	33	28	5	23	19	4	33	24	9
NC_045757.1	66202	66203	*	31	27	4	23	22	1	35	30	5	34	31	3	15	10	5	39	37	2	29	27	2	16	14	2	34	32	2	37	35	2	31	29	2	29	28	1	25	17	8	32	29	3
NC_045757.1	66221	66222	*	33	30	3	26	25	1	39	27	12	40	35	5	18	10	8	40	35	5	40	37	3	24	17	7	39	34	5	39	37	2	37	34	3	40	36	4	28	22	6	36	32	4
NC_045757.1	66233	66234	*	32	29	3	28	27	1	39	29	10	43	33	10	22	15	7	41	34	7	41	37	4	25	21	4	40	33	7	47	43	4	39	36	3	42	38	4	32	27	5	38	30	8
NC_045757.1	66241	66242	*	34	26	8	28	23	5	39	28	11	43	34	9	25	17	8	40	36	4	41	37	4	28	23	5	40	38	2	46	38	8	42	40	2	43	35	8	32	26	6	41	35	6
NC_045757.1	66281	66282	*	37	35	2	31	29	2	37	20	17	40	18	22	27	10	17	45	28	17	38	17	21	31	17	14	37	22	15	49	38	11	43	27	16	44	31	13	35	24	11	46	30	16
NC_045757.1	66294	66295	*	35	31	4	35	31	4	37	20	17	40	24	16	31	14	17	46	32	14	38	27	11	27	20	7	39	27	12	51	38	13	48	31	17	44	31	13	36	25	11	47	36	11
NC_045757.1	66315	66316	*	35	32	3	34	33	1	38	24	14	43	26	17	34	21	13	44	34	10	41	29	12	26	21	5	39	31	8	48	45	3	48	37	11	40	33	7	34	28	6	44	38	6
NC_045757.1	66356	66357	*	47	45	2	38	35	3	33	24	9	49	40	9	33	26	7	43	43	0	46	41	5	28	26	2	39	38	1	46	46	0	49	44	5	38	37	1	36	31	5	43	35	8
NC_045757.1	66365	66366	*	47	45	2	39	37	2	33	23	10	47	41	6	31	27	4	44	44	0	43	40	3	29	27	2	39	35	4	46	44	2	47	45	2	36	32	4	35	32	3	44	38	6
NC_045757.1	66389	66390	*	47	41	6	37	34	3	34	24	10	47	36	11	31	28	3	45	42	3	42	38	4	22	20	2	39	35	4	46	43	3	43	41	2	39	37	2	43	37	6	38	34	4
NC_045757.1	66549	66550	*	44	37	7	57	46	11	43	26	17	56	23	33	37	20	17	50	37	13	40	30	10	26	22	4	58	42	16	48	34	14	48	38	10	37	26	11	43	32	11	42	33	9
NC_045757.1	66554	66555	*	43	33	10	56	36	20	44	17	27	56	22	34	37	19	18	49	28	21	43	23	20	28	19	9	58	38	20	47	27	20	50	33	17	39	23	16	44	26	18	43	24	19
NC_045757.1	66625	66626	*	41	38	3	46	43	3	49	35	14	56	26	30	46	27	19	44	35	9	46	35	11	33	22	11	57	38	19	45	34	11	50	43	7	32	19	13	46	36	10	47	31	16
NC_045757.1	66629	66630	*	41	38	3	44	43	1	50	32	18	57	24	33	45	29	16	45	39	6	46	39	7	32	22	10	60	46	14	44	40	4	50	42	8	33	25	8	44	38	6	47	34	13
NC_045757.1	66719	66720	*	34	32	2	46	44	2	51	32	19	50	29	21	45	31	14	37	32	5	38	26	12	34	27	7	57	40	17	36	32	4	45	17	28	32	19	13	34	26	8	44	37	7
NC_045757.1	66761	66762	*	32	13	19	48	22	26	47	6	41	50	9	41	42	6	36	38	7	31	40	7	33	29	7	22	55	8	47	37	7	30	46	5	41	34	6	28	32	8	24	48	5	43
NC_045757.1	66782	66783	*	30	27	3	44	43	1	45	27	18	55	39	16	37	23	14	34	26	8	38	27	11	27	23	4	50	40	10	37	28	9	47	37	10	37	32	5	35	25	10	46	40	6
NC_045757.1	66791	66792	*	32	30	2	41	39	2	44	33	11	51	37	14	34	20	14	33	25	8	40	30	10	25	20	5	47	42	5	36	31	5	46	41	5	36	34	2	35	27	8	44	39	5
NC_045757.1	66797	66798	*	33	30	3	41	37	4	42	27	15	49	34	15	33	20	13	34	25	9	39	30	9	23	18	5	46	28	18	36	27	9	45	34	11	37	30	7	34	20	14	43	32	11
NC_045757.1	66863	66864	*	35	25	10	32	22	10	39	12	27	42	12	30	30	11	19	31	18	13	41	31	10	24	18	6	41	29	12	36	27	9	48	36	12	36	23	13	29	17	12	40	30	10
NC_045757.1	66869	66870	*	35	25	10	30	18	12	40	11	29	41	16	25	32	6	26	31	17	14	43	25	18	23	13	10	40	12	28	38	24	14	47	15	32	36	21	15	24	15	9	38	23	15
NC_045757.1	66943	66944	*	40	37	3	29	29	0	34	19	15	42	27	15	39	22	17	29	27	2	34	26	8	26	17	9	36	32	4	33	29	4	48	40	8	35	28	7	23	18	5	28	22	6
NC_045757.1	66997	66998	*	38	34	4	31	27	4	39	23	16	46	23	23	39	20	19	29	19	10	35	20	15	15	10	5	40	29	11	25	20	5	38	31	7	34	30	4	23	19	4	31	18	13
NC_045757.1	67041	67042	*	37	31	6	35	24	11	42	26	16	46	20	26	39	12	27	27	18	9	37	21	16	16	8	8	43	26	17	28	18	10	38	32	6	33	22	11	25	20	5	31	19	12
NC_045757.1	67094	67095	*	41	33	8	32	28	4	40	24	16	46	26	20	42	22	20	27	14	13	44	30	14	18	16	2	41	30	11	39	26	13	37	25	12	31	5	26	28	19	9	36	24	12
NC_045757.1	67116	67117	*	39	36	3	30	29	1	39	24	15	43	18	25	37	18	19	23	13	10	40	17	23	22	16	6	40	30	10	38	30	8	36	24	12	29	11	18	31	21	10	35	30	5
NC_045757.1	67157	67158	*	38	27	11	30	22	8	37	15	22	36	10	26	27	12	15	27	16	11	44	32	12	24	17	7	39	29	10	38	18	20	35	26	9	27	20	7	28	18	10	38	21	17
NC_045757.1	67188	67189	*	35	24	11	30	20	10	36	7	29	35	10	25	27	17	10	29	12	17	44	29	15	27	11	16	41	18	23	36	19	17	37	24	13	26	16	10	29	9	20	37	23	14
NC_045757.1	67245	67246	*	26	5	21	30	6	24	32	0	32	33	2	31	26	3	23	27	2	25	41	1	40	27	4	23	38	3	35	39	2	37	33	4	29	26	2	24	31	3	28	35	4	31
NC_045757.1	67332	67333	*	30	14	16	37	19	18	33	9	24	30	7	23	27	5	22	19	2	17	34	16	18	32	7	25	40	23	17	37	14	23	37	25	12	22	6	16	36	14	22	35	11	24
NC_045757.1	67373	67374	*	33	19	14	42	27	15	34	15	19	30	11	19	25	9	16	17	7	10	31	23	8	26	13	13	38	16	22	35	15	20	43	29	14	21	14	7	33	22	11	34	18	16
NC_045757.1	67397	67398	*	35	20	15	42	18	24	32	14	18	30	8	22	25	4	21	17	5	12	33	17	16	22	5	17	42	23	19	36	3	33	41	22	19	18	0	18	31	19	12	31	21	10
NC_045757.1	67445	67446	*	33	7	26	39	3	36	29	13	16	27	3	24	25	2	23	20	0	20	31	2	29	22	0	22	36	0	36	37	3	34	40	6	34	22	0	22	30	6	24	25	4	21
NC_045757.1	67457	67458	*	34	4	30	39	7	32	30	13	17	30	6	24	24	2	22	20	0	20	29	4	25	20	0	20	35	5	30	36	0	36	38	6	32	23	0	23	29	3	26	27	9	18
NC_045757.1	67479	67480	*	30	10	20	35	18	17	31	17	14	31	6	25	25	4	21	20	10	10	30	15	15	22	2	20	30	7	23	34	5	29	39	7	32	20	7	13	29	7	22	25	16	9
NC_045757.1	67488	67489	*	29	4	25	34	5	29	32	6	26	31	1	30	27	0	27	21	0	21	27	6	21	23	0	23	29	0	29	35	5	30	39	6	33	21	1	20	29	0	29	25	4	21
NC_045757.1	67894	67895	*	40	4	36	31	3	28	35	1	34	40	0	40	29	0	29	29	1	28	27	4	23	26	3	23	37	0	37	35	4	31	43	0	43	31	1	30	24	0	24	37	0	37
NC_045757.1	75821	75822	*	18	3	15	17	0	17	23	0	23	38	0	38	32	0	32	30	0	30	27	0	27	22	0	22	29	0	29	16	0	16	29	0	29	26	0	26	22	0	22	20	0	20
NC_045757.1	91056	91057	*	33	16	17	49	29	20	43	21	22	48	10	38	30	10	20	44	17	27	35	8	27	30	10	20	37	19	18	35	9	26	39	16	23	31	5	26	37	12	25	46	14	32
NC_045757.1	91102	91103	*	34	33	1	41	40	1	43	34	9	53	36	17	26	17	9	41	33	8	32	23	9	28	25	3	34	28	6	37	34	3	37	28	9	33	24	9	34	20	14	41	32	9
NC_045757.1	91132	91133	*	33	27	6	45	33	12	46	23	23	50	22	28	23	7	16	46	20	26	31	10	21	31	9	22	33	21	12	40	15	25	31	7	24	26	13	13	32	9	23	37	18	19
NC_045757.1	91135	91136	*	32	22	10	44	33	11	46	22	24	48	22	26	23	6	17	46	16	30	32	15	17	31	9	22	32	16	16	42	13	29	32	8	24	25	9	16	32	13	19	37	16	21
NC_045757.1	91174	91175	*	31	30	1	40	37	3	47	26	21	42	21	21	28	13	15	43	32	11	37	18	19	33	23	10	34	20	14	40	25	15	36	26	10	28	13	15	35	23	12	37	19	18
NC_045757.1	91195	91196	*	31	29	2	37	37	0	45	28	17	39	17	22	29	18	11	41	29	12	34	24	10	31	23	8	34	24	10	37	24	13	32	20	12	29	14	15	36	26	10	38	25	13
NC_045757.1	91259	91260	*	32	31	1	44	41	3	45	35	10	42	30	12	37	19	18	38	36	2	33	27	6	25	21	4	42	31	11	33	27	6	35	30	5	31	20	11	36	29	7	40	30	10
NC_045757.1	91289	91290	*	32	31	1	41	38	3	44	33	11	36	26	10	37	17	20	31	27	4	30	23	7	22	20	2	42	36	6	28	25	3	36	34	2	33	22	11	34	27	7	36	29	7
NC_045757.1	91298	91299	*	31	30	1	46	40	6	43	38	5	37	31	6	41	24	17	28	25	3	33	30	3	23	21	2	41	36	5	29	26	3	33	32	1	37	27	10	35	29	6	36	30	6
NC_045757.1	91334	91335	*	34	31	3	48	46	2	39	24	15	39	16	23	46	21	25	25	18	7	36	24	12	22	12	10	44	26	18	32	19	13	37	18	19	37	15	22	33	24	9	39	25	14
NC_045757.1	91394	91395	*	29	28	1	41	40	1	30	24	6	32	22	10	39	29	10	19	17	2	29	26	3	20	17	3	42	37	5	32	28	4	36	31	5	35	26	9	39	34	5	42	33	9
NC_045757.1	91405	91406	*	29	28	1	40	39	1	32	23	9	30	23	7	40	27	13	17	12	5	27	23	4	21	20	1	43	37	6	31	28	3	37	32	5	32	27	5	35	30	5	42	33	9
NC_045757.1	91487	91488	*	41	37	4	38	36	2	32	24	8	35	28	7	37	24	13	12	9	3	21	16	5	21	18	3	33	30	3	23	19	4	33	31	2	24	22	2	36	30	6	26	24	2
NC_045757.1	91528	91529	*	44	39	5	40	40	0	36	30	6	38	32	6	37	33	4	17	16	1	28	24	4	24	21	3	32	30	2	25	21	4	40	37	3	28	26	2	37	34	3	27	25	2
NC_045757.1	91550	91551	*	43	38	5	44	40	4	38	33	5	36	26	10	43	36	7	19	17	2	29	25	4	23	21	2	34	28	6	25	23	2	48	43	5	27	24	3	36	34	2	21	20	1
NC_045757.1	91555	91556	*	44	40	4	45	44	1	35	30	5	35	28	7	42	33	9	21	19	2	27	21	6	23	20	3	35	31	4	26	24	2	45	44	1	28	25	3	36	35	1	23	21	2
NC_045757.1	91587	91588	*	43	42	1	45	44	1	41	37	4	34	29	5	46	37	9	29	26	3	24	24	0	26	23	3	42	40	2	23	22	1	46	45	1	31	27	4	39	37	2	24	24	0
NC_045757.1	91626	91627	*	43	38	5	44	44	0	48	30	18	44	27	17	39	21	18	36	25	11	28	20	8	26	19	7	43	34	9	21	20	1	39	35	4	31	28	3	37	30	7	24	19	5
NC_045757.1	91639	91640	*	46	43	3	46	45	1	42	15	27	44	26	18	39	20	19	35	20	15	30	18	12	26	17	9	43	30	13	19	17	2	38	28	10	29	20	9	34	22	12	25	17	8
NC_045757.1	91691	91692	*	47	41	6	46	41	5	53	30	23	45	32	13	40	26	14	37	21	16	29	22	7	32	21	11	45	37	8	22	18	4	30	19	11	24	18	6	35	23	12	29	24	5
NC_045757.1	91695	91696	*	46	43	3	47	46	1	50	40	10	48	40	8	40	30	10	37	32	5	30	29	1	33	26	7	42	42	0	22	22	0	26	25	1	25	21	4	34	32	2	31	29	2
NC_045757.1	91728	91729	*	50	49	1	47	46	1	47	38	9	50	39	11	34	27	7	37	33	4	35	33	2	33	32	1	42	39	3	23	23	0	31	23	8	22	21	1	34	31	3	33	29	4
NC_045757.1	91758	91759	*	48	47	1	50	48	2	56	44	12	44	39	5	36	30	6	36	35	1	37	36	1	34	28	6	38	37	1	23	22	1	36	36	0	24	21	3	36	32	4	41	36	5
NC_045757.1	91769	91770	*	44	42	2	46	38	8	54	41	13	44	35	9	36	24	12	36	31	5	36	29	7	33	30	3	39	34	5	25	23	2	39	35	4	24	22	2	33	28	5	40	29	11
NC_045757.1	91887	91888	*	34	30	4	33	32	1	41	30	11	34	31	3	22	18	4	26	25	1	34	28	6	17	14	3	27	24	3	11	11	0	26	23	3	24	19	5	26	22	4	34	27	7
NC_045757.1	91966	91967	*	20	19	1	25	24	1	27	21	6	21	17	4	11	7	4	17	11	6	17	15	2	NA	NA	NA	18	17	1	NA	NA	NA	18	15	3	15	13	2	14	13	1	26	21	5
NC_045757.1	91995	91996	*	18	16	2	18	14	4	25	11	14	16	9	7	NA	NA	NA	14	9	5	16	13	3	NA	NA	NA	14	10	4	NA	NA	NA	14	9	5	11	5	6	18	13	5	23	13	10
NC_045757.1	92139	92140	*	14	11	3	12	10	2	15	7	8	12	10	2	NA	NA	NA	10	5	5	13	12	1	NA	NA	NA	15	7	8	NA	NA	NA	11	9	2	12	4	8	NA	NA	NA	12	8	4
NC_045757.1	92168	92169	*	13	10	3	17	10	7	18	13	5	16	11	5	NA	NA	NA	11	4	7	17	11	6	NA	NA	NA	17	14	3	NA	NA	NA	14	13	1	13	5	8	NA	NA	NA	15	10	5
NC_045757.1	92172	92173	*	12	10	2	17	10	7	17	12	5	16	10	6	NA	NA	NA	10	3	7	18	12	6	NA	NA	NA	17	12	5	NA	NA	NA	15	9	6	13	5	8	NA	NA	NA	15	5	10
NC_045757.1	92234	92235	*	11	10	1	20	14	6	24	12	12	16	12	4	NA	NA	NA	10	6	4	17	11	6	NA	NA	NA	18	6	12	12	5	7	19	11	8	13	10	3	14	12	2	19	12	7
NC_045757.1	92445	92446	*	23	21	2	18	14	4	38	26	12	29	22	7	26	15	11	15	9	6	12	12	0	12	8	4	35	28	7	29	23	6	32	27	5	13	13	0	18	12	6	28	22	6
NC_045757.1	92486	92487	*	30	19	11	17	12	5	36	19	17	27	4	23	28	11	17	19	13	6	15	8	7	17	5	12	41	29	12	34	22	12	31	21	10	12	4	8	17	5	12	23	13	10
NC_045757.1	92492	92493	*	30	4	26	17	3	14	37	7	30	25	5	20	30	6	24	20	4	16	15	4	11	15	2	13	37	6	31	33	1	32	30	8	22	14	1	13	16	8	8	21	8	13
NC_045757.1	92509	92510	*	28	19	9	19	14	5	38	20	18	23	5	18	33	9	24	20	11	9	14	10	4	18	10	8	33	18	15	33	22	11	34	27	7	15	2	13	17	9	8	26	20	6
NC_045757.1	92540	92541	*	25	4	21	19	5	14	35	16	19	20	0	20	34	1	33	21	0	21	16	0	16	16	0	16	27	0	27	29	2	27	36	5	31	15	2	13	19	2	17	27	16	11
NC_045757.1	92562	92563	*	25	5	20	20	1	19	32	3	29	24	2	22	32	0	32	19	0	19	14	0	14	19	0	19	31	1	30	25	0	25	30	0	30	15	0	15	19	1	18	26	1	25
NC_045757.1	92666	92667	*	19	4	15	27	11	16	36	12	24	24	4	20	23	5	18	24	3	21	13	6	7	13	2	11	27	3	24	25	6	19	30	18	12	18	7	11	23	4	19	26	1	25
NC_045757.1	92684	92685	*	21	5	16	29	5	24	40	9	31	27	2	25	22	0	22	26	1	25	14	3	11	12	1	11	32	0	32	25	0	25	35	1	34	20	1	19	21	1	20	28	0	28
NC_045757.1	92692	92693	*	22	10	12	28	10	18	43	18	25	26	5	21	21	3	18	25	7	18	15	5	10	NA	NA	NA	34	3	31	23	6	17	36	21	15	19	8	11	22	2	20	30	0	30
NC_045757.1	93794	93795	*	43	5	38	37	2	35	49	8	41	33	0	33	30	0	30	30	0	30	20	0	20	18	1	17	37	0	37	26	1	25	32	0	32	28	2	26	30	1	29	28	6	22
NC_045757.1	129186	129187	*	17	6	11	24	8	16	30	3	27	23	15	8	11	3	8	19	14	5	17	6	11	12	10	2	21	2	19	18	16	2	21	3	18	23	14	9	18	3	15	13	7	6
NC_045757.1	129391	129392	*	20	8	12	20	7	13	34	8	26	31	10	21	25	4	21	19	8	11	23	3	20	18	5	13	21	9	12	35	3	32	34	9	25	24	14	10	27	13	14	20	2	18
NC_045757.1	129756	129757	*	27	4	23	28	3	25	31	5	26	27	3	24	25	3	22	31	8	23	26	1	25	21	8	13	31	0	31	27	9	18	34	0	34	15	0	15	22	0	22	26	1	25
NC_045757.1	130176	130177	*	33	4	29	37	3	34	38	0	38	35	0	35	33	1	32	35	1	34	36	2	34	32	0	32	41	1	40	17	0	17	55	5	50	16	0	16	35	1	34	30	0	30
NC_045757.1	130208	130209	*	36	7	29	35	2	33	36	1	35	37	1	36	32	1	31	32	2	30	31	1	30	28	2	26	42	3	39	15	0	15	49	1	48	19	0	19	33	1	32	27	1	26
NC_045757.1	130219	130220	*	35	4	31	31	3	28	38	1	37	36	1	35	31	3	28	31	2	29	30	0	30	25	1	24	41	3	38	15	0	15	48	6	42	20	1	19	34	4	30	27	1	26
NC_045757.1	130370	130371	*	26	18	8	30	21	9	32	14	18	29	9	20	14	5	9	15	9	6	29	17	12	14	10	4	20	11	9	19	14	5	30	13	17	12	4	8	19	10	9	21	9	12
NC_045757.1	130468	130469	*	24	9	15	27	19	8	31	5	26	28	3	25	13	4	9	19	2	17	25	5	20	NA	NA	NA	13	0	13	20	3	17	25	5	20	10	2	8	20	5	15	22	7	15
NC_045757.1	130712	130713	*	32	30	2	30	29	1	46	19	27	34	13	21	32	16	16	27	21	6	27	16	11	11	7	4	28	25	3	25	21	4	41	25	16	28	18	10	21	17	4	27	22	5
NC_045757.1	130890	130891	*	42	40	2	40	38	2	35	24	11	40	31	9	28	14	14	27	26	1	21	17	4	15	13	2	26	21	5	27	24	3	37	35	2	28	21	7	25	23	2	29	22	7
NC_045757.1	130997	130998	*	33	30	3	31	29	2	37	24	13	39	22	17	17	9	8	27	23	4	25	19	6	16	15	1	32	27	5	25	17	8	45	40	5	24	22	2	23	16	7	28	24	4
NC_045757.1	131081	131082	*	31	26	5	39	36	3	33	24	9	37	25	12	26	18	8	24	20	4	34	26	8	13	10	3	34	32	2	30	28	2	44	43	1	23	21	2	28	25	3	37	27	10
NC_045757.1	131164	131165	*	27	25	2	43	40	3	42	28	14	33	15	18	30	17	13	27	18	9	34	23	11	11	9	2	35	30	5	26	20	6	44	39	5	23	17	6	24	18	6	40	35	5
NC_045757.1	131338	131339	*	28	4	24	35	8	27	38	2	36	24	1	23	29	1	28	17	1	16	25	2	23	NA	NA	NA	25	2	23	26	3	23	39	6	33	21	2	19	20	2	18	32	6	26
NC_045757.1	131390	131391	*	24	23	1	35	30	5	41	32	9	22	17	5	24	14	10	18	15	3	20	19	1	NA	NA	NA	26	22	4	22	20	2	34	31	3	16	9	7	19	15	4	35	30	5
NC_045757.1	131497	131498	*	21	4	17	24	4	20	33	1	32	21	0	21	23	3	20	26	2	24	24	2	22	11	2	9	27	1	26	18	1	17	25	0	25	15	1	14	22	0	22	23	3	20
NC_045757.1	134322	134323	*	39	14	25	34	14	20	40	3	37	36	1	35	34	5	29	26	0	26	32	4	28	29	1	28	33	2	31	23	0	23	48	8	40	30	0	30	21	0	21	28	2	26
NC_045757.1	134384	134385	*	30	10	20	29	12	17	39	13	26	34	1	33	34	12	22	34	1	33	27	4	23	22	3	19	35	7	28	32	9	23	42	7	35	30	1	29	19	6	13	24	1	23
NC_045757.1	134460	134461	*	26	5	21	25	4	21	38	3	35	37	0	37	27	3	24	33	0	33	26	0	26	22	0	22	35	0	35	28	3	25	35	4	31	26	0	26	15	0	15	27	2	25
NC_045757.1	134467	134468	*	23	10	13	25	8	17	38	9	29	36	0	36	27	5	22	33	2	31	26	3	23	21	1	20	36	6	30	28	8	20	36	11	25	27	2	25	17	5	12	27	4	23
NC_045757.1	134577	134578	*	21	19	2	18	18	0	26	15	11	32	19	13	18	11	7	25	23	2	28	26	2	20	15	5	27	18	9	20	18	2	35	32	3	18	16	2	22	19	3	18	12	6
NC_045757.1	134775	134776	*	12	3	9	22	5	17	27	3	24	28	3	25	22	9	13	17	0	17	17	4	13	24	1	23	22	11	11	18	2	16	31	5	26	19	0	19	16	0	16	29	7	22
NC_045757.1	134810	134811	*	16	4	12	18	4	14	27	9	18	31	4	27	24	2	22	18	2	16	20	1	19	21	1	20	25	3	22	22	4	18	28	4	24	19	0	19	20	2	18	34	3	31
NC_045757.1	134874	134875	*	22	12	10	14	2	12	29	5	24	31	1	30	25	5	20	24	2	22	22	5	17	17	0	17	26	2	24	24	1	23	40	10	30	25	0	25	18	0	18	28	0	28
NC_045757.1	134882	134883	*	22	15	7	17	3	14	30	8	22	29	2	27	25	8	17	26	3	23	22	7	15	17	3	14	28	7	21	26	4	22	39	8	31	26	0	26	14	1	13	28	0	28
NC_045757.1	135003	135004	*	24	7	17	33	8	25	34	1	33	36	2	34	31	1	30	34	0	34	21	2	19	15	0	15	23	0	23	22	0	22	43	5	38	22	1	21	23	0	23	26	2	24
NC_045757.1	135022	135023	*	31	8	23	36	2	34	35	0	35	36	0	36	29	1	28	32	0	32	23	0	23	15	0	15	22	1	21	26	0	26	34	0	34	22	0	22	22	0	22	23	0	23
NC_045757.1	135055	135056	*	35	9	26	33	8	25	35	3	32	30	2	28	31	1	30	34	0	34	26	3	23	18	2	16	19	0	19	22	0	22	37	2	35	20	0	20	19	1	18	27	0	27
NC_045757.1	135065	135066	*	34	9	25	33	9	24	36	3	33	33	3	30	31	1	30	32	0	32	26	3	23	17	2	15	18	0	18	21	0	21	36	4	32	20	0	20	21	1	20	24	0	24
NC_045757.1	135139	135140	*	24	14	10	31	22	9	33	11	22	29	14	15	31	19	12	24	16	8	23	15	8	12	10	2	18	13	5	16	10	6	31	27	4	18	9	9	21	10	11	23	9	14
NC_045757.1	135165	135166	*	24	15	9	30	14	16	34	4	30	27	6	21	28	11	17	24	10	14	19	13	6	11	3	8	21	11	10	16	6	10	28	12	16	16	3	13	18	6	12	24	1	23
NC_045757.1	135229	135230	*	19	6	13	28	8	20	32	0	32	27	3	24	21	0	21	28	0	28	21	0	21	12	0	12	20	1	19	14	1	13	25	0	25	16	0	16	18	0	18	25	1	24
NC_045757.1	135400	135401	*	19	18	1	20	20	0	34	16	18	25	7	18	20	13	7	14	9	5	22	17	5	12	10	2	26	19	7	18	10	8	32	27	5	21	7	14	21	13	8	15	12	3
NC_045757.1	135759	135760	*	27	17	10	28	15	13	35	7	28	36	7	29	22	4	18	20	2	18	26	10	16	16	5	11	36	16	20	25	7	18	33	11	22	20	2	18	26	6	20	27	12	15
NC_045757.1	135914	135915	*	24	22	2	25	24	1	32	17	15	27	15	12	19	11	8	19	11	8	25	14	11	NA	NA	NA	36	24	12	17	13	4	32	22	10	19	12	7	29	20	9	22	19	3
NC_045757.1	136045	136046	*	17	5	12	23	12	11	27	4	23	22	7	15	24	9	15	26	2	24	23	4	19	NA	NA	NA	25	1	24	15	4	11	31	7	24	23	4	19	23	6	17	19	6	13
NC_045757.1	136102	136103	*	23	17	6	27	20	7	31	10	21	24	13	11	23	9	14	31	11	20	21	8	13	NA	NA	NA	24	4	20	14	6	8	29	15	14	21	10	11	22	9	13	19	13	6
NC_045757.1	136158	136159	*	36	30	6	32	28	4	32	18	14	25	13	12	29	13	16	31	21	10	24	17	7	11	7	4	29	23	6	19	14	5	24	18	6	21	10	11	22	13	9	20	16	4
NC_045757.1	136340	136341	*	37	34	3	36	34	2	51	17	34	26	5	21	33	11	22	29	9	20	24	9	15	19	8	11	33	12	21	32	9	23	42	17	25	19	6	13	20	8	12	26	11	15
NC_045757.1	136377	136378	*	33	26	7	38	33	5	59	31	28	33	18	15	36	23	13	25	14	11	25	15	10	15	11	4	35	28	7	38	23	15	47	36	11	22	9	13	22	16	6	23	18	5
NC_045757.1	136390	136391	*	36	32	4	36	32	4	56	39	17	33	24	9	32	28	4	24	20	4	23	19	4	16	13	3	38	36	2	39	30	9	44	38	6	24	19	5	21	16	5	22	19	3
NC_045757.1	136452	136453	*	31	28	3	29	25	4	56	35	21	36	24	12	34	20	14	28	19	9	25	18	7	22	17	5	34	32	2	32	28	4	40	33	7	25	19	6	22	16	6	20	16	4
NC_045757.1	136463	136464	*	32	27	5	24	17	7	53	30	23	38	22	16	29	18	11	26	8	18	28	13	15	22	14	8	36	26	10	31	18	13	43	30	13	25	15	10	20	14	6	20	13	7
NC_045757.1	136494	136495	*	30	9	21	22	9	13	52	17	35	36	9	27	25	11	14	22	5	17	28	11	17	22	1	21	37	6	31	30	6	24	40	15	25	23	2	21	17	8	9	21	5	16
NC_045757.1	136496	136497	*	29	8	21	22	9	13	51	18	33	36	11	25	26	10	16	20	3	17	29	12	17	22	3	19	36	10	26	30	6	24	40	16	24	22	3	19	16	6	10	23	3	20
NC_045757.1	136503	136504	*	30	4	26	23	5	18	48	6	42	34	0	34	26	5	21	22	2	20	26	5	21	23	2	21	37	3	34	30	2	28	38	2	36	22	1	21	16	2	14	21	0	21
NC_045757.1	136516	136517	*	28	7	21	21	4	17	49	8	41	31	4	27	24	4	20	25	1	24	27	6	21	21	2	19	37	5	32	26	0	26	36	2	34	21	0	21	16	4	12	21	3	18
NC_045757.1	136520	136521	*	26	22	4	22	17	5	49	22	27	33	9	24	24	14	10	24	3	21	28	15	13	23	15	8	38	12	26	26	6	20	36	19	17	20	8	12	16	12	4	22	8	14
NC_045757.1	136524	136525	*	24	9	15	23	14	9	47	11	36	30	12	18	24	8	16	23	7	16	28	19	9	22	12	10	36	12	24	26	2	24	35	16	19	20	4	16	16	10	6	21	8	13
NC_045757.1	136532	136533	*	24	17	7	23	18	5	45	18	27	29	13	16	24	14	10	22	6	16	28	20	8	20	16	4	36	16	20	26	5	21	35	29	6	21	11	10	18	17	1	23	12	11
NC_045757.1	136572	136573	*	21	20	1	19	18	1	45	34	11	33	27	6	25	17	8	22	22	0	24	23	1	19	16	3	35	34	1	22	19	3	32	31	1	17	13	4	21	18	3	21	20	1
NC_045757.1	136590	136591	*	22	6	16	16	0	16	43	3	40	34	1	33	22	3	19	27	6	21	29	0	29	18	0	18	36	4	32	23	2	21	28	3	25	13	1	12	18	3	15	20	0	20
NC_045757.1	136722	136723	*	18	14	4	13	7	6	28	6	22	18	6	12	21	8	13	17	8	9	21	9	12	NA	NA	NA	27	6	21	19	11	8	16	6	10	14	8	6	13	3	10	19	11	8
NC_045757.1	136888	136889	*	11	9	2	17	17	0	24	18	6	19	14	5	11	7	4	15	10	5	16	15	1	NA	NA	NA	20	17	3	13	11	2	12	11	1	15	12	3	16	11	5	22	16	6
NC_045757.1	136924	136925	*	14	11	3	16	16	0	27	18	9	19	9	10	14	8	6	14	12	2	18	17	1	NA	NA	NA	21	20	1	17	16	1	15	14	1	16	13	3	20	17	3	19	17	2
NC_045757.1	137129	137130	*	16	14	2	17	15	2	24	15	9	29	12	17	17	6	11	21	13	8	20	11	9	NA	NA	NA	19	16	3	17	11	6	16	11	5	12	7	5	14	8	6	22	13	9
NC_045757.1	137207	137208	*	18	17	1	15	13	2	27	19	8	23	17	6	19	16	3	24	22	2	17	17	0	NA	NA	NA	19	16	3	16	13	3	19	14	5	18	16	2	18	15	3	15	13	2
NC_045757.1	137333	137334	*	24	16	8	22	17	5	35	3	32	30	8	22	22	4	18	24	2	22	30	4	26	16	3	13	23	2	21	27	5	22	29	4	25	24	5	19	26	6	20	28	5	23
NC_045757.1	137494	137495	*	33	30	3	31	24	7	50	13	37	32	7	25	31	6	25	18	8	10	32	4	28	20	5	15	41	9	32	26	5	21	34	4	30	25	5	20	23	6	17	28	2	26
NC_045757.1	137514	137515	*	36	35	1	30	26	4	47	30	17	33	22	11	32	14	18	20	16	4	35	20	15	23	21	2	40	35	5	30	25	5	34	26	8	27	21	6	27	17	10	29	21	8
NC_045757.1	137589	137590	*	33	30	3	37	35	2	58	45	13	29	23	6	32	26	6	20	17	3	34	29	5	26	22	4	39	32	7	31	26	5	35	32	3	37	30	7	31	28	3	29	25	4
NC_045757.1	137603	137604	*	33	29	4	37	34	3	57	33	24	27	21	6	33	20	13	22	18	4	37	26	11	26	19	7	41	28	13	32	22	10	38	27	11	30	17	13	31	23	8	31	19	12
NC_045757.1	137609	137610	*	34	33	1	38	35	3	55	31	24	29	22	7	38	21	17	22	16	6	38	31	7	28	21	7	39	26	13	34	28	6	37	27	10	31	19	12	31	25	6	32	20	12
NC_045757.1	138579	138580	*	25	15	10	30	20	10	38	15	23	29	15	14	31	8	23	30	8	22	28	11	17	13	7	6	28	11	17	37	18	19	32	18	14	21	11	10	24	10	14	34	13	21
NC_045757.1	138623	138624	*	29	25	4	32	26	6	37	27	10	31	21	10	36	23	13	36	26	10	31	23	8	16	10	6	29	24	5	33	26	7	30	25	5	19	13	6	24	14	10	40	27	13
NC_045757.1	138687	138688	*	31	29	2	40	37	3	44	21	23	34	11	23	27	17	10	41	29	12	26	14	12	19	8	11	28	19	9	29	22	7	40	31	9	22	18	4	28	20	8	44	33	11
NC_045757.1	138772	138773	*	39	37	2	40	40	0	53	37	16	37	34	3	32	25	7	44	39	5	32	24	8	22	21	1	30	28	2	26	25	1	43	41	2	24	21	3	37	27	10	47	37	10
NC_045757.1	138797	138798	*	38	37	1	40	37	3	50	43	7	37	31	6	32	27	5	43	41	2	32	30	2	22	18	4	31	27	4	32	29	3	38	37	1	24	23	1	34	29	5	48	44	4
NC_045757.1	138800	138801	*	39	37	2	41	39	2	51	41	10	36	29	7	33	29	4	43	42	1	31	27	4	22	20	2	29	26	3	31	28	3	41	38	3	26	23	3	35	27	8	46	42	4
NC_045757.1	138973	138974	*	29	25	4	39	38	1	50	39	11	28	25	3	24	20	4	44	43	1	33	26	7	30	26	4	34	34	0	43	37	6	32	29	3	25	24	1	37	34	3	39	35	4
NC_045757.1	139049	139050	*	32	27	5	33	30	3	50	27	23	33	17	16	31	16	15	44	29	15	34	24	10	25	21	4	38	31	7	37	23	14	36	29	7	31	26	5	38	31	7	38	30	8
NC_045757.1	139117	139118	*	34	34	0	35	35	0	56	48	8	44	37	7	40	35	5	41	37	4	39	32	7	35	33	2	43	40	3	38	35	3	36	34	2	33	30	3	39	37	2	42	40	2
NC_045757.1	139130	139131	*	33	30	3	33	32	1	57	53	4	46	39	7	41	32	9	37	33	4	39	36	3	34	33	1	42	38	4	38	37	1	34	32	2	34	32	2	38	37	1	40	39	1
NC_045757.1	139136	139137	*	31	30	1	34	31	3	56	46	10	45	38	7	39	29	10	37	33	4	39	32	7	35	33	2	41	33	8	38	37	1	37	33	4	35	30	5	38	35	3	40	36	4
NC_045757.1	139150	139151	*	34	32	2	31	30	1	54	44	10	42	35	7	38	29	9	40	38	2	34	31	3	36	34	2	39	37	2	41	38	3	40	37	3	34	32	2	38	35	3	38	32	6
NC_045757.1	139245	139246	*	39	36	3	23	16	7	41	18	23	45	14	31	48	26	22	39	23	16	32	14	18	22	14	8	39	27	12	39	21	18	35	25	10	28	15	13	32	16	16	33	17	16
NC_045757.1	139266	139267	*	37	34	3	26	26	0	40	33	7	42	35	7	46	35	11	38	36	2	33	28	5	23	21	2	41	40	1	39	38	1	36	35	1	30	26	4	33	32	1	32	28	4
NC_045757.1	139283	139284	*	41	38	3	27	27	0	40	34	6	44	39	5	43	34	9	44	41	3	37	31	6	24	19	5	44	41	3	41	38	3	36	35	1	26	24	2	33	30	3	33	31	2
NC_045757.1	139319	139320	*	36	34	2	32	30	2	38	28	10	47	36	11	41	32	9	35	32	3	33	29	4	24	20	4	40	35	5	35	35	0	30	27	3	26	24	2	33	28	5	32	27	5
NC_045757.1	139471	139472	*	33	29	4	26	23	3	31	25	6	34	26	8	24	22	2	33	31	2	34	31	3	21	19	2	28	27	1	29	25	4	26	24	2	26	20	6	19	19	0	30	27	3
NC_045757.1	139489	139490	*	34	33	1	25	23	2	32	7	25	35	6	29	27	10	17	32	4	28	30	2	28	18	2	16	29	3	26	26	2	24	25	0	25	25	3	22	21	2	19	30	5	25
NC_045757.1	139511	139512	*	33	28	5	29	27	2	32	7	25	32	5	27	30	9	21	30	2	28	29	1	28	17	2	15	34	1	33	28	1	27	29	0	29	26	5	21	24	5	19	28	3	25
NC_045757.1	139559	139560	*	30	21	9	30	23	7	34	9	25	37	10	27	29	12	17	30	6	24	26	13	13	14	6	8	36	9	27	27	8	19	33	17	16	25	14	11	24	11	13	31	11	20
NC_045757.1	139607	139608	*	31	28	3	34	34	0	37	32	5	28	24	4	29	25	4	29	27	2	26	24	2	12	11	1	39	37	2	23	22	1	31	28	3	22	20	2	21	19	2	33	29	4
NC_045757.1	139635	139636	*	27	25	2	28	28	0	36	34	2	26	24	2	24	22	2	28	26	2	29	27	2	13	13	0	36	32	4	21	21	0	30	29	1	20	19	1	18	16	2	30	27	3
NC_045757.1	139741	139742	*	28	6	22	27	4	23	38	7	31	28	0	28	26	1	25	17	0	17	33	2	31	14	0	14	34	3	31	19	1	18	33	5	28	15	3	12	22	2	20	27	2	25
NC_045757.1	139881	139882	*	32	26	6	17	17	0	32	19	13	24	17	7	23	17	6	17	15	2	30	22	8	13	9	4	26	23	3	17	12	5	30	25	5	25	20	5	19	14	5	29	20	9
NC_045757.1	139969	139970	*	24	7	17	21	14	7	27	8	19	19	5	14	28	7	21	19	4	15	21	3	18	11	4	7	20	5	15	22	3	19	31	7	24	26	7	19	20	4	16	27	3	24
NC_045757.1	156893	156894	*	10	10	0	16	9	7	29	4	25	18	7	11	NA	NA	NA	20	9	11	14	2	12	NA	NA	NA	19	9	10	10	3	7	NA	NA	NA	14	9	5	10	5	5	NA	NA	NA
NC_045757.1	159291	159292	*	42	9	33	29	5	24	40	3	37	48	8	40	25	5	20	38	13	25	29	7	22	28	1	27	45	6	39	48	12	36	39	1	38	26	2	24	28	5	23	52	1	51
NC_045757.1	159345	159346	*	40	12	28	34	13	21	38	2	36	53	7	46	28	3	25	39	9	30	33	20	13	31	4	27	44	8	36	40	9	31	35	17	18	21	10	11	31	12	19	47	13	34
NC_045757.1	159384	159385	*	39	4	35	31	1	30	48	0	48	52	3	49	35	2	33	36	1	35	31	1	30	31	0	31	47	4	43	34	0	34	32	1	31	24	1	23	33	0	33	46	3	43
NC_045757.1	159475	159476	*	27	12	15	24	3	21	38	1	37	46	3	43	45	3	42	25	2	23	28	1	27	22	2	20	34	1	33	27	0	27	32	0	32	15	1	14	35	2	33	37	6	31
NC_045757.1	159495	159496	*	27	17	10	27	16	11	41	11	30	41	13	28	44	14	30	25	8	17	27	9	18	24	4	20	36	14	22	29	9	20	34	15	19	14	4	10	38	20	18	38	15	23
NC_045757.1	159549	159550	*	28	26	2	31	29	2	33	13	20	35	20	15	43	19	24	20	11	9	32	21	11	25	14	11	36	24	12	29	17	12	31	19	12	15	9	6	28	19	9	41	27	14
NC_045757.1	159581	159582	*	29	27	2	32	31	1	32	24	8	31	26	5	39	30	9	23	19	4	37	34	3	23	21	2	34	32	2	28	26	2	25	24	1	13	11	2	23	20	3	35	33	2
NC_045757.1	159599	159600	*	28	28	0	33	31	2	30	26	4	26	23	3	33	23	10	28	26	2	35	33	2	22	21	1	32	31	1	28	28	0	27	25	2	14	11	3	23	20	3	35	31	4
NC_045757.1	159610	159611	*	26	25	1	36	32	4	30	23	7	25	22	3	33	24	9	26	25	1	34	33	1	23	21	2	32	32	0	27	27	0	29	25	4	14	13	1	24	20	4	35	30	5
NC_045757.1	159626	159627	*	28	26	2	31	27	4	31	23	8	27	17	10	26	17	9	26	25	1	29	21	8	19	13	6	35	33	2	26	24	2	29	25	4	14	13	1	25	20	5	32	27	5
NC_045757.1	159657	159658	*	24	21	3	31	26	5	38	23	15	27	18	9	27	13	14	26	21	5	33	29	4	16	12	4	34	24	10	25	23	2	30	22	8	15	11	4	21	18	3	33	27	6
NC_045757.1	159869	159870	*	31	29	2	38	34	4	36	28	8	44	31	13	44	19	25	38	33	5	37	31	6	31	28	3	28	26	2	25	23	2	49	41	8	28	21	7	25	22	3	44	40	4
NC_045757.1	159877	159878	*	30	29	1	42	37	5	37	26	11	46	32	14	43	24	19	42	37	5	39	34	5	32	28	4	27	26	1	32	29	3	49	44	5	30	23	7	23	18	5	44	40	4
NC_045757.1	159902	159903	*	32	28	4	41	33	8	36	14	22	46	17	29	45	9	36	39	18	21	38	15	23	30	15	15	31	15	16	30	16	14	48	18	30	33	13	20	23	15	8	44	26	18
NC_045757.1	159909	159910	*	32	19	13	43	23	20	37	9	28	45	13	32	45	1	44	38	12	26	41	11	30	33	9	24	30	8	22	30	8	22	46	8	38	35	9	26	23	3	20	46	15	31
NC_045757.1	159999	160000	*	25	24	1	37	36	1	39	37	2	43	35	8	38	28	10	40	38	2	42	41	1	29	27	2	48	43	5	38	34	4	51	44	7	36	33	3	26	23	3	40	38	2
NC_045757.1	160058	160059	*	25	23	2	28	26	2	34	23	11	39	24	15	35	20	15	35	26	9	43	31	12	27	24	3	47	34	13	37	32	5	49	44	5	38	27	11	35	24	11	40	21	19
NC_045757.1	160082	160083	*	31	30	1	28	27	1	38	33	5	41	33	8	35	26	9	37	33	4	49	38	11	30	28	2	49	45	4	38	36	2	47	45	2	37	34	3	33	28	5	38	34	4
NC_045757.1	160103	160104	*	30	29	1	26	26	0	41	37	4	39	30	9	35	25	10	30	24	6	47	38	9	30	26	4	49	45	4	40	36	4	52	47	5	37	27	10	35	26	9	36	29	7
NC_045757.1	160106	160107	*	28	28	0	25	25	0	39	35	4	39	29	10	33	21	12	30	24	6	47	40	7	30	27	3	47	46	1	43	38	5	52	50	2	37	29	8	32	29	3	36	32	4
NC_045757.1	160172	160173	*	29	29	0	29	27	2	32	27	5	36	31	5	38	27	11	31	27	4	39	34	5	27	24	3	54	50	4	42	39	3	52	51	1	35	34	1	39	36	3	34	29	5
NC_045757.1	160197	160198	*	33	31	2	28	23	5	34	14	20	34	16	18	38	14	24	34	10	24	41	14	27	29	15	14	51	19	32	43	10	33	51	24	27	30	12	18	37	20	17	32	12	20
NC_045757.1	160269	160270	*	37	36	1	29	28	1	39	31	8	40	30	10	36	32	4	30	25	5	41	38	3	26	25	1	47	44	3	44	42	2	58	55	3	27	25	2	45	38	7	25	21	4
NC_045757.1	160277	160278	*	39	36	3	28	27	1	36	28	8	38	29	9	34	29	5	31	27	4	44	41	3	26	24	2	46	42	4	46	41	5	62	57	5	27	23	4	43	35	8	25	23	2
NC_045757.1	160303	160304	*	35	33	2	28	27	1	34	28	6	40	33	7	34	25	9	29	22	7	39	33	6	29	23	6	48	41	7	43	41	2	65	60	5	27	25	2	44	43	1	23	20	3
NC_045757.1	160320	160321	*	34	32	2	32	32	0	35	28	7	42	37	5	35	24	11	32	28	4	39	34	5	32	29	3	46	45	1	38	37	1	65	60	5	28	26	2	44	41	3	26	24	2
NC_045757.1	160375	160376	*	32	32	0	35	33	2	37	28	9	47	33	14	33	27	6	41	36	5	29	24	5	35	31	4	33	24	9	43	40	3	59	44	15	29	22	7	46	42	4	36	31	5
NC_045757.1	160382	160383	*	33	30	3	36	34	2	33	21	12	46	37	9	33	26	7	43	33	10	30	22	8	36	31	5	32	23	9	44	39	5	59	49	10	27	20	7	46	37	9	34	28	6
NC_045757.1	160387	160388	*	33	31	2	35	33	2	34	24	10	45	41	4	34	29	5	44	36	8	27	22	5	36	36	0	34	26	8	44	41	3	59	53	6	28	23	5	46	42	4	34	30	4
NC_045757.1	160412	160413	*	31	29	2	33	32	1	28	19	9	46	38	8	36	21	15	47	38	9	25	22	3	38	32	6	35	30	5	48	40	8	58	50	8	29	23	6	45	39	6	36	30	6
NC_045757.1	160460	160461	*	24	22	2	38	37	1	27	22	5	34	24	10	32	21	11	48	42	6	35	32	3	34	31	3	37	33	4	49	45	4	48	48	0	27	19	8	45	40	5	39	35	4
NC_045757.1	160508	160509	*	27	25	2	34	33	1	33	23	10	40	26	14	37	22	15	45	37	8	33	25	8	35	30	5	41	35	6	45	40	5	57	47	10	20	13	7	41	37	4	34	32	2
NC_045757.1	160538	160539	*	26	21	5	26	21	5	27	11	16	32	16	16	36	11	25	44	18	26	37	22	15	38	26	12	37	21	16	46	15	31	55	31	24	22	11	11	38	26	12	33	25	8
NC_045757.1	160580	160581	*	26	20	6	24	16	8	29	23	6	32	21	11	38	13	25	40	25	15	33	22	11	37	30	7	37	28	9	49	33	16	53	42	11	21	10	11	34	25	9	42	37	5
NC_045757.1	160585	160586	*	28	13	15	26	17	9	27	18	9	31	15	16	38	7	31	41	12	29	35	23	12	37	23	14	36	16	20	50	31	19	52	30	22	23	9	14	33	19	14	41	31	10
NC_045757.1	160593	160594	*	29	8	21	29	12	17	30	12	18	28	8	20	39	2	37	43	9	34	35	21	14	39	9	30	37	16	21	49	20	29	55	30	25	26	10	16	34	19	15	44	24	20
NC_045757.1	160619	160620	*	26	4	22	31	1	30	31	4	27	27	0	27	36	2	34	42	0	42	32	2	30	38	1	37	34	1	33	41	1	40	49	4	45	27	1	26	32	1	31	45	9	36
NC_045757.1	160626	160627	*	25	6	19	30	2	28	30	7	23	27	5	22	38	2	36	41	2	39	32	2	30	37	6	31	35	5	30	43	3	40	48	3	45	28	4	24	32	4	28	49	11	38
NC_045757.1	160640	160641	*	23	9	14	27	10	17	30	13	17	25	10	15	36	9	27	38	14	24	32	7	25	37	12	25	32	8	24	42	25	17	56	28	28	29	6	23	31	12	19	49	14	35
NC_045757.1	160661	160662	*	23	7	16	30	9	21	29	5	24	26	9	17	38	5	33	33	5	28	31	8	23	35	10	25	31	11	20	37	15	22	50	26	24	29	7	22	32	14	18	44	8	36
NC_045757.1	162390	162391	*	27	5	22	22	6	16	37	7	30	40	1	39	31	1	30	33	3	30	31	3	28	30	3	27	41	1	40	30	11	19	29	3	26	36	0	36	32	3	29	42	0	42
NC_045757.1	162399	162400	*	28	14	14	22	18	4	37	21	16	40	7	33	30	18	12	34	22	12	31	15	16	29	12	17	44	16	28	29	20	9	30	10	20	35	6	29	33	9	24	39	14	25
NC_045757.1	162479	162480	*	32	28	4	22	20	2	39	16	23	33	18	15	22	10	12	32	17	15	34	13	21	32	21	11	39	18	21	32	22	10	34	23	11	45	26	19	36	12	24	41	20	21
NC_045757.1	162502	162503	*	35	34	1	24	22	2	35	12	23	31	11	20	22	8	14	32	7	25	37	8	29	30	11	19	42	12	30	35	8	27	39	13	26	48	11	37	34	14	20	45	16	29
NC_045757.1	162527	162528	*	35	33	2	22	22	0	32	14	18	31	10	21	25	10	15	32	24	8	32	14	18	31	27	4	44	27	17	40	27	13	47	36	11	46	25	21	33	15	18	45	16	29
NC_045757.1	162529	162530	*	34	27	7	22	21	1	33	16	17	32	5	27	25	8	17	33	25	8	32	12	20	31	24	7	43	26	17	40	25	15	45	35	10	47	26	21	33	12	21	45	19	26
NC_045757.1	162554	162555	*	36	28	8	23	23	0	31	16	15	32	12	20	27	12	15	36	24	12	40	28	12	32	26	6	38	25	13	45	38	7	45	36	9	43	25	18	37	22	15	50	28	22
NC_045757.1	162634	162635	*	31	30	1	23	22	1	24	22	2	33	26	7	33	23	10	46	42	4	39	33	6	29	27	2	32	29	3	32	29	3	54	51	3	35	35	0	33	25	8	46	43	3
NC_045757.1	162667	162668	*	35	33	2	22	21	1	25	19	6	34	28	6	33	25	8	51	46	5	39	33	6	28	21	7	33	31	2	34	30	4	56	53	3	36	31	5	33	27	6	41	39	2
NC_045757.1	162681	162682	*	38	34	4	21	20	1	26	17	9	32	24	8	30	17	13	50	35	15	37	22	15	27	22	5	30	25	5	33	29	4	58	49	9	33	28	5	31	25	6	40	26	14
NC_045757.1	162687	162688	*	38	36	2	23	22	1	25	15	10	31	16	15	30	18	12	49	38	11	36	21	15	27	23	4	30	25	5	33	27	6	56	48	8	33	26	7	32	21	11	38	26	12
NC_045757.1	162723	162724	*	37	32	5	25	24	1	31	20	11	28	22	6	26	18	8	44	40	4	40	35	5	32	25	7	34	28	6	37	37	0	63	59	4	37	31	6	37	32	5	36	29	7
NC_045757.1	162754	162755	*	37	31	6	27	25	2	30	18	12	31	18	13	27	15	12	45	39	6	34	28	6	32	25	7	37	24	13	38	33	5	63	54	9	31	26	5	36	29	7	34	27	7
NC_045757.1	162759	162760	*	37	33	4	30	28	2	29	22	7	27	19	8	29	18	11	44	38	6	34	30	4	34	26	8	37	31	6	39	37	2	63	53	10	31	25	6	35	30	5	33	29	4
NC_045757.1	162810	162811	*	30	30	0	33	32	1	24	16	8	30	21	9	29	20	9	40	35	5	36	30	6	35	29	6	30	23	7	37	36	1	57	50	7	33	30	3	29	21	8	36	30	6
NC_045757.1	162816	162817	*	32	30	2	33	32	1	22	18	4	29	22	7	27	18	9	38	35	3	35	27	8	31	28	3	28	25	3	37	34	3	60	54	6	34	28	6	29	25	4	38	33	5
NC_045757.1	162856	162857	*	34	33	1	33	30	3	21	12	9	31	13	18	26	13	13	33	23	10	30	22	8	31	24	7	26	23	3	34	26	8	52	41	11	36	25	11	25	19	6	36	25	11
NC_045757.1	162866	162867	*	33	28	5	32	31	1	23	14	9	34	20	14	26	15	11	34	28	6	30	24	6	29	21	8	26	23	3	34	28	6	52	46	6	32	24	8	25	22	3	35	24	11
NC_045757.1	162913	162914	*	31	29	2	30	29	1	25	15	10	34	20	14	24	15	9	28	23	5	33	25	8	31	27	4	35	30	5	34	30	4	51	44	7	26	17	9	20	15	5	46	36	10
NC_045757.1	162944	162945	*	29	28	1	30	27	3	27	22	5	26	17	9	24	16	8	23	20	3	29	24	5	30	25	5	36	32	4	36	30	6	46	42	4	25	17	8	23	18	5	45	37	8
NC_045757.1	163052	163053	*	32	32	0	31	30	1	39	27	12	33	14	19	29	15	14	22	14	8	22	18	4	19	19	0	34	26	8	42	31	11	62	51	11	32	23	9	25	22	3	45	33	12
NC_045757.1	163059	163060	*	35	33	2	33	32	1	41	33	8	33	22	11	28	20	8	24	20	4	24	21	3	17	16	1	35	33	2	41	37	4	61	54	7	33	27	6	29	28	1	46	37	9
NC_045757.1	163264	163265	*	33	27	6	48	43	5	52	25	27	34	17	17	31	19	12	28	24	4	23	12	11	13	12	1	37	20	17	28	21	7	48	34	14	32	19	13	27	16	11	34	22	12
NC_045757.1	163356	163357	*	27	17	10	43	26	17	50	19	31	36	18	18	25	7	18	29	17	12	33	13	20	15	8	7	43	22	21	33	11	22	38	18	20	31	10	21	31	11	20	29	9	20
NC_045757.1	163409	163410	*	34	25	9	42	31	11	43	6	37	37	5	32	23	2	21	35	4	31	36	4	32	15	2	13	40	3	37	32	4	28	28	7	21	32	5	27	35	2	33	28	6	22
NC_045757.1	163427	163428	*	31	15	16	40	19	21	47	3	44	35	1	34	24	1	23	34	1	33	36	2	34	17	1	16	40	0	40	34	3	31	27	1	26	37	3	34	36	0	36	29	2	27
NC_045757.1	163499	163500	*	28	18	10	36	24	12	38	16	22	49	11	38	29	9	20	34	13	21	36	10	26	19	9	10	49	20	29	36	15	21	33	14	19	35	7	28	36	8	28	34	10	24
NC_045757.1	163508	163509	*	29	26	3	37	33	4	38	20	18	47	31	16	29	21	8	30	25	5	34	22	12	18	14	4	50	42	8	33	27	6	29	26	3	37	31	6	36	30	6	32	25	7
NC_045757.1	163540	163541	*	33	19	14	34	17	17	44	21	23	50	14	36	31	17	14	30	11	19	35	13	22	19	6	13	52	20	32	34	12	22	32	25	7	36	21	15	37	11	26	36	17	19
NC_045757.1	163547	163548	*	34	33	1	32	23	9	46	27	19	48	18	30	28	15	13	31	18	13	34	21	13	19	14	5	55	37	18	36	19	17	35	30	5	36	27	9	38	11	27	37	25	12
NC_045757.1	163601	163602	*	30	14	16	36	10	26	44	1	43	48	1	47	28	4	24	28	2	26	37	0	37	20	3	17	48	3	45	35	0	35	39	4	35	33	1	32	32	2	30	37	2	35
NC_045757.1	163625	163626	*	27	4	23	35	7	28	42	2	40	42	3	39	27	2	25	26	1	25	33	0	33	18	0	18	42	0	42	33	1	32	35	2	33	31	0	31	29	1	28	38	2	36
NC_045757.1	163632	163633	*	26	5	21	35	5	30	42	2	40	41	0	41	28	0	28	28	0	28	31	0	31	18	0	18	43	0	43	32	2	30	37	4	33	29	1	28	31	2	29	38	1	37
NC_045757.1	163644	163645	*	28	17	11	34	18	16	39	5	34	43	11	32	31	6	25	24	6	18	29	5	24	16	9	7	44	17	27	29	11	18	37	9	28	27	10	17	31	7	24	38	8	30
NC_045757.1	163671	163672	*	27	27	0	31	30	1	34	21	13	48	30	18	26	16	10	23	19	4	29	19	10	15	12	3	42	36	6	24	22	2	36	31	5	25	21	4	30	25	5	36	30	6
NC_045757.1	163731	163732	*	26	26	0	23	21	2	31	24	7	49	35	14	25	18	7	22	19	3	28	26	2	11	9	2	39	38	1	24	22	2	36	36	0	19	16	3	26	25	1	33	30	3
NC_045757.1	163910	163911	*	13	10	3	22	19	3	16	9	7	21	15	6	16	9	7	22	15	7	25	13	12	11	11	0	27	20	7	13	10	3	19	10	9	NA	NA	NA	20	12	8	18	11	7
NC_045757.1	163970	163971	*	15	3	12	19	2	17	14	0	14	21	0	21	NA	NA	NA	11	0	11	18	0	18	NA	NA	NA	24	0	24	NA	NA	NA	15	0	15	11	0	11	13	0	13	19	1	18
NC_045757.1	164042	164043	*	16	15	1	25	25	0	18	7	11	18	10	8	NA	NA	NA	18	14	4	17	11	6	NA	NA	NA	23	18	5	NA	NA	NA	12	10	2	12	10	2	15	14	1	17	13	4
NC_045757.1	164068	164069	*	17	16	1	22	19	3	14	7	7	18	10	8	11	8	3	17	14	3	16	10	6	NA	NA	NA	28	23	5	NA	NA	NA	15	10	5	11	8	3	17	12	5	18	12	6
NC_045757.1	164074	164075	*	17	16	1	21	20	1	16	8	8	18	12	6	11	10	1	17	15	2	16	13	3	NA	NA	NA	26	22	4	NA	NA	NA	17	12	5	10	6	4	17	14	3	21	17	4
NC_045757.1	164322	164323	*	10	5	5	12	6	6	19	11	8	NA	NA	NA	13	4	9	10	2	8	NA	NA	NA	NA	NA	NA	21	13	8	NA	NA	NA	NA	NA	NA	NA	NA	NA	NA	NA	NA	12	5	7
NC_045757.1	164418	164419	*	15	6	9	23	12	11	20	4	16	15	4	11	13	3	10	NA	NA	NA	10	5	5	NA	NA	NA	14	2	12	10	2	8	11	1	10	10	2	8	NA	NA	NA	14	2	12
NC_045757.1	164471	164472	*	21	13	8	31	27	4	22	14	8	24	16	8	14	8	6	13	10	3	15	10	5	NA	NA	NA	17	11	6	12	10	2	20	13	7	NA	NA	NA	11	9	2	16	9	7
NC_045757.1	164476	164477	*	20	14	6	30	28	2	22	14	8	24	17	7	14	6	8	14	10	4	17	12	5	NA	NA	NA	18	10	8	11	8	3	20	15	5	NA	NA	NA	11	9	2	16	6	10
NC_045757.1	164521	164522	*	24	21	3	29	19	10	24	6	18	31	9	22	15	4	11	11	4	7	17	7	10	NA	NA	NA	22	6	16	16	12	4	20	12	8	11	2	9	13	6	7	17	3	14
NC_045757.1	164548	164549	*	24	18	6	27	17	10	22	7	15	32	16	16	14	6	8	15	10	5	19	7	12	NA	NA	NA	21	12	9	13	6	7	21	9	12	10	1	9	16	11	5	18	2	16
NC_045757.1	164552	164553	*	24	13	11	30	7	23	24	3	21	33	6	27	14	2	12	18	4	14	21	3	18	NA	NA	NA	20	10	10	14	4	10	22	1	21	10	2	8	14	8	6	20	1	19
NC_045757.1	164561	164562	*	27	16	11	30	12	18	23	5	18	33	11	22	13	6	7	19	10	9	20	6	14	NA	NA	NA	23	13	10	13	7	6	23	10	13	11	1	10	18	13	5	21	2	19
NC_045757.1	164579	164580	*	29	13	16	26	7	19	25	7	18	34	8	26	16	4	12	18	1	17	19	3	16	NA	NA	NA	21	6	15	19	2	17	20	2	18	11	0	11	19	3	16	21	2	19
NC_045757.1	164776	164777	*	32	15	17	23	10	13	44	32	12	32	14	18	37	9	28	27	19	8	22	8	14	20	14	6	37	20	17	34	15	19	33	15	18	19	12	7	35	13	22	38	8	30
NC_045757.1	164781	164782	*	33	16	17	21	11	10	44	33	11	29	16	13	39	12	27	28	22	6	21	6	15	20	17	3	36	27	9	34	17	17	32	12	20	21	16	5	35	22	13	40	10	30
NC_045757.1	171277	171278	*	30	18	12	24	3	21	28	0	28	23	6	17	23	9	14	24	8	16	19	0	19	24	15	9	27	15	12	19	15	4	33	8	25	19	8	11	19	3	16	31	1	30
NC_045757.1	171287	171288	*	32	19	13	24	4	20	28	2	26	25	4	21	23	11	12	23	8	15	19	0	19	26	19	7	28	17	11	15	14	1	33	7	26	19	7	12	21	8	13	31	12	19
NC_045757.1	171464	171465	*	32	8	24	23	4	19	32	3	29	26	5	21	26	3	23	29	5	24	24	7	17	22	7	15	24	3	21	26	7	19	46	4	42	28	0	28	19	4	15	26	4	22
NC_045757.1	172937	172938	*	18	4	14	20	1	19	42	0	42	28	3	25	14	0	14	23	1	22	22	0	22	NA	NA	NA	28	1	27	16	0	16	32	4	28	22	0	22	17	2	15	22	4	18
NC_045757.1	172985	172986	*	18	5	13	19	1	18	36	2	34	20	3	17	12	0	12	24	0	24	19	1	18	NA	NA	NA	27	0	27	14	5	9	30	2	28	19	0	19	16	0	16	27	1	26
NC_045757.1	173155	173156	*	14	4	10	NA	NA	NA	26	2	24	15	1	14	NA	NA	NA	11	4	7	NA	NA	NA	11	7	4	18	5	13	NA	NA	NA	20	4	16	NA	NA	NA	11	0	11	19	0	19
NC_045757.1	174355	174356	*	30	5	25	26	2	24	55	1	54	25	1	24	26	2	24	28	0	28	23	0	23	13	0	13	31	0	31	26	1	25	32	5	27	28	2	26	31	5	26	24	0	24
NC_045757.1	181369	181370	*	16	3	13	19	0	19	29	0	29	24	0	24	22	1	21	14	0	14	28	0	28	20	0	20	18	0	18	16	2	14	38	0	38	20	0	20	21	0	21	19	1	18
NC_045757.1	199420	199421	*	20	5	15	24	5	19	21	5	16	27	6	21	24	0	24	15	0	15	20	0	20	33	5	28	27	10	17	28	0	28	23	2	21	20	0	20	18	1	17	36	9	27
NC_045757.1	199608	199609	*	33	25	8	20	20	0	32	24	8	22	15	7	24	19	5	13	9	4	18	15	3	19	12	7	34	28	6	15	13	2	37	35	2	24	18	6	17	15	2	25	20	5
NC_045757.1	199731	199732	*	32	29	3	25	20	5	50	31	19	32	17	15	24	13	11	25	13	12	28	18	10	15	12	3	43	34	9	20	15	5	48	30	18	30	22	8	20	15	5	25	21	4
NC_045757.1	199772	199773	*	35	26	9	28	22	6	57	25	32	31	13	18	30	11	19	23	11	12	32	17	15	13	8	5	47	25	22	25	12	13	47	21	26	25	14	11	25	14	11	32	16	16
NC_045757.1	199929	199930	*	35	33	2	23	20	3	48	41	7	26	18	8	21	16	5	20	15	5	40	33	7	15	11	4	35	28	7	28	26	2	35	28	7	25	15	10	25	20	5	29	23	6
NC_045757.1	200036	200037	*	38	32	6	28	23	5	36	18	18	25	5	20	22	3	19	17	6	11	32	15	17	14	4	10	36	14	22	23	10	13	28	7	21	23	7	16	31	9	22	20	7	13
NC_045757.1	200084	200085	*	30	28	2	30	29	1	32	26	6	27	15	12	23	12	11	19	13	6	31	15	16	16	13	3	29	20	9	25	14	11	27	16	11	22	10	12	24	13	11	22	12	10
NC_045757.1	200187	200188	*	30	24	6	25	23	2	36	11	25	24	7	17	17	9	8	25	12	13	23	9	14	17	6	11	26	15	11	28	12	16	28	12	16	15	7	8	21	10	11	18	9	9
NC_045757.1	200210	200211	*	30	25	5	27	25	2	41	8	33	24	4	20	19	4	15	26	3	23	23	2	21	19	1	18	29	5	24	28	1	27	25	4	21	16	0	16	21	2	19	16	3	13
NC_045757.1	206885	206886	*	21	4	17	19	5	14	29	0	29	24	1	23	NA	NA	NA	15	2	13	14	4	10	NA	NA	NA	32	2	30	22	2	20	21	9	12	13	1	12	22	5	17	19	0	19
NC_045757.1	206969	206970	*	22	11	11	20	12	8	38	13	25	29	8	21	14	2	12	17	0	17	21	3	18	14	1	13	30	4	26	24	1	23	25	12	13	17	6	11	24	3	21	18	4	14
NC_045757.1	206989	206990	*	23	4	19	22	3	19	37	6	31	28	2	26	15	0	15	18	1	17	20	0	20	14	1	13	29	2	27	22	0	22	28	10	18	18	0	18	19	1	18	19	0	19
NC_045757.1	207031	207032	*	22	10	12	24	4	20	38	5	33	32	3	29	17	4	13	27	0	27	27	1	26	17	3	14	29	4	25	23	4	19	30	13	17	19	2	17	24	1	23	22	0	22
NC_045757.1	207217	207218	*	20	11	9	28	11	17	39	7	32	36	2	34	13	0	13	32	3	29	31	7	24	16	8	8	38	8	30	26	5	21	41	11	30	32	10	22	25	5	20	28	1	27
NC_045757.1	207282	207283	*	14	4	10	21	6	15	34	3	31	32	7	25	18	0	18	29	0	29	27	4	23	18	3	15	34	2	32	24	1	23	34	9	25	31	4	27	17	3	14	26	6	20
NC_045757.1	207538	207539	*	27	10	17	15	4	11	40	8	32	31	0	31	17	0	17	23	4	19	16	2	14	17	6	11	33	5	28	13	2	11	32	16	16	18	0	18	18	3	15	15	4	11
NC_045757.1	207574	207575	*	26	5	21	15	3	12	41	4	37	29	2	27	14	0	14	19	2	17	22	0	22	16	4	12	32	5	27	11	1	10	28	9	19	19	1	18	16	1	15	17	3	14
NC_045757.1	207852	207853	*	24	9	15	24	5	19	32	3	29	20	1	19	13	1	12	15	0	15	16	0	16	11	0	11	26	4	22	17	1	16	26	10	16	22	1	21	25	5	20	29	8	21
NC_045757.1	209195	209196	*	24	8	16	33	19	14	28	11	17	26	14	12	16	4	12	28	18	10	32	5	27	18	10	8	30	5	25	21	11	10	31	2	29	23	19	4	21	8	13	36	32	4
NC_045757.1	209209	209210	*	25	11	14	32	17	15	29	8	21	28	13	15	17	3	14	24	13	11	29	5	24	18	6	12	29	6	23	22	8	14	31	0	31	25	14	11	20	10	10	34	28	6
NC_045757.1	209258	209259	*	29	11	18	35	12	23	33	7	26	27	10	17	18	2	16	19	11	8	29	4	25	19	11	8	27	5	22	23	12	11	30	0	30	32	17	15	24	8	16	31	20	11
NC_045757.1	209476	209477	*	39	4	35	21	3	18	28	2	26	41	3	38	31	2	29	22	0	22	36	0	36	27	1	26	25	0	25	41	0	41	31	0	31	45	5	40	20	5	15	32	1	31
NC_045757.1	209859	209860	*	26	4	22	31	3	28	40	3	37	25	0	25	27	0	27	29	1	28	22	0	22	22	0	22	28	1	27	25	1	24	43	10	33	29	3	26	30	0	30	36	6	30
NC_045757.1	210007	210008	*	25	6	19	32	5	27	41	6	35	31	5	26	29	2	27	25	5	20	28	8	20	22	9	13	27	9	18	27	10	17	44	25	19	32	14	18	24	2	22	32	1	31
NC_045757.1	210036	210037	*	20	7	13	29	10	19	39	7	32	34	6	28	27	9	18	27	7	20	24	10	14	25	14	11	31	14	17	24	16	8	40	28	12	32	24	8	26	3	23	34	0	34
NC_045757.1	210104	210105	*	20	4	16	22	5	17	37	2	35	27	2	25	26	4	22	20	1	19	24	5	19	25	4	21	32	3	29	26	10	16	40	10	30	22	7	15	23	0	23	35	1	34
NC_045757.1	210262	210263	*	27	25	2	32	29	3	36	19	17	31	15	16	18	8	10	14	11	3	30	24	6	21	16	5	40	30	10	26	20	6	33	29	4	21	14	7	25	18	7	32	28	4
NC_045757.1	210354	210355	*	28	4	24	21	1	20	34	1	33	29	1	28	16	0	16	17	0	17	23	0	23	24	1	23	32	1	31	23	1	22	32	6	26	14	0	14	25	1	24	28	1	27
NC_045757.1	210402	210403	*	30	4	26	24	3	21	34	1	33	34	1	33	15	1	14	19	1	18	15	1	14	18	0	18	29	4	25	24	2	22	28	5	23	15	0	15	21	0	21	23	1	22
NC_045757.1	210518	210519	*	34	18	16	28	13	15	40	12	28	42	7	35	20	6	14	24	3	21	20	4	16	15	4	11	33	7	26	19	13	6	29	14	15	15	5	10	25	16	9	25	3	22
NC_045757.1	210666	210667	*	23	11	12	23	13	10	39	5	34	27	3	24	29	1	28	27	5	22	28	3	25	13	3	10	32	2	30	24	3	21	39	6	33	21	7	14	21	3	18	21	1	20
NC_045757.1	210837	210838	*	42	29	13	34	17	17	42	8	34	39	13	26	40	25	15	41	26	15	39	13	26	26	14	12	44	29	15	30	20	10	50	27	23	35	15	20	33	12	21	28	2	26
NC_045757.1	210849	210850	*	42	27	15	39	20	19	41	7	34	40	10	30	39	17	22	41	26	15	40	6	34	30	14	16	46	23	23	31	7	24	48	22	26	33	11	22	35	12	23	28	1	27
NC_045757.1	210897	210898	*	37	27	10	36	28	8	41	11	30	45	18	27	44	17	27	35	13	22	36	16	20	26	10	16	51	23	28	26	21	5	46	23	23	36	25	11	40	15	25	28	4	24
NC_045757.1	210901	210902	*	33	22	11	35	29	6	41	11	30	48	18	30	41	15	26	32	11	21	38	14	24	25	8	17	52	26	26	27	20	7	46	18	28	36	21	15	40	14	26	28	7	21
NC_045757.1	210935	210936	*	39	36	3	32	29	3	38	31	7	48	32	16	45	35	10	33	28	5	36	30	6	27	23	4	48	43	5	28	24	4	42	39	3	32	27	5	36	32	4	27	25	2
NC_045757.1	210954	210955	*	35	33	2	33	32	1	36	25	11	46	29	17	39	26	13	31	25	6	39	27	12	29	21	8	51	42	9	27	23	4	39	34	5	29	23	6	38	27	11	29	25	4
NC_045757.1	211064	211065	*	44	33	11	34	28	6	51	11	40	35	15	20	34	17	17	30	18	12	33	15	18	25	11	14	44	27	17	30	13	17	34	18	16	29	15	14	36	22	14	30	10	20
NC_045757.1	211074	211075	*	43	38	5	36	34	2	51	22	29	34	19	15	29	16	13	28	18	10	29	16	13	23	15	8	47	39	8	30	25	5	35	24	11	30	23	7	36	24	12	30	13	17
NC_045757.1	211097	211098	*	45	42	3	30	29	1	48	30	18	33	22	11	29	23	6	26	20	6	28	16	12	21	16	5	44	41	3	29	25	4	33	26	7	35	32	3	33	26	7	33	26	7
NC_045757.1	211166	211167	*	34	33	1	26	23	3	53	32	21	24	16	8	25	19	6	22	19	3	32	26	6	22	18	4	39	37	2	28	26	2	32	29	3	35	30	5	20	18	2	35	31	4
NC_045757.1	211178	211179	*	31	30	1	25	22	3	56	28	28	23	11	12	26	16	10	21	14	7	34	23	11	22	17	5	34	28	6	27	20	7	31	25	6	32	28	4	19	15	4	37	29	8
NC_045757.1	211259	211260	*	31	28	3	29	27	2	53	35	18	29	20	9	19	13	6	27	21	6	37	22	15	24	18	6	31	25	6	21	15	6	30	22	8	30	23	7	20	17	3	34	25	9
NC_045757.1	211263	211264	*	31	27	4	29	26	3	50	36	14	29	22	7	22	14	8	26	21	5	36	23	13	24	21	3	33	27	6	21	18	3	31	28	3	28	26	2	21	18	3	32	24	8
NC_045757.1	211325	211326	*	25	25	0	25	24	1	41	25	16	37	23	14	21	18	3	29	22	7	32	24	8	33	28	5	30	29	1	30	28	2	33	30	3	27	22	5	20	18	2	28	25	3
NC_045757.1	211339	211340	*	23	18	5	24	21	3	40	17	23	41	13	28	20	9	11	28	14	14	35	17	18	38	20	18	32	19	13	29	19	10	35	22	13	25	14	11	22	13	9	27	19	8
NC_045757.1	211350	211351	*	24	22	2	26	25	1	40	24	16	39	22	17	21	9	12	30	18	12	38	25	13	38	31	7	31	28	3	30	24	6	35	28	7	26	17	9	21	20	1	31	27	4
NC_045757.1	211464	211465	*	23	23	0	36	32	4	34	28	6	52	44	8	20	16	4	24	22	2	38	37	1	45	40	5	35	33	2	33	32	1	40	35	5	23	22	1	31	29	2	29	28	1
NC_045757.1	211517	211518	*	22	20	2	39	39	0	27	13	14	51	23	28	23	12	11	29	20	9	40	28	12	41	30	11	45	36	9	41	30	11	33	19	14	32	18	14	35	23	12	36	28	8
NC_045757.1	211574	211575	*	26	26	0	34	34	0	31	16	15	50	27	23	24	14	10	26	19	7	32	25	7	42	31	11	50	33	17	42	30	12	40	26	14	35	21	14	43	27	16	42	28	14
NC_045757.1	211588	211589	*	27	27	0	38	38	0	39	26	13	47	28	19	27	18	9	31	27	4	33	27	6	35	25	10	50	39	11	44	37	7	42	31	11	33	24	9	45	37	8	42	32	10
NC_045757.1	211615	211616	*	36	33	3	34	33	1	39	32	7	46	37	9	36	25	11	36	35	1	33	32	1	30	27	3	47	47	0	45	45	0	46	41	5	34	29	5	44	36	8	48	46	2
NC_045757.1	211625	211626	*	35	33	2	37	36	1	39	32	7	47	39	8	36	30	6	35	35	0	31	28	3	31	28	3	44	42	2	46	43	3	45	41	4	37	32	5	46	40	6	51	50	1
NC_045757.1	211629	211630	*	35	33	2	36	35	1	37	31	6	48	42	6	37	29	8	36	34	2	32	28	4	27	24	3	43	42	1	48	47	1	45	42	3	36	32	4	44	37	7	52	52	0
NC_045757.1	211650	211651	*	37	34	3	38	35	3	36	33	3	47	40	7	35	27	8	38	37	1	34	30	4	29	27	2	48	44	4	47	46	1	48	47	1	37	32	5	43	41	2	51	49	2
NC_045757.1	211656	211657	*	36	35	1	37	31	6	36	25	11	45	35	10	36	27	9	37	35	2	37	33	4	28	24	4	47	45	2	45	45	0	50	43	7	35	29	6	45	40	5	50	44	6
NC_045757.1	211741	211742	*	35	13	22	30	15	15	33	7	26	38	5	33	45	6	39	39	4	35	32	3	29	26	4	22	39	2	37	37	5	32	51	2	49	41	5	36	50	8	42	49	6	43
NC_045757.1	211750	211751	*	32	30	2	33	30	3	34	15	19	37	20	17	48	26	22	37	22	15	30	23	7	26	18	8	35	22	13	38	26	12	51	22	29	42	21	21	46	33	13	47	25	22
NC_045757.1	211788	211789	*	36	27	9	32	27	5	38	23	15	34	21	13	46	33	13	33	23	10	32	20	12	26	22	4	41	37	4	41	27	14	47	26	21	44	39	5	46	33	13	46	32	14
NC_045757.1	211793	211794	*	32	22	10	32	22	10	37	15	22	33	12	21	44	19	25	32	14	18	33	15	18	27	19	8	41	25	16	41	20	21	46	20	26	44	29	15	47	28	19	51	29	22
NC_045757.1	211862	211863	*	33	20	13	30	14	16	31	13	18	27	4	23	42	13	29	28	11	17	37	9	28	17	12	5	45	25	20	30	12	18	41	13	28	33	15	18	33	8	25	44	16	28
NC_045757.1	214342	214343	*	35	15	20	35	12	23	46	4	42	34	12	22	43	12	31	23	5	18	37	11	26	30	8	22	31	19	12	34	16	18	33	18	15	29	6	23	30	12	18	33	25	8
NC_045757.1	214364	214365	*	34	20	14	34	18	16	45	10	35	32	11	21	38	12	26	23	16	7	34	14	20	31	13	18	31	29	2	32	15	17	31	12	19	29	18	11	29	21	8	37	26	11
NC_045757.1	214387	214388	*	33	6	27	33	2	31	40	1	39	27	0	27	34	1	33	21	1	20	32	0	32	24	0	24	35	0	35	33	0	33	33	1	32	28	0	28	26	0	26	40	1	39
NC_045757.1	214411	214412	*	31	21	10	30	19	11	43	11	32	32	11	21	30	13	17	21	7	14	25	7	18	19	6	13	34	20	14	32	21	11	39	29	10	30	8	22	25	14	11	40	25	15
NC_045757.1	214534	214535	*	30	16	14	31	11	20	47	3	44	38	3	35	21	2	19	20	0	20	26	1	25	17	1	16	35	2	33	33	3	30	43	2	41	26	1	25	29	3	26	35	5	30
NC_045757.1	214557	214558	*	33	29	4	30	30	0	43	34	9	36	30	6	19	14	5	19	16	3	24	24	0	20	19	1	35	34	1	30	27	3	41	38	3	25	22	3	28	23	5	36	33	3
NC_045757.1	214570	214571	*	36	36	0	26	26	0	42	38	4	36	29	7	18	13	5	19	18	1	23	21	2	19	18	1	38	35	3	28	24	4	41	39	2	25	23	2	29	26	3	40	36	4
NC_045757.1	214649	214650	*	35	34	1	22	20	2	31	25	6	37	30	7	18	12	6	18	12	6	17	15	2	16	12	4	31	29	2	26	21	5	48	43	5	23	21	2	27	21	6	37	30	7
NC_045757.1	214744	214745	*	32	31	1	31	31	0	32	26	6	42	33	9	30	24	6	19	16	3	22	19	3	11	11	0	37	34	3	26	22	4	48	48	0	27	20	7	25	21	4	47	46	1
NC_045757.1	214809	214810	*	38	36	2	33	28	5	33	20	13	36	27	9	31	16	15	23	22	1	28	20	8	14	14	0	36	31	5	24	21	3	48	41	7	21	16	5	23	19	4	46	40	6
NC_045757.1	214830	214831	*	40	39	1	33	30	3	30	26	4	39	30	9	32	22	10	22	20	2	27	27	0	17	16	1	40	36	4	31	30	1	47	45	2	21	18	3	27	23	4	44	41	3
NC_045757.1	214876	214877	*	36	32	4	29	24	5	37	18	19	44	26	18	37	15	22	21	15	6	25	17	8	23	18	5	35	30	5	35	24	11	49	32	17	19	14	5	28	18	10	41	25	16
NC_045757.1	214993	214994	*	42	36	6	35	35	0	40	29	11	52	26	26	36	16	20	25	17	8	43	32	11	18	15	3	44	38	6	34	29	5	43	38	5	32	29	3	31	25	6	57	38	19
NC_045757.1	215021	215022	*	42	40	2	41	38	3	45	36	9	52	36	16	38	29	9	26	22	4	45	40	5	19	17	2	46	40	6	38	36	2	43	43	0	30	28	2	35	32	3	55	52	3
NC_045757.1	215034	215035	*	45	43	2	38	37	1	48	35	13	51	44	7	37	29	8	27	21	6	44	40	4	23	23	0	46	40	6	37	34	3	42	38	4	30	29	1	37	33	4	56	51	5
NC_045757.1	215091	215092	*	41	40	1	35	32	3	53	48	5	44	38	6	30	26	4	17	16	1	39	33	6	22	21	1	43	38	5	40	39	1	42	40	2	27	21	6	33	31	2	43	34	9
NC_045757.1	215096	215097	*	40	35	5	35	33	2	52	47	5	45	35	10	30	24	6	19	17	2	42	35	7	23	20	3	41	36	5	39	36	3	40	36	4	27	22	5	36	32	4	38	33	5
NC_045757.1	215372	215373	*	25	23	2	33	31	2	45	35	10	33	25	8	19	12	7	33	28	5	25	20	5	25	20	5	34	30	4	31	27	4	41	36	5	25	22	3	32	27	5	33	30	3
NC_045757.1	215376	215377	*	25	24	1	31	30	1	44	37	7	33	27	6	19	16	3	34	33	1	28	21	7	25	22	3	36	33	3	29	28	1	40	38	2	25	23	2	32	30	2	32	29	3
NC_045757.1	215380	215381	*	25	24	1	29	29	0	42	33	9	35	28	7	17	14	3	34	34	0	27	23	4	25	23	2	36	34	2	28	27	1	41	37	4	24	21	3	32	32	0	34	26	8
NC_045757.1	215428	215429	*	22	19	3	24	19	5	39	26	13	40	27	13	17	8	9	40	33	7	30	23	7	26	21	5	32	24	8	27	18	9	43	34	9	24	17	7	27	22	5	37	27	10
NC_045757.1	215438	215439	*	21	19	2	25	23	2	40	32	8	38	30	8	16	12	4	38	33	5	31	30	1	26	23	3	33	29	4	24	23	1	41	40	1	23	19	4	24	22	2	35	28	7
NC_045757.1	215540	215541	*	18	14	4	18	16	2	26	14	12	30	13	17	23	8	15	36	27	9	26	19	7	26	23	3	34	26	8	18	13	5	33	27	6	24	16	8	20	15	5	32	22	10
NC_045757.1	215603	215604	*	23	22	1	23	20	3	33	32	1	33	26	7	25	22	3	36	31	5	28	25	3	31	29	2	40	35	5	24	22	2	45	44	1	25	24	1	23	18	5	37	35	2
NC_045757.1	215668	215669	*	29	27	2	25	25	0	42	33	9	36	22	14	28	23	5	45	38	7	30	22	8	40	34	6	47	37	10	24	20	4	45	41	4	38	26	12	23	16	7	39	29	10
NC_045757.1	215693	215694	*	33	27	6	28	28	0	39	18	21	32	8	24	28	12	16	42	20	22	27	9	18	41	17	24	42	17	25	25	13	12	47	18	29	36	17	19	22	5	17	41	20	21
NC_045757.1	215738	215739	*	35	30	5	24	23	1	39	18	21	34	19	15	26	14	12	41	25	16	28	22	6	41	21	20	36	25	11	25	20	5	43	34	9	41	21	20	21	11	10	39	28	11
NC_045757.1	215753	215754	*	35	33	2	24	23	1	41	25	16	37	26	11	26	13	13	37	33	4	28	23	5	42	30	12	40	34	6	25	24	1	44	38	6	41	32	9	22	18	4	38	32	6
NC_045757.1	215796	215797	*	40	33	7	25	21	4	45	31	14	35	30	5	25	17	8	30	25	5	27	26	1	36	30	6	35	32	3	29	26	3	46	33	13	32	27	5	23	20	3	40	33	7
NC_045757.1	215801	215802	*	44	39	5	24	23	1	42	31	11	33	27	6	27	20	7	29	25	4	26	23	3	36	30	6	35	30	5	30	23	7	48	28	20	33	28	5	24	19	5	37	29	8
NC_045757.1	215828	215829	*	46	42	4	25	22	3	43	34	9	31	29	2	26	23	3	33	32	1	29	29	0	37	36	1	36	33	3	34	33	1	43	43	0	34	31	3	25	22	3	34	32	2
NC_045757.1	215856	215857	*	43	27	16	24	16	8	44	21	23	34	17	17	29	11	18	30	23	7	26	13	13	41	28	13	33	18	15	34	27	7	42	31	11	37	19	18	24	9	15	29	22	7
NC_045757.1	215940	215941	*	32	28	4	20	16	4	38	18	20	26	10	16	28	14	14	36	26	10	28	19	9	29	11	18	27	16	11	24	16	8	35	25	10	29	18	11	24	14	10	31	18	13
NC_045757.1	215963	215964	*	37	34	3	25	25	0	43	32	11	29	20	9	24	16	8	32	25	7	25	15	10	30	21	9	31	26	5	25	24	1	31	27	4	31	24	7	20	13	7	32	29	3
NC_045757.1	215970	215971	*	38	36	2	25	25	0	40	32	8	28	24	4	24	17	7	30	28	2	26	22	4	29	28	1	30	28	2	25	23	2	33	31	2	31	27	4	20	17	3	32	30	2
NC_045757.1	215996	215997	*	34	32	2	28	28	0	39	31	8	27	23	4	22	18	4	31	30	1	27	27	0	28	27	1	30	28	2	25	23	2	41	39	2	32	32	0	21	18	3	32	31	1
NC_045757.1	216033	216034	*	33	32	1	28	28	0	36	34	2	30	27	3	23	17	6	38	35	3	23	20	3	25	25	0	30	27	3	28	28	0	44	44	0	31	28	3	25	21	4	32	31	1
NC_045757.1	216079	216080	*	35	29	6	29	26	3	36	21	15	36	19	17	27	15	12	38	26	12	23	19	4	22	15	7	33	26	7	23	16	7	46	40	6	32	25	7	27	20	7	33	24	9
NC_045757.1	216086	216087	*	34	32	2	30	29	1	38	25	13	38	29	9	29	20	9	36	32	4	25	22	3	24	21	3	40	34	6	21	18	3	46	43	3	35	29	6	27	25	2	36	29	7
NC_045757.1	216099	216100	*	30	28	2	34	30	4	37	28	9	37	28	9	29	21	8	39	34	5	25	25	0	27	24	3	42	36	6	24	22	2	49	44	5	35	32	3	30	29	1	39	37	2
NC_045757.1	216128	216129	*	31	31	0	31	29	2	32	26	6	44	39	5	30	22	8	42	36	6	28	26	2	30	26	4	47	44	3	20	20	0	48	46	2	35	33	2	31	28	3	41	39	2
NC_045757.1	216170	216171	*	33	29	4	38	33	5	30	27	3	51	46	5	27	24	3	39	36	3	31	30	1	34	31	3	41	40	1	30	28	2	53	50	3	40	39	1	31	30	1	45	43	2
NC_045757.1	216200	216201	*	36	33	3	39	35	4	29	19	10	55	50	5	28	22	6	40	37	3	31	23	8	36	29	7	41	33	8	31	27	4	59	54	5	41	36	5	30	25	5	46	40	6
NC_045757.1	216211	216212	*	37	30	7	35	33	2	29	18	11	53	46	7	30	20	10	39	32	7	31	30	1	38	30	8	43	38	5	32	26	6	57	54	3	40	36	4	33	28	5	44	42	2
NC_045757.1	216246	216247	*	35	30	5	31	27	4	30	25	5	58	46	12	26	15	11	40	31	9	28	28	0	38	31	7	42	31	11	35	29	6	56	47	9	41	23	18	36	29	7	41	31	10
NC_045757.1	216255	216256	*	32	24	8	34	25	9	31	18	13	57	34	23	25	13	12	41	26	15	28	23	5	41	25	16	39	24	15	35	23	12	59	38	21	39	19	20	36	24	12	44	29	15
NC_045757.1	216287	216288	*	32	27	5	34	29	5	31	17	14	53	29	24	27	13	14	41	20	21	28	22	6	38	22	16	34	16	18	36	20	16	58	36	22	36	21	15	41	32	9	43	34	9
NC_045757.1	216290	216291	*	31	31	0	33	31	2	33	26	7	53	40	13	28	15	13	40	34	6	29	25	4	36	30	6	36	32	4	38	29	9	56	50	6	36	29	7	42	37	5	42	40	2
NC_045757.1	216320	216321	*	31	26	5	31	22	9	35	25	10	49	23	26	30	18	12	44	25	19	32	21	11	40	19	21	34	30	4	32	18	14	46	40	6	32	18	14	41	34	7	40	36	4
NC_045757.1	216329	216330	*	33	16	17	33	16	17	36	15	21	49	14	35	29	15	14	44	4	40	33	12	21	43	10	33	32	16	16	31	4	27	45	27	18	32	14	18	39	27	12	41	26	15
NC_045757.1	216332	216333	*	35	30	5	33	22	11	36	29	7	51	25	26	29	20	9	45	28	17	33	25	8	43	28	15	33	30	3	32	15	17	47	40	7	34	18	16	40	34	6	42	37	5
NC_045757.1	216344	216345	*	34	28	6	32	22	10	37	29	8	50	28	22	28	20	8	42	23	19	35	24	11	42	27	15	35	33	2	32	9	23	49	41	8	37	27	10	39	34	5	42	39	3
NC_045757.1	216356	216357	*	36	23	13	32	16	16	39	17	22	46	14	32	30	20	10	41	16	25	34	7	27	43	11	32	36	23	13	35	5	30	51	26	25	37	12	25	39	26	13	39	25	14
NC_045757.1	216366	216367	*	36	19	17	29	14	15	37	20	17	50	12	38	30	16	14	40	16	24	31	6	25	43	10	33	35	22	13	36	6	30	54	28	26	36	14	22	35	27	8	39	28	11
NC_045757.1	216488	216489	*	28	26	2	34	29	5	39	30	9	45	35	10	45	32	13	24	20	4	27	24	3	43	38	5	33	31	2	29	23	6	52	47	5	25	25	0	32	27	5	56	48	8
NC_045757.1	216499	216500	*	29	26	3	36	26	10	37	27	10	42	31	11	47	32	15	23	21	2	27	24	3	44	39	5	35	30	5	31	20	11	54	45	9	26	20	6	31	25	6	56	49	7
NC_045757.1	216521	216522	*	30	20	10	36	25	11	35	23	12	41	29	12	46	31	15	24	20	4	32	24	8	47	38	9	35	21	14	27	18	9	55	51	4	28	24	4	34	27	7	57	42	15
NC_045757.1	216527	216528	*	31	8	23	39	13	26	36	19	17	42	22	20	48	23	25	24	12	12	32	7	25	48	23	25	35	8	27	28	7	21	55	16	39	28	16	12	32	16	16	54	21	33
NC_045757.1	216530	216531	*	31	8	23	39	12	27	39	20	19	42	23	19	48	19	29	24	13	11	32	9	23	46	22	24	36	14	22	27	1	26	54	22	32	28	16	12	31	11	20	54	16	38
NC_045757.1	216555	216556	*	30	17	13	39	21	18	43	19	24	43	28	15	53	14	39	27	17	10	37	10	27	44	27	17	34	17	17	27	16	11	50	35	15	29	21	8	30	16	14	57	35	22
NC_045757.1	216624	216625	*	31	9	22	32	4	28	46	7	39	44	3	41	49	6	43	23	1	22	41	4	37	36	2	34	33	0	33	35	6	29	51	13	38	29	6	23	30	5	25	60	8	52
NC_045757.1	216655	216656	*	27	5	22	30	6	24	42	8	34	35	4	31	47	3	44	23	2	21	33	12	21	28	0	28	33	2	31	36	0	36	50	10	40	28	5	23	31	3	28	56	11	45
NC_045757.1	216801	216802	*	24	4	20	20	2	18	30	3	27	33	2	31	49	1	48	13	0	13	27	3	24	23	0	23	26	0	26	25	0	25	41	4	37	25	3	22	24	1	23	47	2	45
NC_045757.1	236571	236572	*	33	4	29	22	1	21	51	2	49	41	0	41	26	0	26	33	0	33	32	0	32	16	0	16	31	0	31	29	1	28	33	0	33	29	0	29	24	0	24	37	1	36
NC_045757.1	236603	236604	*	31	7	24	22	3	19	50	24	26	42	4	38	24	0	24	37	0	37	30	3	27	18	0	18	36	8	28	30	4	26	29	9	20	29	0	29	23	0	23	41	1	40
NC_045757.1	236724	236725	*	30	4	26	18	3	15	47	12	35	36	2	34	27	0	27	36	0	36	28	0	28	23	2	21	41	0	41	30	1	29	32	1	31	30	0	30	27	0	27	36	1	35
NC_045757.1	236745	236746	*	32	5	27	21	2	19	50	11	39	38	1	37	28	0	28	34	0	34	28	1	27	22	2	20	41	1	40	27	0	27	30	3	27	28	1	27	29	0	29	35	1	34
NC_045757.1	237722	237723	*	26	10	16	24	5	19	31	0	31	31	1	30	27	1	26	23	0	23	19	3	16	28	0	28	22	1	21	22	0	22	34	2	32	15	13	2	20	2	18	26	0	26
NC_045757.1	238037	238038	*	10	3	7	11	0	11	30	2	28	23	0	23	16	0	16	12	0	12	15	0	15	11	0	11	31	4	27	14	0	14	29	0	29	10	0	10	14	1	13	11	0	11
NC_045757.1	238043	238044	*	11	4	7	11	1	10	30	8	22	23	1	22	17	0	17	14	1	13	16	5	11	12	1	11	33	0	33	15	0	15	27	3	24	11	0	11	14	2	12	11	0	11
NC_045757.1	238188	238189	*	21	8	13	20	10	10	26	8	18	26	6	20	16	7	9	18	7	11	28	13	15	11	3	8	33	12	21	20	8	12	22	10	12	19	5	14	23	6	17	22	12	10
NC_045757.1	238271	238272	*	23	4	19	19	6	13	26	7	19	24	2	22	20	6	14	20	3	17	34	17	17	14	2	12	33	4	29	24	1	23	35	2	33	24	0	24	28	9	19	25	2	23
NC_045757.1	238283	238284	*	25	5	20	21	7	14	26	4	22	26	3	23	22	5	17	16	3	13	34	12	22	15	1	14	35	0	35	25	1	24	37	3	34	23	0	23	27	7	20	28	5	23
NC_045757.1	238317	238318	*	28	13	15	19	14	5	22	11	11	29	7	22	20	10	10	17	6	11	27	17	10	14	6	8	33	12	21	21	8	13	39	3	36	23	21	2	22	9	13	21	12	9
NC_045757.1	238567	238568	*	35	30	5	30	22	8	45	25	20	28	10	18	25	12	13	25	11	14	30	15	15	17	13	4	36	29	7	26	21	5	43	26	17	25	20	5	24	18	6	24	15	9
NC_045757.1	238578	238579	*	37	28	9	31	26	5	42	25	17	27	11	16	27	10	17	24	10	14	25	16	9	17	12	5	36	32	4	28	20	8	44	28	16	25	19	6	25	17	8	25	14	11
NC_045757.1	238776	238777	*	33	28	5	38	30	8	48	16	32	43	22	21	28	10	18	35	17	18	33	21	12	26	13	13	49	34	15	28	22	6	56	44	12	28	21	7	29	17	12	39	30	9
NC_045757.1	238796	238797	*	35	28	7	36	32	4	48	23	25	36	20	16	27	13	14	34	27	7	30	27	3	27	20	7	47	35	12	32	27	5	57	52	5	28	27	1	27	20	7	42	36	6
NC_045757.1	238858	238859	*	31	26	5	42	30	12	47	19	28	34	6	28	28	7	21	38	11	27	36	9	27	24	8	16	44	23	21	26	9	17	55	25	30	37	13	24	32	12	20	41	20	21
NC_045757.1	238887	238888	*	30	26	4	37	27	10	46	23	23	31	10	21	27	14	13	40	24	16	34	22	12	24	18	6	39	27	12	21	15	6	49	30	19	32	24	8	26	21	5	36	18	18
NC_045757.1	238901	238902	*	31	30	1	38	35	3	48	32	16	30	14	16	26	13	13	36	27	9	33	27	6	22	15	7	41	31	10	21	18	3	46	31	15	30	22	8	26	18	8	35	24	11
NC_045757.1	238973	238974	*	25	6	19	37	8	29	43	5	38	31	2	29	21	6	15	36	4	32	29	2	27	16	4	12	37	6	31	26	4	22	54	25	29	24	2	22	23	4	19	30	8	22
NC_045757.1	239000	239001	*	27	22	5	39	28	11	40	16	24	29	17	12	25	18	7	30	21	9	31	27	4	20	15	5	34	32	2	28	24	4	54	52	2	23	19	4	23	21	2	30	26	4
NC_045757.1	239133	239134	*	30	25	5	37	35	2	34	15	19	26	18	8	30	13	17	29	11	18	25	18	7	22	14	8	37	22	15	30	18	12	41	30	11	29	16	13	18	13	5	31	16	15
NC_045757.1	239159	239160	*	35	30	5	37	32	5	30	27	3	28	21	7	30	14	16	32	26	6	29	20	9	25	19	6	34	24	10	31	28	3	39	29	10	33	28	5	21	15	6	29	24	5
NC_045757.1	239439	239440	*	40	35	5	25	22	3	30	20	10	33	17	16	20	13	7	25	15	10	24	19	5	34	24	10	23	18	5	25	15	10	38	30	8	21	12	9	28	21	7	29	23	6
NC_045757.1	239486	239487	*	40	38	2	28	26	2	32	26	6	34	24	10	20	13	7	23	22	1	22	20	2	23	20	3	28	22	6	27	25	2	34	31	3	21	18	3	21	17	4	26	21	5
NC_045757.1	239513	239514	*	39	38	1	29	25	4	29	25	4	30	24	6	20	12	8	25	23	2	30	28	2	25	25	0	27	24	3	25	24	1	33	31	2	28	24	4	25	22	3	36	33	3
NC_045757.1	239532	239533	*	39	37	2	27	23	4	30	22	8	28	17	11	17	8	9	22	17	5	28	23	5	24	20	4	25	19	6	24	20	4	34	30	4	26	21	5	22	17	5	36	32	4
NC_045757.1	239551	239552	*	37	36	1	32	27	5	33	23	10	32	18	14	18	9	9	19	17	2	31	28	3	23	19	4	27	25	2	30	24	6	39	38	1	29	23	6	20	14	6	35	31	4
NC_045757.1	239604	239605	*	41	39	2	32	30	2	31	21	10	27	9	18	22	13	9	19	15	4	37	26	11	19	14	5	29	24	5	38	29	9	43	38	5	30	20	10	20	12	8	35	23	12
NC_045757.1	239642	239643	*	31	26	5	32	30	2	31	20	11	27	17	10	24	16	8	19	18	1	33	24	9	21	18	3	25	18	7	42	34	8	39	34	5	30	25	5	22	17	5	34	27	7
NC_045757.1	239684	239685	*	26	23	3	30	27	3	32	20	12	27	15	12	27	17	10	20	15	5	37	27	10	25	21	4	20	16	4	43	36	7	41	38	3	31	25	6	23	19	4	36	29	7
NC_045757.1	239764	239765	*	32	31	1	39	36	3	30	19	11	31	17	14	27	19	8	19	14	5	41	27	14	28	22	6	26	25	1	30	25	5	35	33	2	24	19	5	25	18	7	33	25	8
NC_045757.1	239816	239817	*	27	27	0	32	31	1	27	22	5	27	18	9	30	22	8	21	18	3	29	24	5	29	26	3	27	26	1	33	28	5	37	37	0	24	20	4	25	20	5	34	32	2
NC_045757.1	239837	239838	*	27	27	0	38	37	1	32	14	18	31	12	19	36	16	20	20	16	4	29	14	15	29	22	7	27	15	12	33	15	18	37	30	7	29	19	10	28	19	9	27	19	8
NC_045757.1	239863	239864	*	28	28	0	36	34	2	34	29	5	33	22	11	37	27	10	22	21	1	31	27	4	30	28	2	28	25	3	35	30	5	38	33	5	30	21	9	32	29	3	27	26	1
NC_045757.1	239979	239980	*	34	33	1	36	33	3	45	25	20	36	21	15	25	12	13	19	18	1	38	24	14	39	33	6	36	33	3	29	25	4	42	37	5	30	22	8	32	22	10	30	21	9
NC_045757.1	240030	240031	*	34	28	6	28	25	3	44	26	18	32	18	14	21	12	9	21	16	5	39	27	12	35	28	7	37	31	6	29	19	10	39	27	12	32	26	6	34	25	9	35	25	10
NC_045757.1	240052	240053	*	34	32	2	27	26	1	42	33	9	33	24	9	20	15	5	25	23	2	37	33	4	32	30	2	41	37	4	31	29	2	40	34	6	32	30	2	31	28	3	38	35	3
NC_045757.1	240079	240080	*	37	36	1	27	26	1	43	36	7	31	22	9	19	14	5	28	26	2	38	36	2	24	21	3	37	34	3	31	30	1	35	30	5	37	34	3	34	27	7	36	33	3
NC_045757.1	240136	240137	*	45	42	3	24	23	1	50	38	12	30	24	6	12	11	1	35	30	5	42	38	4	16	15	1	40	35	5	35	34	1	44	41	3	34	26	8	32	24	8	31	26	5
NC_045757.1	240224	240225	*	40	35	5	26	25	1	50	25	25	30	16	14	16	5	11	34	25	9	42	30	12	21	14	7	42	27	15	34	26	8	44	27	17	35	15	20	23	12	11	31	18	13
NC_045757.1	240291	240292	*	34	31	3	28	25	3	41	33	8	35	22	13	23	9	14	41	34	7	39	31	8	23	17	6	36	30	6	33	28	5	43	38	5	35	27	8	23	21	2	37	33	4
NC_045757.1	240390	240391	*	31	27	4	28	26	2	33	20	13	37	24	13	31	24	7	34	27	7	40	35	5	23	20	3	34	30	4	48	45	3	41	39	2	28	24	4	28	26	2	34	29	5
NC_045757.1	240475	240476	*	33	12	21	28	11	17	34	11	23	36	7	29	43	10	33	39	11	28	38	4	34	30	3	27	32	1	31	43	9	34	46	7	39	29	7	22	28	8	20	30	10	20
NC_045757.1	240525	240526	*	42	32	10	21	12	9	30	6	24	43	23	20	46	28	18	43	34	9	38	14	24	32	23	9	37	19	18	36	14	22	44	33	11	32	24	8	34	25	9	32	25	7
NC_045757.1	240528	240529	*	41	29	12	23	13	10	29	19	10	42	22	20	46	32	14	44	35	9	39	28	11	31	26	5	36	19	17	36	23	13	43	32	11	32	30	2	33	26	7	31	25	6
NC_045757.1	240561	240562	*	36	6	30	22	0	22	29	0	29	35	2	33	46	3	43	41	4	37	34	4	30	33	4	29	34	0	34	31	1	30	45	3	42	35	0	35	38	1	37	33	0	33
NC_045757.1	240578	240579	*	39	15	24	22	5	17	31	2	29	37	6	31	49	8	41	41	10	31	32	9	23	34	5	29	36	1	35	34	8	26	42	5	37	37	4	33	39	10	29	33	9	24
NC_045757.1	241840	241841	*	31	5	26	31	12	19	48	3	45	45	2	43	50	4	46	32	0	32	28	0	28	44	0	44	30	4	26	38	9	29	40	6	34	39	2	37	26	4	22	39	1	38
NC_045757.1	241952	241953	*	37	14	23	33	12	21	59	13	46	38	2	36	40	1	39	42	0	42	38	2	36	24	0	24	32	0	32	27	0	27	39	0	39	34	2	32	23	1	22	42	4	38
NC_045757.1	241980	241981	*	41	35	6	34	30	4	57	31	26	38	21	17	30	15	15	41	8	33	39	7	32	20	5	15	31	6	25	25	8	17	37	12	25	33	9	24	29	12	17	38	10	28
NC_045757.1	242003	242004	*	40	36	4	34	31	3	56	39	17	43	23	20	24	14	10	40	24	16	36	25	11	21	12	9	34	21	13	26	15	11	38	23	15	31	17	14	28	21	7	36	20	16
NC_045757.1	242081	242082	*	40	30	10	39	29	10	52	19	33	31	12	19	21	8	13	33	14	19	36	16	20	18	9	9	35	17	18	23	8	15	36	23	13	26	12	14	26	8	18	34	15	19
NC_045757.1	242185	242186	*	31	31	0	27	24	3	39	27	12	21	16	5	24	19	5	20	15	5	32	27	5	NA	NA	NA	30	26	4	16	15	1	39	32	7	18	15	3	27	20	7	26	18	8
NC_045757.1	242196	242197	*	28	27	1	27	25	2	37	25	12	20	13	7	20	12	8	19	14	5	34	25	9	NA	NA	NA	29	26	3	15	11	4	39	33	6	19	15	4	26	18	8	24	18	6
NC_045757.1	242326	242327	*	20	19	1	20	19	1	26	13	13	23	11	12	14	6	8	20	15	5	27	17	10	NA	NA	NA	18	12	6	NA	NA	NA	31	26	5	NA	NA	NA	21	12	9	17	10	7
NC_045757.1	242490	242491	*	20	19	1	13	13	0	24	14	10	16	11	5	17	8	9	16	8	8	14	8	6	12	10	2	26	17	9	16	13	3	29	22	7	NA	NA	NA	13	8	5	17	9	8
NC_045757.1	242631	242632	*	24	13	11	17	13	4	24	3	21	19	2	17	15	5	10	13	2	11	12	3	9	NA	NA	NA	43	10	33	15	2	13	28	5	23	NA	NA	NA	13	4	9	18	5	13
NC_045757.1	242869	242870	*	19	19	0	29	28	1	32	23	9	30	21	9	22	18	4	20	18	2	16	12	4	17	14	3	31	27	4	24	20	4	31	28	3	25	21	4	23	21	2	27	24	3
NC_045757.1	242882	242883	*	20	18	2	29	28	1	32	20	12	33	13	20	24	12	12	21	12	9	17	8	9	19	11	8	30	17	13	25	11	14	30	18	12	26	15	11	23	12	11	28	17	11
NC_045757.1	243270	243271	*	33	29	4	18	16	2	46	31	15	43	29	14	33	18	15	23	13	10	32	28	4	26	22	4	34	27	7	30	25	5	38	35	3	26	22	4	25	24	1	36	29	7
NC_045757.1	243312	243313	*	30	26	4	23	21	2	44	28	16	46	23	23	34	20	14	26	19	7	35	27	8	28	16	12	35	27	8	31	24	7	35	30	5	27	20	7	32	27	5	34	24	10
NC_045757.1	243354	243355	*	31	25	6	19	15	4	50	31	19	49	25	24	36	21	15	26	14	12	32	22	10	27	20	7	35	29	6	34	27	7	38	28	10	31	26	5	28	24	4	30	21	9
NC_045757.1	243407	243408	*	34	28	6	29	26	3	55	30	25	50	27	23	43	28	15	31	21	10	31	24	7	27	17	10	41	27	14	34	26	8	41	33	8	34	27	7	31	28	3	33	15	18
NC_045757.1	243536	243537	*	25	5	20	34	5	29	59	3	56	39	0	39	43	4	39	32	1	31	35	4	31	21	1	20	35	3	32	36	0	36	43	6	37	24	3	21	32	2	30	30	3	27
NC_045757.1	243553	243554	*	22	5	17	33	14	19	62	8	54	37	4	33	39	6	33	31	2	29	36	4	32	21	5	16	39	10	29	34	2	32	41	7	34	29	2	27	28	9	19	27	1	26
NC_045757.1	243607	243608	*	24	15	9	37	27	10	55	32	23	40	14	26	39	20	19	29	26	3	27	22	5	24	18	6	52	31	21	37	29	8	44	26	18	33	25	8	28	20	8	26	12	14
NC_045757.1	243625	243626	*	23	8	15	36	12	24	53	13	40	41	6	35	34	13	21	29	17	12	28	15	13	23	7	16	53	22	31	39	3	36	50	6	44	36	5	31	27	9	18	29	3	26
NC_045757.1	243639	243640	*	22	5	17	38	12	26	50	9	41	39	5	34	35	0	35	26	14	12	26	7	19	24	3	21	54	10	44	41	0	41	51	0	51	39	11	28	26	7	19	29	4	25
NC_045757.1	243646	243647	*	23	10	13	41	26	15	52	15	37	37	9	28	33	11	22	27	20	7	27	13	14	25	8	17	54	20	34	41	21	20	51	21	30	38	23	15	24	5	19	27	11	16
NC_045757.1	243690	243691	*	23	19	4	40	28	12	50	27	23	38	18	20	36	23	13	29	23	6	27	16	11	24	21	3	53	43	10	41	24	17	52	36	16	40	29	11	19	9	10	29	10	19
NC_045757.1	243771	243772	*	26	7	19	41	8	33	49	1	48	30	2	28	34	3	31	30	1	29	32	1	31	26	1	25	50	8	42	47	10	37	61	4	57	44	5	39	31	1	30	24	3	21
NC_045757.1	243779	243780	*	27	20	7	43	32	11	48	19	29	29	15	14	32	15	17	33	13	20	29	16	13	25	8	17	54	29	25	45	28	17	57	36	21	40	30	10	33	19	14	22	10	12
NC_045757.1	243847	243848	*	33	8	25	36	9	27	45	6	39	27	3	24	41	4	37	38	5	33	36	2	34	20	4	16	53	7	46	47	3	44	52	3	49	48	8	40	37	9	28	27	2	25
NC_045757.1	243873	243874	*	34	11	23	34	12	22	44	8	36	30	10	20	45	7	38	36	16	20	36	11	25	25	7	18	49	20	29	51	8	43	50	13	37	46	3	43	37	16	21	29	3	26
NC_045757.1	243962	243963	*	35	22	13	39	30	9	39	14	25	28	13	15	29	8	21	34	18	16	31	9	22	30	10	20	43	25	18	35	22	13	45	27	18	36	21	15	36	6	30	30	23	7
NC_045757.1	244015	244016	*	29	22	7	40	35	5	41	20	21	34	20	14	29	12	17	39	25	14	38	18	20	24	15	9	43	31	12	36	21	15	35	28	7	33	24	9	35	27	8	31	24	7
NC_045757.1	244142	244143	*	31	9	22	34	8	26	44	10	34	39	4	35	18	0	18	40	5	35	29	2	27	17	3	14	50	14	36	45	15	30	40	5	35	37	4	33	38	6	32	29	5	24
NC_045757.1	244272	244273	*	31	4	27	25	1	24	52	2	50	39	2	37	24	0	24	39	0	39	28	3	25	23	3	20	45	1	44	43	6	37	47	6	41	44	0	44	35	0	35	28	0	28
NC_045757.1	244346	244347	*	32	11	21	25	12	13	49	5	44	44	3	41	24	3	21	32	3	29	28	7	21	21	4	17	42	2	40	43	3	40	42	0	42	34	9	25	27	6	21	31	1	30
NC_045757.1	244371	244372	*	30	27	3	29	26	3	46	21	25	40	15	25	23	11	12	27	15	12	33	19	14	23	17	6	42	20	22	46	32	14	44	20	24	32	24	8	27	17	10	30	6	24
NC_045757.1	244408	244409	*	30	10	20	29	11	18	42	13	29	36	6	30	19	2	17	25	4	21	30	10	20	22	5	17	39	3	36	40	10	30	40	6	34	33	18	15	24	6	18	24	2	22
NC_045757.1	244430	244431	*	28	6	22	32	10	22	44	7	37	33	3	30	21	3	18	26	4	22	28	13	15	22	4	18	40	2	38	38	10	28	36	1	35	32	12	20	23	6	17	25	1	24
NC_045757.1	244442	244443	*	27	4	23	33	10	23	39	5	34	31	2	29	22	2	20	29	5	24	29	11	18	23	5	18	43	2	41	37	10	27	35	0	35	31	3	28	24	5	19	22	1	21
NC_045757.1	244515	244516	*	27	6	21	27	9	18	39	0	39	35	1	34	28	2	26	24	1	23	30	0	30	26	0	26	40	1	39	36	2	34	35	1	34	24	8	16	21	2	19	22	3	19
NC_045757.1	244552	244553	*	24	6	18	25	2	23	45	0	45	38	1	37	29	0	29	23	0	23	31	1	30	23	0	23	37	1	36	35	5	30	31	2	29	23	2	21	23	1	22	22	0	22
NC_045757.1	244726	244727	*	21	9	12	27	16	11	32	5	27	24	3	21	20	5	15	19	8	11	21	3	18	10	0	10	40	3	37	24	4	20	24	0	24	15	5	10	21	4	17	17	1	16
NC_045757.1	244782	244783	*	24	15	9	30	25	5	32	19	13	29	15	14	29	12	17	22	15	7	23	13	10	NA	NA	NA	35	21	14	24	16	8	22	11	11	16	9	7	21	12	9	20	5	15
NC_045757.1	245023	245024	*	25	8	17	40	8	32	44	8	36	61	16	45	26	8	18	34	8	26	27	14	13	18	6	12	41	18	23	28	13	15	37	20	17	20	10	10	25	11	14	28	9	19
NC_045757.1	245110	245111	*	36	7	29	42	11	31	46	1	45	61	10	51	27	4	23	32	3	29	27	0	27	27	1	26	36	5	31	35	1	34	36	10	26	23	3	20	26	1	25	23	0	23
NC_045757.1	245148	245149	*	38	14	24	39	14	25	50	12	38	58	28	30	28	12	16	30	13	17	28	1	27	27	9	18	43	24	19	35	4	31	36	23	13	19	0	19	26	0	26	22	5	17
NC_045757.1	245180	245181	*	34	17	17	36	10	26	48	14	34	53	27	26	24	12	12	30	16	14	30	7	23	23	12	11	44	36	8	30	15	15	35	26	9	16	2	14	28	13	15	21	1	20
NC_045757.1	245208	245209	*	34	5	29	28	6	22	45	1	44	57	7	50	23	1	22	30	6	24	33	0	33	19	1	18	44	7	37	30	9	21	35	11	24	18	2	16	27	8	19	21	1	20
NC_045757.1	245929	245930	*	17	8	9	22	10	12	28	11	17	23	5	18	27	5	22	24	3	21	15	3	12	15	1	14	22	1	21	11	3	8	27	2	25	22	6	16	16	2	14	32	7	25
NC_045757.1	245970	245971	*	21	19	2	24	22	2	28	23	5	25	20	5	30	21	9	27	22	5	20	17	3	16	13	3	27	25	2	18	16	2	30	27	3	27	21	6	18	16	2	33	21	12
NC_045757.1	245988	245989	*	25	22	3	24	21	3	29	21	8	26	20	6	30	20	10	25	22	3	28	19	9	14	12	2	23	20	3	21	17	4	29	25	4	26	21	5	20	17	3	31	24	7
NC_045757.1	246060	246061	*	28	5	23	22	5	17	30	2	28	26	3	23	21	0	21	26	0	26	29	0	29	14	0	14	22	0	22	27	0	27	27	0	27	25	0	25	17	0	17	30	0	30
NC_045757.1	246203	246204	*	26	17	9	19	14	5	25	7	18	25	5	20	22	3	19	22	4	18	23	5	18	10	2	8	26	7	19	28	4	24	34	10	24	19	3	16	19	6	13	20	7	13
NC_045757.1	246296	246297	*	28	27	1	17	17	0	36	33	3	25	20	5	27	22	5	24	23	1	24	21	3	13	12	1	26	25	1	36	32	4	31	28	3	24	23	1	22	21	1	33	32	1
NC_045757.1	246338	246339	*	23	21	2	21	21	0	35	20	15	23	15	8	25	17	8	26	23	3	25	20	5	13	10	3	28	24	4	30	20	10	29	26	3	27	20	7	20	17	3	31	24	7
NC_045757.1	246495	246496	*	25	17	8	18	15	3	41	23	18	31	19	12	26	15	11	20	15	5	15	9	6	13	8	5	29	24	5	11	7	4	34	28	6	23	19	4	23	15	8	26	17	9
NC_045757.1	246620	246621	*	31	27	4	37	36	1	42	28	14	38	20	18	39	18	21	24	17	7	29	21	8	26	24	2	29	23	6	23	18	5	43	34	9	31	23	8	27	19	8	28	22	6
NC_045757.1	246681	246682	*	36	35	1	43	43	0	57	32	25	43	26	17	41	27	14	30	25	5	34	23	11	27	20	7	37	31	6	28	20	8	45	35	10	30	24	6	38	33	5	35	29	6
NC_045757.1	246750	246751	*	47	41	6	49	48	1	51	22	29	48	20	28	43	18	25	33	23	10	40	30	10	25	13	12	38	28	10	27	20	7	46	35	11	37	26	11	37	26	11	38	25	13
NC_045757.1	246756	246757	*	45	42	3	49	49	0	53	36	17	49	37	12	46	31	15	36	30	6	38	34	4	24	17	7	41	34	7	30	29	1	48	42	6	38	32	6	38	34	4	38	32	6
NC_045757.1	246780	246781	*	42	38	4	47	46	1	49	28	21	47	21	26	45	29	16	39	31	8	41	37	4	26	17	9	43	37	6	30	29	1	46	40	6	40	29	11	38	28	10	40	28	12
NC_045757.1	246785	246786	*	42	39	3	48	48	0	50	38	12	47	28	19	45	36	9	38	36	2	41	34	7	26	20	6	43	39	4	30	29	1	45	40	5	39	32	7	37	28	9	36	30	6
NC_045757.1	246808	246809	*	40	39	1	46	43	3	48	36	12	47	32	15	46	32	14	39	38	1	39	35	4	24	18	6	48	42	6	28	27	1	41	38	3	37	33	4	38	29	9	33	31	2
NC_045757.1	246834	246835	*	40	39	1	46	40	6	52	27	25	40	20	20	46	20	26	40	24	16	44	22	22	23	13	10	51	32	19	34	21	13	46	34	12	35	23	12	41	24	17	32	22	10
NC_045757.1	246859	246860	*	35	34	1	38	36	2	57	34	23	43	24	19	43	23	20	44	28	16	47	30	17	20	15	5	52	32	20	29	22	7	46	35	11	29	17	12	40	20	20	36	26	10
NC_045757.1	246883	246884	*	35	32	3	40	36	4	61	41	20	44	18	26	31	19	12	45	33	12	51	34	17	19	11	8	50	40	10	30	21	9	42	29	13	25	20	5	44	35	9	40	35	5
NC_045757.1	247127	247128	*	34	31	3	42	37	5	37	25	12	35	21	14	24	15	9	36	26	10	31	19	12	20	12	8	45	31	14	25	19	6	23	16	7	26	18	8	40	24	16	34	28	6
NC_045757.1	247132	247133	*	35	20	15	39	28	11	42	10	32	36	12	24	24	8	16	36	9	27	30	8	22	22	6	16	44	8	36	25	15	10	21	6	15	25	7	18	39	8	31	36	19	17
NC_045757.1	247134	247135	*	35	19	16	39	22	17	42	5	37	35	8	27	24	4	20	35	8	27	30	6	24	23	6	17	41	9	32	25	14	11	20	5	15	25	3	22	39	9	30	35	16	19
NC_045757.1	247179	247180	*	34	28	6	35	25	10	39	6	33	31	4	27	24	7	17	34	9	25	27	3	24	23	8	15	40	4	36	21	5	16	23	5	18	28	8	20	35	3	32	32	6	26
NC_045757.1	247209	247210	*	34	32	2	34	28	6	39	20	19	34	23	11	27	18	9	36	27	9	29	16	13	22	19	3	36	29	7	25	19	6	25	17	8	28	21	7	34	23	11	29	20	9
NC_045757.1	247260	247261	*	29	19	10	28	18	10	34	12	22	33	16	17	31	18	13	31	16	15	25	17	8	23	16	7	41	28	13	23	16	7	25	20	5	27	16	11	30	19	11	21	13	8
NC_045757.1	247310	247311	*	29	22	7	23	17	6	28	9	19	30	12	18	34	19	15	32	11	21	33	11	22	16	4	12	35	15	20	20	12	8	20	11	9	18	5	13	25	9	16	20	5	15
NC_045757.1	260295	260296	*	27	15	12	33	13	20	38	11	27	38	12	26	25	15	10	28	5	23	21	5	16	19	6	13	27	23	4	30	13	17	31	22	9	24	0	24	30	15	15	35	16	19
NC_045757.1	260422	260423	*	36	29	7	30	20	10	41	17	24	37	19	18	17	6	11	24	12	12	21	14	7	19	9	10	29	22	7	29	16	13	32	19	13	18	8	10	24	14	10	32	26	6
NC_045757.1	260449	260450	*	35	23	12	30	14	16	37	9	28	38	10	28	19	7	12	25	9	16	21	17	4	17	10	7	32	22	10	31	10	21	36	30	6	19	10	9	26	16	10	33	26	7
NC_045757.1	260471	260472	*	32	20	12	30	16	14	37	16	21	37	7	30	19	7	12	25	4	21	18	4	14	12	2	10	32	20	12	30	11	19	32	20	12	21	8	13	22	7	15	31	20	11
NC_045757.1	260638	260639	*	10	4	6	13	1	12	35	3	32	21	3	18	18	10	8	17	10	7	18	4	14	NA	NA	NA	27	8	19	12	1	11	27	13	14	17	1	16	15	5	10	16	3	13
NC_045757.1	260803	260804	*	22	4	18	23	0	23	23	2	21	24	5	19	22	3	19	24	0	24	24	4	20	NA	NA	NA	22	0	22	NA	NA	NA	16	1	15	23	1	22	21	4	17	16	2	14
NC_045757.1	260968	260969	*	15	3	12	19	3	16	25	1	24	21	3	18	19	3	16	21	1	20	23	2	21	NA	NA	NA	26	1	25	11	2	9	14	0	14	12	3	9	23	5	18	15	4	11
NC_045757.1	260991	260992	*	14	5	9	23	3	20	26	1	25	21	1	20	22	3	19	18	1	17	23	4	19	NA	NA	NA	27	1	26	10	3	7	17	1	16	12	4	8	20	6	14	15	3	12
NC_045757.1	262080	262081	*	40	5	35	27	4	23	42	2	40	28	3	25	32	1	31	33	5	28	40	1	39	27	4	23	33	3	30	34	3	31	56	3	53	30	0	30	25	0	25	25	1	24
NC_045757.1	262476	262477	*	29	4	25	27	4	23	35	6	29	31	4	27	29	1	28	27	2	25	34	0	34	20	4	16	43	5	38	32	4	28	45	0	45	30	1	29	25	6	19	35	3	32
NC_045757.1	262629	262630	*	43	6	37	29	6	23	48	3	45	34	1	33	29	3	26	23	1	22	42	5	37	20	0	20	34	4	30	33	9	24	54	9	45	32	0	32	34	3	31	32	5	27
NC_045757.1	263078	263079	*	40	5	35	26	3	23	49	1	48	43	4	39	31	0	31	34	6	28	30	3	27	27	6	21	48	4	44	41	8	33	51	2	49	41	5	36	30	0	30	42	4	38
NC_045757.1	263096	263097	*	39	8	31	25	6	19	42	4	38	39	14	25	27	6	21	33	10	23	32	11	21	25	12	13	46	20	26	42	18	24	51	6	45	39	10	29	33	8	25	41	5	36
NC_045757.1	263301	263302	*	20	5	15	30	2	28	48	6	42	24	2	22	36	0	36	27	0	27	27	7	20	27	3	24	46	1	45	48	5	43	47	3	44	41	10	31	28	0	28	36	0	36
NC_045757.1	263507	263508	*	22	14	8	25	16	9	42	20	22	23	15	8	33	18	15	21	17	4	28	18	10	16	13	3	29	16	13	36	32	4	45	12	33	29	21	8	25	11	14	29	22	7
NC_045757.1	263669	263670	*	14	6	8	15	1	14	25	4	21	NA	NA	NA	NA	NA	NA	19	7	12	18	3	15	12	8	4	20	7	13	11	2	9	27	9	18	20	0	20	16	2	14	12	6	6
NC_045757.1	263691	263692	*	13	6	7	11	6	5	19	3	16	NA	NA	NA	NA	NA	NA	16	7	9	13	3	10	NA	NA	NA	15	6	9	NA	NA	NA	26	12	14	17	0	17	13	3	10	11	5	6
NC_045757.1	263969	263970	*	24	22	2	29	23	6	42	20	22	26	15	11	19	12	7	27	16	11	27	23	4	NA	NA	NA	25	21	4	15	12	3	30	25	5	19	14	5	22	15	7	20	14	6
NC_045757.1	263978	263979	*	26	12	14	27	17	10	40	6	34	26	4	22	18	4	14	28	0	28	28	3	25	NA	NA	NA	25	2	23	15	0	15	29	5	24	19	1	18	19	2	17	21	3	18
NC_045757.1	264144	264145	*	34	29	5	24	20	4	53	37	16	21	13	8	15	9	6	26	18	8	36	30	6	16	11	5	36	24	12	25	23	2	29	23	6	25	22	3	22	15	7	27	20	7
NC_045757.1	264395	264396	*	37	33	4	31	30	1	44	26	18	38	32	6	36	24	12	25	21	4	33	25	8	36	30	6	51	42	9	39	34	5	32	26	6	33	25	8	35	28	7	36	27	9
NC_045757.1	264409	264410	*	34	32	2	29	27	2	44	32	12	43	30	13	36	29	7	29	27	2	35	29	6	35	30	5	50	43	7	43	34	9	34	33	1	32	24	8	38	32	6	44	35	9
NC_045757.1	264461	264462	*	39	37	2	29	28	1	45	18	27	47	28	19	41	26	15	25	20	5	34	25	9	36	34	2	48	30	18	40	33	7	36	30	6	30	20	10	40	28	12	42	32	10
NC_045757.1	264467	264468	*	37	36	1	32	30	2	44	21	23	49	24	25	41	26	15	26	16	10	33	23	10	37	28	9	49	31	18	38	26	12	36	22	14	28	19	9	39	29	10	44	32	12
NC_045757.1	264599	264600	*	37	35	2	30	28	2	31	16	15	49	30	19	36	21	15	30	24	6	35	25	10	30	22	8	41	26	15	47	36	11	34	28	6	32	24	8	32	27	5	42	31	11
NC_045757.1	264680	264681	*	35	33	2	28	26	2	29	23	6	37	32	5	32	23	9	36	36	0	30	29	1	34	32	2	39	35	4	46	40	6	36	33	3	36	34	2	37	33	4	41	40	1
NC_045757.1	264690	264691	*	36	35	1	32	30	2	30	24	6	37	30	7	35	25	10	36	36	0	30	25	5	33	30	3	40	35	5	43	41	2	39	35	4	35	33	2	37	33	4	42	37	5
NC_045757.1	264738	264739	*	32	31	1	35	32	3	38	20	18	34	20	14	36	22	14	42	35	7	25	21	4	37	30	7	39	32	7	46	35	11	53	44	9	40	28	12	32	26	6	39	32	7
NC_045757.1	264775	264776	*	35	33	2	38	37	1	46	22	24	35	25	10	35	19	16	41	28	13	24	19	5	38	32	6	41	31	10	50	35	15	52	42	10	50	41	9	34	24	10	50	35	15
NC_045757.1	264777	264778	*	35	33	2	40	40	0	47	27	20	35	26	9	35	24	11	41	33	8	24	20	4	38	32	6	42	36	6	50	39	11	52	47	5	49	38	11	33	25	8	51	42	9
NC_045757.1	264824	264825	*	39	37	2	44	43	1	47	31	16	34	22	12	39	22	17	40	33	7	29	28	1	43	37	6	41	34	7	50	41	9	51	45	6	41	34	7	36	26	10	53	48	5
NC_045757.1	264852	264853	*	37	33	4	45	42	3	44	22	22	38	18	20	37	21	16	44	27	17	27	17	10	39	25	14	46	29	17	48	33	15	50	29	21	38	26	12	32	18	14	45	35	10
NC_045757.1	264874	264875	*	38	33	5	39	34	5	46	16	30	34	12	22	35	12	23	47	21	26	25	16	9	35	14	21	45	30	15	47	21	26	50	26	24	40	19	21	36	19	17	51	29	22
NC_045757.1	264887	264888	*	35	32	3	39	38	1	48	34	14	36	23	13	34	20	14	45	39	6	26	23	3	38	35	3	49	44	5	42	38	4	48	46	2	35	30	5	32	28	4	47	41	6
NC_045757.1	264919	264920	*	40	34	6	38	35	3	45	26	19	39	28	11	35	19	16	44	39	5	25	23	2	36	30	6	48	43	5	44	37	7	49	46	3	35	26	9	37	23	14	42	36	6
NC_045757.1	265051	265052	*	53	46	7	30	28	2	52	39	13	48	39	9	33	24	9	41	37	4	28	25	3	34	31	3	56	53	3	50	45	5	55	49	6	48	44	4	33	29	4	45	42	3
NC_045757.1	265062	265063	*	55	50	5	30	29	1	51	33	18	52	46	6	34	24	10	39	36	3	28	24	4	35	31	4	59	55	4	53	46	7	54	50	4	49	38	11	35	30	5	47	43	4
NC_045757.1	265067	265068	*	54	52	2	28	25	3	50	34	16	55	44	11	34	24	10	40	33	7	28	22	6	33	30	3	59	55	4	53	44	9	53	46	7	47	32	15	34	30	4	51	44	7
NC_045757.1	265088	265089	*	53	45	8	30	26	4	46	12	34	57	23	34	37	11	26	37	17	20	31	16	15	31	13	18	57	23	34	53	22	31	55	31	24	42	18	24	39	16	23	48	21	27
NC_045757.1	265135	265136	*	52	47	5	31	29	2	46	28	18	62	35	27	34	23	11	33	25	8	31	21	10	37	22	15	53	35	18	54	37	17	52	45	7	39	28	11	39	19	20	57	42	15
NC_045757.1	265142	265143	*	52	50	2	28	27	1	44	36	8	58	47	11	35	26	9	34	32	2	31	25	6	37	35	2	52	47	5	54	49	5	52	50	2	36	32	4	41	36	5	55	52	3
NC_045757.1	265153	265154	*	50	48	2	32	30	2	43	37	6	55	46	9	35	28	7	36	31	5	30	28	2	36	32	4	51	47	4	54	47	7	43	39	4	35	30	5	41	35	6	50	45	5
NC_045757.1	265193	265194	*	51	46	5	33	33	0	43	22	21	53	31	22	34	20	14	33	21	12	28	17	11	38	28	10	51	41	10	56	41	15	34	31	3	31	24	7	40	32	8	49	31	18
NC_045757.1	265226	265227	*	50	49	1	30	28	2	38	28	10	53	36	17	34	18	16	32	23	9	31	24	7	38	26	12	43	33	10	55	42	13	45	39	6	29	23	6	38	32	6	54	42	12
NC_045757.1	265354	265355	*	51	6	45	40	4	36	30	0	30	47	4	43	43	4	39	29	0	29	39	9	30	39	1	38	45	0	45	40	2	38	44	9	35	37	1	36	35	0	35	48	0	48
NC_045757.1	272889	272890	*	39	4	35	33	1	32	30	1	29	30	1	29	26	1	25	23	0	23	32	1	31	26	0	26	42	0	42	36	1	35	38	0	38	36	1	35	34	2	32	31	1	30
NC_045757.1	275935	275936	*	30	4	26	41	0	41	39	0	39	34	0	34	35	1	34	40	0	40	26	0	26	25	0	25	38	0	38	34	0	34	40	3	37	21	1	20	31	0	31	36	0	36
NC_045757.1	281772	281773	*	31	5	26	37	2	35	47	4	43	26	0	26	29	1	28	29	4	25	31	6	25	26	1	25	31	1	30	30	3	27	48	2	46	31	2	29	15	0	15	36	1	35
NC_045757.1	281875	281876	*	36	7	29	35	3	32	43	3	40	32	2	30	33	1	32	32	1	31	34	3	31	26	0	26	27	0	27	30	0	30	48	1	47	24	1	23	26	1	25	30	0	30
NC_045757.1	281899	281900	*	39	24	15	33	21	12	46	18	28	36	9	27	35	2	33	30	10	20	31	7	24	25	10	15	33	8	25	32	7	25	47	7	40	29	12	17	25	10	15	26	7	19
NC_045757.1	281929	281930	*	43	39	4	31	30	1	45	41	4	32	25	7	29	22	7	25	23	2	30	26	4	26	24	2	33	31	2	31	24	7	45	41	4	27	25	2	27	22	5	28	27	1
NC_045757.1	281956	281957	*	39	36	3	27	26	1	45	39	6	30	21	9	29	23	6	28	27	1	31	28	3	23	20	3	33	32	1	30	28	2	39	35	4	24	21	3	27	24	3	31	29	2
NC_045757.1	282116	282117	*	28	22	6	21	20	1	47	27	20	31	20	11	17	11	6	24	21	3	17	13	4	16	15	1	29	25	4	24	17	7	25	22	3	21	18	3	29	26	3	27	21	6
NC_045757.1	282133	282134	*	32	30	2	15	15	0	44	35	9	36	27	9	19	9	10	30	20	10	18	14	4	16	13	3	26	21	5	23	14	9	23	18	5	20	15	5	25	18	7	25	20	5
NC_045757.1	282166	282167	*	27	18	9	19	10	9	40	8	32	37	7	30	22	8	14	34	3	31	20	3	17	12	3	9	30	4	26	23	1	22	21	3	18	19	2	17	23	2	21	23	3	20
NC_045757.1	282228	282229	*	20	15	5	15	12	3	39	9	30	30	8	22	17	5	12	28	7	21	21	6	15	10	5	5	28	15	13	17	5	12	12	3	9	15	4	11	17	9	8	21	8	13
NC_045757.1	282346	282347	*	10	9	1	18	15	3	27	25	2	23	21	2	14	13	1	22	21	1	12	11	1	NA	NA	NA	25	23	2	11	11	0	15	14	1	12	9	3	15	15	0	11	9	2
NC_045757.1	282385	282386	*	10	5	5	13	7	6	27	11	16	16	8	8	15	6	9	18	11	7	11	1	10	NA	NA	NA	20	13	7	NA	NA	NA	13	10	3	NA	NA	NA	10	5	5	NA	NA	NA
NC_045757.1	282940	282941	*	16	12	4	36	27	9	40	16	24	27	14	13	21	9	12	19	13	6	30	14	16	17	11	6	31	17	14	28	22	6	34	27	7	18	15	3	22	15	7	22	5	17
NC_045757.1	282966	282967	*	19	7	12	31	12	19	41	2	39	24	3	21	23	4	19	21	2	19	31	0	31	16	1	15	32	2	30	24	0	24	35	5	30	21	2	19	22	5	17	24	2	22
NC_045757.1	282969	282970	*	19	13	6	32	23	9	39	4	35	24	5	19	24	8	16	22	5	17	31	4	27	17	5	12	32	7	25	24	6	18	35	12	23	21	6	15	21	8	13	24	5	19
NC_045757.1	283081	283082	*	24	19	5	32	28	4	38	27	11	28	20	8	29	22	7	22	16	6	27	22	5	14	9	5	31	26	5	20	14	6	44	30	14	24	16	8	23	12	11	24	10	14
NC_045757.1	283083	283084	*	24	23	1	31	25	6	37	24	13	29	23	6	29	16	13	22	16	6	27	19	8	14	8	6	31	26	5	22	16	6	46	33	13	23	17	6	23	14	9	24	12	12
NC_045757.1	283137	283138	*	23	21	2	31	30	1	26	13	13	31	13	18	34	18	16	20	15	5	26	10	16	12	5	7	28	14	14	21	11	10	33	19	14	18	11	7	24	16	8	22	15	7
NC_045757.1	283153	283154	*	23	17	6	28	21	7	23	5	18	28	5	23	33	6	27	21	3	18	22	1	21	13	6	7	25	6	19	18	1	17	30	6	24	17	4	13	22	5	17	24	5	19
NC_045757.1	283262	283263	*	21	19	2	21	19	2	35	16	19	24	11	13	21	7	14	20	9	11	18	8	10	11	5	6	32	18	14	15	5	10	21	15	6	21	11	10	17	11	6	25	12	13
NC_045757.1	283328	283329	*	26	23	3	23	20	3	32	21	11	26	13	13	13	3	10	23	20	3	16	13	3	NA	NA	NA	36	30	6	13	12	1	22	19	3	25	21	4	27	20	7	23	17	6
NC_045757.1	283416	283417	*	23	20	3	20	19	1	36	33	3	27	20	7	14	13	1	21	19	2	18	15	3	NA	NA	NA	29	28	1	14	14	0	20	17	3	20	17	3	23	21	2	25	22	3
NC_045757.1	283641	283642	*	26	18	8	26	18	8	37	15	22	20	9	11	23	4	19	25	7	18	25	3	22	10	4	6	23	6	17	24	7	17	24	3	21	22	13	9	22	5	17	19	6	13
NC_045757.1	283779	283780	*	21	17	4	33	30	3	36	24	12	28	21	7	11	7	4	24	18	6	26	21	5	11	9	2	23	20	3	26	25	1	30	22	8	17	12	5	23	18	5	25	17	8
NC_045757.1	284341	284342	*	24	21	3	37	36	1	25	11	14	25	6	19	19	8	11	32	12	20	33	15	18	10	6	4	26	16	10	21	11	10	34	19	15	19	10	9	24	8	16	27	10	17
NC_045757.1	284372	284373	*	28	25	3	45	39	6	31	13	18	33	14	19	20	13	7	31	12	19	30	21	9	10	8	2	32	25	7	26	19	7	38	26	12	24	13	11	23	13	10	24	13	11
NC_045757.1	284474	284475	*	44	27	17	44	31	13	46	14	32	38	11	27	17	4	13	33	19	14	37	10	27	12	7	5	39	14	25	33	13	20	28	13	15	27	12	15	23	11	12	27	11	16
NC_045757.1	284514	284515	*	42	39	3	39	38	1	52	27	25	30	11	19	21	13	8	35	28	7	34	23	11	14	9	5	37	28	9	32	24	8	36	25	11	30	19	11	22	13	9	32	25	7
NC_045757.1	284571	284572	*	34	33	1	38	31	7	37	22	15	31	19	12	27	12	15	32	21	11	36	25	11	12	7	5	39	30	9	36	28	8	39	28	11	31	23	8	25	14	11	32	25	7
NC_045757.1	284626	284627	*	35	6	29	34	7	27	42	1	41	34	1	33	25	0	25	30	1	29	27	0	27	15	1	14	46	1	45	35	1	34	41	0	41	33	1	32	30	1	29	26	2	24
NC_045757.1	284698	284699	*	40	37	3	40	35	5	43	24	19	43	16	27	40	22	18	42	25	17	38	21	17	26	20	6	52	32	20	42	23	19	46	29	17	31	23	8	29	20	9	35	23	12
NC_045757.1	284704	284705	*	37	37	0	41	36	5	43	19	24	44	16	28	40	19	21	41	26	15	40	21	19	26	15	11	48	33	15	43	30	13	47	29	18	30	21	9	30	20	10	35	18	17
NC_045757.1	284742	284743	*	36	34	2	36	32	4	41	24	17	41	25	16	47	31	16	39	26	13	44	25	19	28	20	8	43	31	12	40	27	13	48	33	15	36	27	9	34	23	11	31	19	12
NC_045757.1	284745	284746	*	37	34	3	39	34	5	41	22	19	43	24	19	46	25	21	39	25	14	43	29	14	30	18	12	43	22	21	42	29	13	48	33	15	36	26	10	34	21	13	30	19	11
NC_045757.1	284871	284872	*	30	28	2	29	26	3	30	8	22	42	11	31	30	7	23	36	20	16	39	16	23	22	13	9	38	17	21	31	16	15	52	29	23	39	19	20	23	8	15	24	9	15
NC_045757.1	284920	284921	*	30	26	4	26	21	5	30	13	17	40	18	22	32	15	17	30	4	26	38	8	30	30	8	22	32	5	27	29	10	19	50	14	36	35	13	22	22	6	16	24	12	12
NC_045757.1	284991	284992	*	28	26	2	30	29	1	29	25	4	30	23	7	24	20	4	23	22	1	42	37	5	28	27	1	33	29	4	30	27	3	39	36	3	33	29	4	22	20	2	22	18	4
NC_045757.1	285170	285171	*	23	18	5	30	26	4	40	11	29	33	11	22	21	10	11	24	8	16	28	17	11	27	15	12	28	17	11	30	13	17	28	24	4	29	20	9	22	14	8	30	17	13
NC_045757.1	285687	285688	*	20	16	4	42	23	19	37	18	19	32	20	12	39	15	24	19	11	8	26	21	5	31	16	15	29	16	13	35	22	13	41	22	19	29	12	17	27	12	15	27	8	19
NC_045757.1	285713	285714	*	21	6	15	46	10	36	36	2	34	28	0	28	43	1	42	18	0	18	30	0	30	38	0	38	27	1	26	35	0	35	42	0	42	28	0	28	24	0	24	32	1	31
NC_045757.1	285765	285766	*	25	25	0	48	41	7	33	9	24	31	13	18	43	16	27	19	7	12	33	6	27	31	8	23	26	10	16	31	12	19	40	19	21	34	9	25	26	9	17	37	14	23
NC_045757.1	285848	285849	*	33	32	1	41	40	1	27	23	4	36	32	4	34	29	5	21	20	1	31	30	1	28	27	1	28	23	5	33	31	2	37	37	0	30	27	3	25	23	2	41	41	0
NC_045757.1	285853	285854	*	33	31	2	41	41	0	26	25	1	37	34	3	34	26	8	21	20	1	32	31	1	30	28	2	28	25	3	33	32	1	35	34	1	29	24	5	25	22	3	39	38	1
NC_045757.1	285869	285870	*	32	30	2	37	37	0	24	20	4	38	33	5	35	22	13	23	21	2	29	23	6	33	30	3	28	25	3	35	34	1	36	33	3	25	19	6	24	20	4	40	37	3
NC_045757.1	286014	286015	*	24	23	1	34	28	6	25	14	11	32	18	14	33	16	17	24	18	6	23	15	8	32	29	3	23	18	5	26	19	7	34	31	3	31	24	7	32	19	13	45	35	10
NC_045757.1	286030	286031	*	32	29	3	29	28	1	25	19	6	37	29	8	31	22	9	27	23	4	27	21	6	30	27	3	33	28	5	30	25	5	34	29	5	35	29	6	31	24	7	40	31	9
NC_045757.1	286133	286134	*	33	28	5	28	21	7	33	14	19	34	15	19	45	19	26	31	18	13	34	19	15	30	17	13	44	31	13	31	17	14	42	24	18	33	14	19	36	15	21	36	23	13
NC_045757.1	286190	286191	*	32	28	4	28	22	6	33	19	14	28	18	10	43	12	31	34	21	13	29	17	12	29	19	10	39	29	10	33	21	12	47	27	20	36	19	17	41	32	9	28	19	9
NC_045757.1	290333	290334	*	19	4	15	14	2	12	22	0	22	17	6	11	16	0	16	17	7	10	15	3	12	NA	NA	NA	24	11	13	14	5	9	20	7	13	NA	NA	NA	10	3	7	13	4	9
NC_045757.1	290735	290736	*	19	14	5	26	23	3	24	9	15	24	5	19	17	6	11	21	10	11	22	14	8	17	9	8	23	15	8	17	13	4	32	20	12	24	16	8	14	5	9	22	14	8
NC_045757.1	290749	290750	*	21	16	5	27	24	3	28	11	17	28	11	17	20	8	12	22	11	11	22	15	7	16	12	4	21	16	5	17	12	5	36	24	12	25	16	9	15	11	4	21	16	5
NC_045757.1	291062	291063	*	25	22	3	20	19	1	34	12	22	23	8	15	13	5	8	19	9	10	24	16	8	13	9	4	24	11	13	16	13	3	19	14	5	24	13	11	17	12	5	28	19	9
NC_045757.1	291124	291125	*	26	24	2	21	21	0	30	28	2	26	23	3	16	11	5	17	17	0	26	23	3	14	12	2	25	21	4	21	19	2	24	20	4	18	17	1	18	15	3	33	25	8
NC_045757.1	291148	291149	*	25	21	4	21	21	0	30	25	5	31	30	1	15	11	4	16	15	1	27	26	1	14	13	1	29	29	0	21	21	0	28	26	2	18	16	2	18	16	2	37	33	4
NC_045757.1	291166	291167	*	24	19	5	22	22	0	33	30	3	31	29	2	11	9	2	17	17	0	31	31	0	14	13	1	26	26	0	22	22	0	30	28	2	18	17	1	20	20	0	39	38	1
NC_045757.1	292489	292490	*	31	16	15	20	8	12	38	5	33	29	3	26	33	6	27	30	5	25	33	6	27	15	2	13	29	7	22	24	4	20	34	9	25	31	9	22	37	19	18	27	6	21
NC_045757.1	292680	292681	*	30	25	5	30	20	10	49	20	29	41	8	33	28	18	10	18	12	6	24	7	17	14	7	7	35	20	15	19	13	6	44	21	23	18	11	7	30	12	18	43	19	24
NC_045757.1	292697	292698	*	30	27	3	32	22	10	50	17	33	44	15	29	30	19	11	19	16	3	25	8	17	16	13	3	35	29	6	21	14	7	43	32	11	16	16	0	32	14	18	45	25	20
NC_045757.1	292898	292899	*	35	27	8	42	37	5	53	20	33	39	12	27	42	22	20	30	16	14	30	13	17	19	14	5	37	29	8	31	14	17	44	32	12	18	9	9	32	21	11	48	32	16
NC_045757.1	292972	292973	*	34	30	4	53	43	10	46	14	32	36	12	24	29	8	21	29	10	19	41	13	28	21	7	14	37	18	19	34	11	23	54	15	39	25	8	17	30	11	19	37	12	25
NC_045757.1	292982	292983	*	35	30	5	55	47	8	46	19	27	34	16	18	28	8	20	32	18	14	45	25	20	19	8	11	38	27	11	35	18	17	53	33	20	25	13	12	31	22	9	33	22	11
NC_045757.1	293012	293013	*	31	28	3	48	46	2	49	29	20	31	13	18	31	15	16	34	24	10	47	35	12	19	14	5	41	32	9	35	28	7	48	43	5	29	21	8	27	23	4	25	21	4
NC_045757.1	293109	293110	*	38	37	1	47	43	4	47	24	23	35	25	10	31	14	17	27	19	8	45	28	17	21	17	4	42	33	9	34	24	10	50	37	13	32	24	8	27	23	4	29	19	10
NC_045757.1	293147	293148	*	39	37	2	45	44	1	47	22	25	37	20	17	33	21	12	26	16	10	44	30	14	20	10	10	40	25	15	32	23	9	47	33	14	29	19	10	26	22	4	26	17	9
NC_045757.1	293361	293362	*	34	31	3	28	27	1	59	38	21	29	15	14	32	17	15	30	20	10	20	15	5	15	13	2	47	42	5	27	19	8	33	29	4	36	27	9	27	21	6	36	29	7
NC_045757.1	293476	293477	*	26	18	8	25	19	6	45	6	39	28	3	25	28	4	24	25	7	18	22	1	21	11	3	8	38	9	29	26	8	18	31	6	25	32	9	23	27	5	22	30	6	24
NC_045757.1	293613	293614	*	28	27	1	17	17	0	32	10	22	26	10	16	24	8	16	19	7	12	21	5	16	NA	NA	NA	29	7	22	22	6	16	23	9	14	20	9	11	19	9	10	17	6	11
NC_045757.1	293645	293646	*	29	27	2	14	13	1	30	7	23	27	8	19	25	7	18	19	5	14	17	5	12	NA	NA	NA	27	8	19	23	4	19	27	6	21	24	5	19	17	8	9	18	6	12
NC_045757.1	293655	293656	*	28	28	0	14	13	1	30	9	21	29	10	19	25	9	16	18	8	10	14	6	8	NA	NA	NA	27	9	18	23	8	15	27	11	16	25	7	18	15	7	8	17	5	12
NC_045757.1	312402	312403	*	21	5	16	26	3	23	33	0	33	36	0	36	26	0	26	23	0	23	24	1	23	17	0	17	29	0	29	26	0	26	34	4	30	29	0	29	35	0	35	36	2	34
NC_045757.1	314882	314883	*	23	10	13	19	8	11	23	0	23	16	0	16	16	0	16	NA	NA	NA	25	2	23	NA	NA	NA	16	4	12	12	2	10	17	3	14	17	2	15	NA	NA	NA	18	1	17
NC_045757.1	315686	315687	*	37	4	33	27	6	21	33	0	33	21	2	19	32	0	32	17	0	17	22	0	22	28	1	27	31	0	31	30	1	29	30	1	29	31	5	26	26	2	24	25	0	25
NC_045757.1	317130	317131	*	27	6	21	29	5	24	41	1	40	24	1	23	28	2	26	15	0	15	26	2	24	28	0	28	28	0	28	26	1	25	46	5	41	21	2	19	23	10	13	21	0	21
NC_045757.1	317148	317149	*	27	5	22	30	4	26	40	1	39	28	0	28	31	1	30	14	0	14	24	0	24	27	0	27	29	0	29	27	0	27	44	3	41	21	2	19	22	10	12	21	0	21
NC_045757.1	321802	321803	*	27	4	23	28	0	28	40	0	40	24	0	24	28	1	27	29	0	29	24	0	24	21	0	21	27	0	27	14	0	14	33	0	33	19	0	19	25	0	25	28	1	27
NC_045757.1	326153	326154	*	31	6	25	29	11	18	41	4	37	23	4	19	28	1	27	18	3	15	26	0	26	16	0	16	33	4	29	26	0	26	40	8	32	22	5	17	28	7	21	26	0	26
NC_045757.1	326381	326382	*	35	9	26	21	1	20	35	0	35	24	0	24	19	0	19	28	0	28	29	0	29	16	1	15	35	0	35	15	0	15	29	0	29	18	0	18	23	0	23	25	0	25
NC_045757.1	326458	326459	*	34	9	25	24	7	17	33	2	31	22	3	19	22	1	21	30	5	25	26	5	21	14	3	11	27	2	25	14	0	14	27	7	20	23	0	23	21	0	21	21	2	19
NC_045757.1	327010	327011	*	30	4	26	17	3	14	41	1	40	36	2	34	22	0	22	34	0	34	23	0	23	17	1	16	36	0	36	28	13	15	29	3	26	24	0	24	29	3	26	29	0	29
NC_045757.1	327036	327037	*	31	6	25	22	3	19	44	7	37	29	0	29	27	1	26	30	0	30	23	5	18	22	4	18	30	1	29	31	7	24	27	0	27	29	3	26	29	4	25	28	5	23
NC_045757.1	327296	327297	*	25	4	21	26	4	22	37	1	36	34	3	31	34	1	33	26	1	25	18	1	17	19	1	18	29	2	27	22	1	21	34	0	34	18	0	18	24	3	21	26	2	24
NC_045757.1	327299	327300	*	25	7	18	27	7	20	37	5	32	34	2	32	33	4	29	26	3	23	18	2	16	18	7	11	29	4	25	23	3	20	34	0	34	18	0	18	24	4	20	26	3	23
NC_045757.1	327317	327318	*	27	6	21	26	6	20	38	0	38	28	1	27	28	3	25	25	3	22	18	2	16	19	5	14	32	4	28	22	5	17	33	0	33	17	0	17	23	4	19	21	2	19
NC_045757.1	327322	327323	*	26	5	21	27	6	21	35	3	32	28	3	25	25	2	23	25	1	24	17	1	16	18	0	18	32	4	28	22	4	18	31	1	30	17	0	17	25	0	25	20	2	18
NC_045757.1	327362	327363	*	27	9	18	23	7	16	27	1	26	30	6	24	25	2	23	23	7	16	19	1	18	21	5	16	33	7	26	19	6	13	27	3	24	11	0	11	20	5	15	14	2	12
NC_045757.1	327487	327488	*	36	5	31	25	12	13	32	3	29	30	6	24	22	4	18	24	4	20	26	1	25	25	8	17	25	4	21	22	6	16	32	0	32	17	0	17	26	5	21	34	8	26
NC_045757.1	327498	327499	*	38	4	34	25	8	17	32	1	31	27	3	24	22	4	18	20	2	18	26	1	25	23	6	17	25	3	22	23	1	22	37	0	37	17	0	17	26	7	19	34	6	28
NC_045757.1	328978	328979	*	20	20	0	30	27	3	34	29	5	22	20	2	25	16	9	18	13	5	32	20	12	21	20	1	33	26	7	23	19	4	30	12	18	25	16	9	24	19	5	27	21	6
NC_045757.1	329027	329028	*	20	15	5	31	22	9	36	14	22	27	9	18	26	3	23	24	8	16	38	12	26	23	5	18	42	9	33	25	3	22	37	4	33	24	7	17	27	9	18	34	12	22
NC_045757.1	329034	329035	*	21	13	8	31	21	10	38	9	29	27	6	21	26	3	23	25	7	18	39	13	26	23	5	18	41	10	31	26	6	20	38	12	26	24	8	16	27	10	17	33	9	24
NC_045757.1	329036	329037	*	21	11	10	31	21	10	37	6	31	29	5	24	26	2	24	24	6	18	39	12	27	24	4	20	40	9	31	26	3	23	36	8	28	24	8	16	27	9	18	32	8	24
NC_045757.1	329144	329145	*	28	20	8	42	35	7	40	29	11	38	25	13	37	19	18	22	10	12	40	19	21	21	11	10	42	18	24	32	14	18	33	12	21	19	9	10	21	11	10	37	24	13
NC_045757.1	329232	329233	*	30	27	3	36	36	0	36	21	15	42	24	18	35	13	22	17	16	1	35	26	9	20	20	0	35	28	7	32	25	7	38	34	4	22	12	10	20	14	6	42	31	11
NC_045757.1	329306	329307	*	29	29	0	22	20	2	32	29	3	36	32	4	29	25	4	15	13	2	26	19	7	15	15	0	31	31	0	33	30	3	32	31	1	20	16	4	18	16	2	34	33	1
NC_045757.1	329324	329325	*	29	29	0	23	22	1	33	27	6	38	30	8	22	18	4	15	11	4	21	14	7	15	11	4	31	30	1	28	24	4	31	25	6	19	14	5	17	13	4	33	29	4
NC_045757.1	329675	329676	*	22	17	5	NA	NA	NA	24	16	8	12	6	6	13	7	6	16	7	9	NA	NA	NA	10	8	2	17	13	4	12	6	6	15	10	5	NA	NA	NA	14	6	8	15	8	7
NC_045757.1	329724	329725	*	21	20	1	13	11	2	23	13	10	16	9	7	15	10	5	16	12	4	NA	NA	NA	10	7	3	15	11	4	12	8	4	14	12	2	10	9	1	13	9	4	17	10	7
NC_045757.1	329906	329907	*	27	27	0	26	24	2	33	22	11	39	32	7	28	24	4	15	11	4	21	19	2	NA	NA	NA	27	25	2	20	18	2	24	23	1	20	20	0	20	18	2	28	25	3
NC_045757.1	330183	330184	*	28	22	6	19	14	5	33	23	10	28	19	9	22	14	8	27	20	7	25	20	5	15	10	5	27	22	5	21	15	6	29	24	5	14	12	2	25	15	10	24	19	5
NC_045757.1	330374	330375	*	25	24	1	20	18	2	38	23	15	25	10	15	25	14	11	29	19	10	32	19	13	15	5	10	34	24	10	32	17	15	31	21	10	25	17	8	30	17	13	25	14	11
NC_045757.1	330439	330440	*	28	17	11	23	17	6	44	31	13	33	17	16	37	27	10	29	27	2	27	19	8	18	15	3	44	35	9	34	33	1	37	30	7	29	6	23	28	17	11	30	15	15
NC_045757.1	330457	330458	*	27	15	12	25	19	6	46	22	24	35	13	22	39	18	21	28	15	13	30	18	12	16	9	7	43	19	24	37	27	10	37	20	17	27	6	21	31	13	18	34	8	26
NC_045757.1	331270	331271	*	22	20	2	27	25	2	33	25	8	24	19	5	11	9	2	22	18	4	22	19	3	14	14	0	21	19	2	20	16	4	20	18	2	18	16	2	16	14	2	17	15	2
NC_045757.1	331600	331601	*	14	13	1	14	13	1	13	10	3	18	12	6	NA	NA	NA	11	9	2	NA	NA	NA	NA	NA	NA	12	10	2	10	10	0	11	9	2	18	14	4	17	12	5	17	14	3
NC_045757.1	331727	331728	*	11	9	2	11	9	2	17	10	7	15	5	10	NA	NA	NA	12	7	5	NA	NA	NA	NA	NA	NA	13	12	1	NA	NA	NA	18	12	6	14	8	6	12	11	1	15	7	8
NC_045757.1	332079	332080	*	19	16	3	17	15	2	33	17	16	20	14	6	10	8	2	24	16	8	25	16	9	NA	NA	NA	26	22	4	19	18	1	21	15	6	NA	NA	NA	14	8	6	23	19	4
NC_045757.1	332392	332393	*	25	15	10	11	9	2	20	6	14	17	2	15	18	8	10	18	6	12	15	7	8	NA	NA	NA	19	12	7	15	9	6	24	9	15	18	5	13	17	8	9	26	16	10
NC_045757.1	332514	332515	*	24	24	0	21	21	0	22	18	4	17	14	3	23	18	5	14	11	3	12	11	1	NA	NA	NA	23	20	3	17	13	4	21	21	0	15	13	2	16	14	2	39	35	4
NC_045757.1	332717	332718	*	18	18	0	26	22	4	28	23	5	26	19	7	31	23	8	24	22	2	17	15	2	13	10	3	25	22	3	16	15	1	22	18	4	23	19	4	15	14	1	27	26	1
NC_045757.1	332736	332737	*	19	19	0	23	23	0	27	19	8	25	20	5	27	18	9	24	23	1	18	17	1	13	11	2	26	26	0	13	12	1	26	24	2	19	16	3	20	16	4	27	24	3
NC_045757.1	332837	332838	*	29	28	1	25	22	3	37	26	11	29	23	6	21	18	3	22	19	3	17	16	1	16	14	2	17	14	3	16	14	2	28	25	3	19	17	2	23	19	4	26	25	1
NC_045757.1	332891	332892	*	27	26	1	24	20	4	36	32	4	26	23	3	21	16	5	22	19	3	18	16	2	17	16	1	22	19	3	18	18	0	31	27	4	13	12	1	25	23	2	26	22	4
NC_045757.1	332988	332989	*	26	25	1	21	17	4	39	17	22	25	10	15	26	8	18	35	18	17	19	13	6	12	5	7	29	21	8	26	10	16	33	21	12	11	7	4	28	19	9	20	16	4
NC_045757.1	333004	333005	*	29	27	2	20	17	3	40	21	19	27	14	13	28	14	14	35	23	12	21	16	5	15	11	4	32	26	6	25	20	5	32	26	6	15	8	7	32	21	11	21	17	4
NC_045757.1	333075	333076	*	27	27	0	23	21	2	34	26	8	31	21	10	27	21	6	29	26	3	23	21	2	20	20	0	36	32	4	30	28	2	41	37	4	13	12	1	33	31	2	23	17	6
NC_045757.1	333254	333255	*	28	28	0	23	23	0	34	19	15	29	17	12	26	10	16	21	18	3	24	18	6	17	13	4	43	35	8	34	21	13	40	35	5	20	13	7	18	15	3	26	15	11
NC_045757.1	333317	333318	*	32	27	5	30	26	4	32	21	11	34	18	16	30	7	23	24	16	8	22	22	0	22	14	8	36	28	8	42	34	8	36	24	12	24	16	8	17	11	6	34	25	9
NC_045757.1	333333	333334	*	33	28	5	32	31	1	35	26	9	31	17	14	31	8	23	27	20	7	21	20	1	21	13	8	35	24	11	44	31	13	40	28	12	24	18	6	16	11	5	36	30	6
NC_045757.1	333382	333383	*	33	28	5	32	30	2	35	21	14	30	22	8	27	17	10	28	23	5	25	18	7	21	17	4	37	29	8	40	30	10	37	33	4	26	22	4	18	16	2	36	26	10
NC_045757.1	333587	333588	*	28	21	7	33	22	11	37	6	31	42	30	12	45	28	17	33	21	12	26	17	9	26	17	9	38	29	9	24	21	3	38	29	9	47	34	13	18	16	2	42	13	29
NC_045757.1	334166	334167	*	48	9	39	46	10	36	50	0	50	39	0	39	31	3	28	30	0	30	34	0	34	24	0	24	34	0	34	35	1	34	56	0	56	39	0	39	30	0	30	39	0	39
NC_045757.1	334171	334172	*	46	7	39	46	12	34	48	0	48	37	0	37	29	0	29	30	1	29	32	0	32	24	0	24	34	2	32	38	0	38	54	0	54	39	2	37	30	1	29	39	1	38
NC_045757.1	334213	334214	*	42	22	20	38	12	26	47	1	46	35	1	34	28	8	20	32	8	24	32	0	32	20	3	17	32	10	22	33	3	30	52	4	48	35	3	32	34	11	23	38	5	33
NC_045757.1	334235	334236	*	47	32	15	39	14	25	45	4	41	35	3	32	28	13	15	33	25	8	35	0	35	20	8	12	42	29	13	31	15	16	49	13	36	33	16	17	31	21	10	39	8	31
NC_045757.1	334237	334238	*	47	30	17	40	14	26	45	3	42	36	1	35	31	13	18	33	18	15	36	0	36	21	7	14	42	31	11	31	13	18	49	10	39	32	12	20	31	19	12	40	5	35
NC_045757.1	334262	334263	*	48	34	14	44	23	21	45	6	39	36	21	15	27	17	10	33	24	9	36	14	22	22	13	9	46	42	4	33	27	6	47	18	29	31	15	16	31	19	12	35	9	26
NC_045757.1	334311	334312	*	48	12	36	36	4	32	45	0	45	38	1	37	41	1	40	28	0	28	33	1	32	19	2	17	49	2	47	33	1	32	40	2	38	31	1	30	34	0	34	47	0	47
NC_045757.1	334387	334388	*	44	42	2	41	35	6	52	9	43	39	9	30	44	17	27	30	18	12	39	16	23	20	12	8	53	32	21	30	18	12	42	15	27	27	13	14	35	19	16	44	13	31
NC_045757.1	334396	334397	*	44	38	6	42	36	6	52	13	39	38	7	31	45	14	31	31	19	12	42	15	27	20	9	11	49	26	23	29	14	15	44	11	33	27	14	13	35	19	16	45	11	34
NC_045757.1	334482	334483	*	50	44	6	44	41	3	53	31	22	33	19	14	46	32	14	36	25	11	35	24	11	22	8	14	49	24	25	40	18	22	44	27	17	33	22	11	34	25	9	37	23	14
NC_045757.1	334528	334529	*	48	31	17	40	32	8	47	12	35	29	4	25	45	7	38	34	14	20	41	12	29	24	4	20	41	16	25	37	11	26	45	13	32	30	8	22	34	14	20	39	9	30
NC_045757.1	334531	334532	*	46	39	7	43	36	7	47	13	34	30	4	26	45	8	37	35	18	17	41	15	26	24	10	14	40	22	18	37	16	21	47	15	32	30	10	20	34	13	21	39	11	28
NC_045757.1	334556	334557	*	40	36	4	42	42	0	45	32	13	30	18	12	42	30	12	32	28	4	33	30	3	23	20	3	40	36	4	36	33	3	39	36	3	25	23	2	33	28	5	39	30	9
NC_045757.1	334596	334597	*	32	30	2	43	37	6	44	31	13	26	15	11	33	27	6	27	22	5	35	30	5	22	19	3	35	27	8	31	25	6	45	41	4	23	18	5	32	27	5	31	22	9
NC_045757.1	334601	334602	*	33	30	3	43	40	3	45	38	7	25	20	5	35	27	8	26	23	3	37	35	2	20	16	4	34	32	2	33	30	3	48	46	2	24	23	1	32	31	1	30	26	4
NC_045757.1	334608	334609	*	33	32	1	43	39	4	40	34	6	27	20	7	35	26	9	26	24	2	36	35	1	21	18	3	33	30	3	30	27	3	46	43	3	24	22	2	32	31	1	30	26	4
NC_045757.1	334632	334633	*	30	28	2	43	38	5	40	26	14	25	19	6	35	24	11	25	25	0	35	32	3	22	17	5	35	31	4	31	28	3	46	39	7	23	18	5	31	28	3	30	25	5
NC_045757.1	334664	334665	*	33	29	4	44	41	3	39	23	16	31	19	12	29	16	13	25	20	5	35	26	9	23	18	5	38	33	5	29	23	6	43	39	4	29	20	9	29	25	4	29	23	6
NC_045757.1	334684	334685	*	33	31	2	41	40	1	44	29	15	31	16	15	31	17	14	25	20	5	34	26	8	22	18	4	40	33	7	29	25	4	45	34	11	29	23	6	30	19	11	31	22	9
NC_045757.1	334861	334862	*	31	30	1	41	39	2	46	24	22	34	18	16	32	14	18	30	25	5	42	29	13	41	32	9	52	40	12	40	34	6	44	37	7	28	23	5	37	28	9	45	35	10
NC_045757.1	334877	334878	*	31	25	6	39	37	2	49	22	27	37	16	21	36	14	22	29	25	4	40	31	9	38	28	10	44	36	8	38	27	11	45	33	12	30	19	11	37	29	8	43	29	14
NC_045757.1	335040	335041	*	23	22	1	36	34	2	41	27	14	44	26	18	47	27	20	46	36	10	38	32	6	25	24	1	58	52	6	39	32	7	36	33	3	29	24	5	41	38	3	35	32	3
NC_045757.1	335228	335229	*	28	26	2	34	33	1	49	30	19	49	30	19	42	26	16	42	27	15	37	23	14	24	20	4	59	53	6	31	21	10	31	22	9	33	28	5	41	31	10	42	27	15
NC_045757.1	335242	335243	*	29	29	0	32	30	2	48	28	20	50	28	22	39	28	11	42	29	13	34	23	11	27	23	4	56	49	7	32	24	8	28	22	6	36	28	8	42	34	8	42	28	14
NC_045757.1	335363	335364	*	33	29	4	31	27	4	47	25	22	38	28	10	34	19	15	38	22	16	51	30	21	21	18	3	42	32	10	41	29	12	38	32	6	38	29	9	37	19	18	36	27	9
NC_045757.1	335384	335385	*	35	23	12	30	23	7	46	11	35	37	6	31	36	13	23	32	14	18	47	18	29	26	12	14	45	23	22	37	12	25	39	20	19	39	16	23	36	6	30	38	10	28
NC_045757.1	335428	335429	*	32	27	5	30	27	3	49	21	28	38	18	20	33	19	14	32	16	16	40	25	15	23	10	13	43	31	12	31	13	18	40	29	11	43	27	16	35	27	8	40	30	10
NC_045757.1	335461	335462	*	33	14	19	35	16	19	46	10	36	30	3	27	32	2	30	34	6	28	38	6	32	23	2	21	42	3	39	30	5	25	45	15	30	41	12	29	35	7	28	37	12	25
NC_045757.1	335518	335519	*	40	18	22	32	10	22	46	0	46	31	3	28	30	3	27	33	4	29	48	10	38	26	2	24	40	6	34	41	6	35	48	12	36	46	16	30	36	10	26	42	12	30
NC_045757.1	335532	335533	*	39	16	23	34	8	26	46	1	45	31	4	27	30	6	24	33	7	26	50	9	41	24	1	23	40	4	36	40	8	32	51	16	35	46	6	40	36	13	23	40	11	29
NC_045757.1	335683	335684	*	41	4	37	32	3	29	45	0	45	32	2	30	23	0	23	26	0	26	37	5	32	30	1	29	37	0	37	25	0	25	65	11	54	31	0	31	30	0	30	41	1	40
NC_045757.1	335695	335696	*	41	11	30	32	0	32	44	4	40	33	0	33	26	3	23	28	6	22	36	9	27	29	1	28	41	0	41	30	9	21	62	12	50	35	1	34	28	0	28	42	3	39
NC_045757.1	335715	335716	*	43	10	33	32	1	31	43	0	43	36	2	34	34	3	31	28	7	21	42	7	35	30	1	29	43	1	42	31	9	22	60	14	46	35	0	35	29	0	29	42	0	42
NC_045757.1	335737	335738	*	43	5	38	31	2	29	43	0	43	39	1	38	36	0	36	30	2	28	38	6	32	32	2	30	42	0	42	30	2	28	58	4	54	31	0	31	28	0	28	39	0	39
NC_045757.1	358366	358367	*	42	4	38	34	3	31	38	3	35	37	4	33	39	0	39	43	1	42	34	1	33	35	2	33	55	3	52	33	2	31	52	5	47	29	3	26	27	1	26	48	3	45
NC_045757.1	358429	358430	*	43	35	8	37	33	4	36	24	12	36	28	8	40	24	16	39	32	7	36	21	15	25	18	7	52	47	5	38	32	6	57	46	11	35	26	9	28	18	10	39	31	8
NC_045757.1	358445	358446	*	44	40	4	35	29	6	31	24	7	37	28	9	41	22	19	40	29	11	33	23	10	24	15	9	49	42	7	35	21	14	50	36	14	32	21	11	30	22	8	40	31	9
NC_045757.1	358465	358466	*	45	41	4	36	32	4	30	26	4	36	31	5	38	32	6	39	33	6	34	31	3	25	21	4	45	41	4	38	26	12	50	43	7	29	24	5	31	21	10	42	31	11
NC_045757.1	358472	358473	*	47	45	2	37	31	6	29	22	7	36	24	12	36	25	11	37	27	10	33	25	8	24	16	8	45	38	7	39	20	19	52	39	13	29	19	10	35	21	14	43	34	9
NC_045757.1	358617	358618	*	37	23	14	27	25	2	38	14	24	38	15	23	41	19	22	26	10	16	37	21	16	24	10	14	44	24	20	29	15	14	43	19	24	30	14	16	22	8	14	33	17	16
NC_045757.1	358679	358680	*	46	33	13	32	26	6	46	10	36	39	12	27	39	11	28	39	16	23	37	9	28	26	5	21	40	10	30	38	13	25	44	12	32	35	12	23	22	4	18	37	11	26
NC_045757.1	358738	358739	*	48	41	7	36	33	3	46	32	14	47	35	12	35	24	11	40	32	8	41	33	8	29	25	4	43	39	4	39	34	5	51	46	5	36	32	4	31	26	5	48	42	6
NC_045757.1	358785	358786	*	36	31	5	32	27	5	38	25	13	51	34	17	36	21	15	33	25	8	37	29	8	30	24	6	42	35	7	38	31	7	56	46	10	37	28	9	31	25	6	52	42	10
NC_045757.1	358821	358822	*	34	31	3	34	31	3	28	18	10	43	28	15	31	17	14	31	26	5	36	26	10	32	23	9	39	33	6	41	36	5	56	51	5	37	23	14	34	23	11	51	37	14
NC_045757.1	358829	358830	*	33	30	3	32	31	1	29	26	3	44	32	12	32	26	6	26	24	2	35	33	2	31	28	3	42	39	3	40	38	2	52	45	7	37	31	6	35	31	4	44	38	6
NC_045757.1	358845	358846	*	34	32	2	32	29	3	29	22	7	44	32	12	38	25	13	27	24	3	33	28	5	30	25	5	40	32	8	37	33	4	51	45	6	39	27	12	35	30	5	47	40	7
NC_045757.1	358860	358861	*	35	31	4	31	27	4	31	26	5	47	35	12	36	26	10	34	30	4	30	28	2	32	30	2	42	37	5	35	33	2	47	42	5	36	28	8	32	29	3	48	40	8
NC_045757.1	358887	358888	*	33	32	1	38	36	2	35	33	2	43	37	6	40	33	7	41	39	2	34	31	3	29	28	1	39	37	2	39	37	2	42	30	12	34	28	6	33	31	2	54	46	8
NC_045757.1	358893	358894	*	37	33	4	36	32	4	34	30	4	42	30	12	41	34	7	39	38	1	31	28	3	29	22	7	41	35	6	38	32	6	43	22	21	35	29	6	33	30	3	51	32	19
NC_045757.1	358905	358906	*	35	28	7	37	31	6	30	25	5	41	28	13	45	33	12	42	37	5	31	29	2	29	13	16	43	36	7	39	25	14	42	25	17	35	30	5	34	31	3	47	30	17
NC_045757.1	358948	358949	*	37	10	27	35	15	20	36	1	35	31	5	26	44	1	43	41	2	39	38	2	36	27	1	26	38	4	34	35	1	34	49	4	45	34	3	31	35	4	31	43	3	40
NC_045757.1	358963	358964	*	37	24	13	33	29	4	36	19	17	32	11	21	42	15	27	42	12	30	37	15	22	25	5	20	39	14	25	33	11	22	49	21	28	36	12	24	34	19	15	41	17	24
NC_045757.1	359001	359002	*	35	7	28	33	13	20	34	2	32	30	3	27	42	3	39	41	12	29	39	6	33	24	6	18	43	4	39	33	12	21	46	3	43	36	7	29	35	12	23	39	1	38
NC_045757.1	359233	359234	*	33	11	22	22	9	13	42	7	35	34	12	22	43	17	26	31	7	24	41	7	34	32	10	22	42	15	27	43	16	27	60	37	23	42	8	34	29	12	17	38	20	18
NC_045757.1	359316	359317	*	28	22	6	25	16	9	41	17	24	33	14	19	38	18	20	30	20	10	36	23	13	31	19	12	27	21	6	44	35	9	54	37	17	35	23	12	27	18	9	32	26	6
NC_045757.1	359456	359457	*	21	6	15	18	2	16	32	1	31	27	2	25	13	0	13	16	0	16	17	1	16	18	0	18	20	2	18	28	0	28	38	0	38	23	0	23	15	0	15	28	5	23
NC_045757.1	359652	359653	*	36	12	24	23	10	13	29	4	25	38	11	27	17	3	14	23	14	9	30	8	22	16	1	15	35	17	18	43	25	18	35	21	14	20	3	17	23	11	12	30	15	15
NC_045757.1	359784	359785	*	31	4	27	35	2	33	33	0	33	40	0	40	20	1	19	25	1	24	28	0	28	17	0	17	40	0	40	40	0	40	39	1	38	25	0	25	32	3	29	21	2	19
NC_045757.1	359838	359839	*	27	16	11	35	25	10	34	27	7	38	16	22	22	9	13	26	19	7	32	19	13	17	13	4	35	20	15	35	12	23	32	22	10	30	16	14	27	10	17	30	17	13
NC_045757.1	359920	359921	*	23	10	13	31	12	19	36	17	19	27	4	23	27	5	22	26	5	21	26	6	20	18	6	12	30	10	20	24	3	21	27	5	22	31	9	22	28	11	17	36	20	16
NC_045757.1	360110	360111	*	16	12	4	22	16	6	40	15	25	29	10	19	32	15	17	27	13	14	18	10	8	10	7	3	24	14	10	16	1	15	15	9	6	16	12	4	32	15	17	25	16	9
NC_045757.1	360184	360185	*	14	8	6	18	14	4	39	20	19	25	21	4	22	13	9	21	14	7	24	14	10	11	6	5	24	16	8	19	13	6	19	15	4	15	3	12	25	12	13	19	14	5
NC_045757.1	360322	360323	*	22	15	7	21	18	3	34	17	17	26	7	19	21	7	14	25	13	12	27	15	12	14	10	4	37	16	21	20	13	7	29	18	11	18	11	7	27	15	12	18	13	5
NC_045757.1	360354	360355	*	25	14	11	20	9	11	31	10	21	17	0	17	23	3	20	26	2	24	30	5	25	11	2	9	36	2	34	18	5	13	36	1	35	17	5	12	24	6	18	19	1	18
NC_045757.1	360399	360400	*	22	17	5	21	10	11	30	22	8	20	9	11	18	12	6	22	19	3	26	16	10	NA	NA	NA	38	21	17	17	12	5	31	25	6	19	16	3	20	11	9	17	9	8
NC_045757.1	360527	360528	*	15	10	5	15	10	5	27	20	7	24	8	16	16	6	10	22	11	11	14	4	10	NA	NA	NA	40	25	15	13	6	7	29	18	11	15	3	12	20	8	12	19	5	14
NC_045757.1	360561	360562	*	15	4	11	12	2	10	25	7	18	18	2	16	12	2	10	20	3	17	12	1	11	NA	NA	NA	38	9	29	15	1	14	28	2	26	15	4	11	18	3	15	13	1	12
NC_045757.1	367889	367890	*	21	6	15	30	10	20	33	1	32	32	4	28	19	4	15	24	0	24	29	0	29	15	1	14	23	3	20	23	1	22	24	8	16	18	0	18	17	1	16	31	3	28
NC_045757.1	368063	368064	*	21	8	13	22	15	7	32	3	29	30	9	21	19	7	12	19	3	16	27	1	26	17	7	10	22	13	9	24	0	24	26	15	11	18	10	8	28	12	16	20	1	19
NC_045757.1	368156	368157	*	21	6	15	27	6	21	25	0	25	31	8	23	16	1	15	20	0	20	21	0	21	14	0	14	21	0	21	27	1	26	23	2	21	20	0	20	29	0	29	21	7	14
NC_045757.1	369667	369668	*	39	13	26	31	9	22	44	7	37	35	2	33	44	7	37	49	10	39	43	16	27	21	7	14	30	1	29	46	19	27	49	18	31	34	0	34	48	10	38	46	16	30
NC_045757.1	369784	369785	*	42	40	2	25	22	3	36	28	8	45	30	15	36	24	12	41	32	9	44	28	16	29	21	8	41	36	5	46	40	6	44	35	9	32	25	7	45	39	6	41	26	15
NC_045757.1	369881	369882	*	40	39	1	31	30	1	33	13	20	36	22	14	26	13	13	31	23	8	40	28	12	26	15	11	43	36	7	39	32	7	32	23	9	30	22	8	36	32	4	46	37	9
NC_045757.1	369953	369954	*	31	30	1	28	27	1	34	26	8	29	19	10	18	14	4	29	25	4	29	24	5	28	21	7	42	36	6	28	25	3	37	24	13	23	20	3	29	24	5	35	28	7
NC_045757.1	370082	370083	*	20	17	3	35	33	2	35	17	18	18	7	11	18	11	7	33	20	13	26	13	13	37	22	15	40	26	14	33	15	18	52	30	22	20	18	2	26	16	10	31	25	6
NC_045757.1	370101	370102	*	23	21	2	40	37	3	33	21	12	20	14	6	22	14	8	35	27	8	26	14	12	38	30	8	39	32	7	34	25	9	44	38	6	21	18	3	24	16	8	32	28	4
NC_045757.1	370205	370206	*	36	30	6	47	38	9	34	19	15	25	10	15	35	22	13	34	23	11	33	25	8	37	22	15	42	34	8	41	29	12	48	41	7	27	16	11	36	24	12	33	28	5
NC_045757.1	370225	370226	*	36	30	6	38	33	5	37	22	15	30	18	12	40	21	19	34	22	12	30	23	7	34	22	12	41	31	10	40	24	16	54	40	14	25	20	5	33	23	10	35	26	9
NC_045757.1	370232	370233	*	35	27	8	37	27	10	35	17	18	30	15	15	41	15	26	33	15	18	30	12	18	33	12	21	44	17	27	40	13	27	55	21	34	24	9	15	34	9	25	37	16	21
NC_045757.1	370281	370282	*	38	33	5	37	35	2	43	27	16	34	23	11	38	23	15	36	25	11	29	21	8	30	19	11	52	32	20	34	24	10	51	40	11	25	18	7	36	26	10	42	37	5
NC_045757.1	370319	370320	*	37	35	2	35	35	0	48	42	6	35	27	8	38	32	6	33	29	4	32	31	1	32	30	2	52	49	3	32	31	1	49	47	2	27	25	2	38	34	4	42	40	2
NC_045757.1	370324	370325	*	37	36	1	35	32	3	46	39	7	37	32	5	39	34	5	35	31	4	31	30	1	31	30	1	51	48	3	34	32	2	49	49	0	27	25	2	38	35	3	42	41	1
NC_045757.1	370462	370463	*	33	30	3	32	31	1	46	38	8	37	29	8	26	18	8	35	34	1	26	25	1	29	25	4	45	44	1	38	37	1	50	45	5	40	34	6	23	18	5	46	43	3
NC_045757.1	370491	370492	*	32	31	1	32	31	1	53	47	6	32	28	4	26	22	4	33	30	3	25	22	3	27	27	0	53	50	3	39	39	0	44	41	3	37	35	2	24	20	4	48	45	3
NC_045757.1	370499	370500	*	34	31	3	34	32	2	53	48	5	34	29	5	28	23	5	32	29	3	25	24	1	28	26	2	53	49	4	42	37	5	43	39	4	39	37	2	24	18	6	45	42	3
NC_045757.1	370505	370506	*	36	36	0	33	32	1	52	42	10	34	26	8	32	16	16	32	28	4	24	23	1	29	27	2	52	44	8	43	40	3	43	39	4	40	34	6	23	21	2	45	40	5
NC_045757.1	370669	370670	*	35	33	2	37	35	2	51	38	13	34	28	6	33	26	7	44	39	5	28	23	5	29	27	2	32	31	1	37	32	5	42	32	10	35	30	5	26	20	6	48	45	3
NC_045757.1	370673	370674	*	36	34	2	37	35	2	51	36	15	34	31	3	36	30	6	44	42	2	28	26	2	31	28	3	32	32	0	35	31	4	38	35	3	37	29	8	26	23	3	48	43	5
NC_045757.1	370719	370720	*	29	26	3	35	32	3	52	34	18	40	27	13	40	28	12	50	39	11	36	27	9	32	30	2	42	36	6	40	34	6	48	38	10	33	26	7	26	19	7	43	37	6
NC_045757.1	370741	370742	*	33	30	3	37	32	5	51	29	22	43	29	14	42	21	21	52	35	17	40	31	9	31	28	3	42	32	10	48	30	18	49	38	11	35	28	7	31	18	13	41	27	14
NC_045757.1	370854	370855	*	33	32	1	33	33	0	50	42	8	46	37	9	29	23	6	42	34	8	37	32	5	24	20	4	29	24	5	45	40	5	55	49	6	30	24	6	40	35	5	37	31	6
NC_045757.1	370881	370882	*	31	28	3	35	35	0	56	44	12	44	40	4	27	24	3	40	37	3	32	28	4	28	24	4	34	33	1	47	46	1	57	53	4	29	27	2	36	29	7	35	33	2
NC_045757.1	370883	370884	*	32	29	3	35	34	1	55	45	10	44	38	6	29	27	2	39	31	8	31	28	3	27	25	2	34	33	1	47	46	1	60	55	5	29	26	3	36	34	2	34	31	3
NC_045757.1	370888	370889	*	32	30	2	37	32	5	58	53	5	41	37	4	29	27	2	39	35	4	31	30	1	24	22	2	34	32	2	46	45	1	61	56	5	29	25	4	36	33	3	35	34	1
NC_045757.1	370899	370900	*	30	29	1	40	36	4	56	41	15	41	29	12	27	18	9	37	35	2	33	21	12	26	20	6	37	29	8	50	35	15	63	43	20	31	23	8	34	28	6	36	24	12
NC_045757.1	370915	370916	*	29	28	1	39	33	6	55	48	7	43	38	5	30	27	3	36	33	3	33	28	5	26	24	2	39	36	3	47	43	4	60	54	6	32	30	2	33	28	5	39	34	5
NC_045757.1	371019	371020	*	41	25	16	33	24	9	40	25	15	38	21	17	44	17	27	34	17	17	42	17	25	30	11	19	43	19	24	48	26	22	47	26	21	31	12	19	34	17	17	46	18	28
NC_045757.1	371072	371073	*	42	33	9	36	29	7	35	30	5	41	35	6	38	32	6	29	24	5	40	28	12	27	17	10	45	36	9	48	34	14	52	30	22	29	18	11	27	18	9	38	21	17
NC_045757.1	372804	372805	*	37	7	30	30	1	29	35	1	34	47	6	41	35	1	34	32	0	32	28	0	28	25	2	23	48	0	48	48	0	48	51	2	49	31	3	28	44	2	42	51	1	50
NC_045757.1	372819	372820	*	39	5	34	31	2	29	37	2	35	46	4	42	34	1	33	31	0	31	29	2	27	27	1	26	50	0	50	47	0	47	50	0	50	28	0	28	40	1	39	50	1	49
NC_045757.1	372943	372944	*	41	7	34	35	10	25	46	1	45	41	0	41	29	1	28	34	0	34	42	0	42	33	1	32	47	2	45	40	0	40	40	0	40	33	2	31	33	2	31	30	2	28
NC_045757.1	372993	372994	*	44	35	9	39	35	4	38	9	29	35	13	22	29	6	23	29	11	18	40	18	22	23	7	16	39	17	22	36	11	25	44	18	26	36	10	26	35	8	27	33	10	23
NC_045757.1	373032	373033	*	36	33	3	36	35	1	44	32	12	29	20	9	25	17	8	26	21	5	32	26	6	23	20	3	32	30	2	31	26	5	41	36	5	27	22	5	29	27	2	34	32	2
NC_045757.1	373096	373097	*	28	28	0	28	24	4	36	31	5	30	25	5	11	10	1	18	17	1	29	24	5	17	15	2	20	20	0	27	27	0	32	30	2	20	16	4	17	17	0	31	26	5
NC_045757.1	373171	373172	*	27	25	2	21	21	0	25	18	7	25	20	5	NA	NA	NA	21	14	7	17	13	4	NA	NA	NA	23	14	9	22	17	5	31	25	6	15	11	4	18	16	2	26	21	5
NC_045757.1	373193	373194	*	24	24	0	24	24	0	26	20	6	22	17	5	10	6	4	21	19	2	16	15	1	NA	NA	NA	27	25	2	20	19	1	29	26	3	15	13	2	21	19	2	27	24	3
NC_045757.1	373450	373451	*	35	33	2	33	26	7	34	23	11	30	16	14	27	17	10	25	19	6	30	24	6	21	12	9	39	35	4	25	19	6	38	31	7	14	10	4	36	29	7	25	24	1
NC_045757.1	373464	373465	*	36	33	3	34	31	3	36	23	13	29	15	14	26	16	10	25	19	6	30	24	6	23	10	13	36	30	6	25	19	6	44	32	12	14	7	7	33	24	9	27	22	5
NC_045757.1	373508	373509	*	36	35	1	36	30	6	37	24	13	29	18	11	28	12	16	32	20	12	29	21	8	25	14	11	42	34	8	27	26	1	44	38	6	19	14	5	34	23	11	33	24	9
NC_045757.1	373511	373512	*	36	35	1	38	32	6	38	32	6	29	22	7	29	18	11	33	25	8	29	26	3	22	18	4	41	33	8	29	28	1	43	42	1	19	15	4	34	31	3	33	27	6
NC_045757.1	373525	373526	*	35	34	1	36	35	1	37	32	5	28	26	2	30	21	9	29	26	3	26	24	2	22	22	0	39	35	4	32	29	3	49	47	2	20	17	3	37	36	1	31	24	7
NC_045757.1	373533	373534	*	37	36	1	36	32	4	39	36	3	28	26	2	29	19	10	30	27	3	27	25	2	19	19	0	37	30	7	30	29	1	51	48	3	22	20	2	35	34	1	31	27	4
NC_045757.1	373543	373544	*	36	34	2	35	34	1	38	35	3	26	23	3	28	17	11	30	29	1	24	22	2	18	16	2	36	33	3	32	32	0	51	50	1	22	19	3	35	32	3	29	26	3
NC_045757.1	373626	373627	*	24	24	0	39	32	7	38	24	14	32	17	15	31	21	10	32	21	11	27	18	9	24	15	9	38	29	9	35	32	3	46	37	9	27	19	8	33	28	5	29	26	3
NC_045757.1	373654	373655	*	27	24	3	31	24	7	40	16	24	27	11	16	28	15	13	36	12	24	31	15	16	22	11	11	36	22	14	36	21	15	41	30	11	27	17	10	33	20	13	36	22	14
NC_045757.1	373721	373722	*	28	28	0	29	28	1	40	15	25	28	8	20	39	22	17	36	17	19	32	25	7	30	22	8	39	28	11	31	20	11	26	19	7	28	20	8	25	8	17	45	30	15
NC_045757.1	373759	373760	*	30	28	2	33	30	3	41	19	22	27	8	19	39	21	18	34	13	21	30	19	11	28	14	14	38	24	14	29	16	13	30	18	12	27	15	12	29	20	9	41	24	17
NC_045757.1	373791	373792	*	39	21	18	30	18	12	41	1	40	31	0	31	45	7	38	38	3	35	31	2	29	34	2	32	42	3	39	29	1	28	36	1	35	32	5	27	29	3	26	42	4	38
NC_045757.1	373857	373858	*	48	17	31	32	6	26	35	1	34	32	3	29	40	11	29	29	1	28	35	10	25	33	1	32	43	0	43	30	3	27	47	14	33	32	20	12	28	8	20	39	8	31
NC_045757.1	373864	373865	*	47	9	38	30	1	29	35	1	34	30	0	30	38	5	33	32	1	31	33	6	27	34	1	33	44	0	44	28	4	24	47	18	29	31	17	14	26	5	21	41	1	40
NC_045757.1	373866	373867	*	48	12	36	33	4	29	35	1	34	30	0	30	38	7	31	32	1	31	34	7	27	33	0	33	46	1	45	28	3	25	50	14	36	29	18	11	26	5	21	41	2	39
NC_045757.1	373895	373896	*	48	15	33	33	5	28	35	0	35	26	0	26	44	9	35	31	1	30	37	7	30	33	4	29	43	0	43	27	2	25	44	9	35	31	12	19	25	8	17	46	1	45
NC_045757.1	373899	373900	*	45	18	27	33	6	27	32	2	30	28	0	28	44	7	37	30	1	29	35	8	27	33	5	28	42	14	28	27	3	24	44	12	32	30	16	14	22	7	15	46	1	45
NC_045757.1	374022	374023	*	36	9	27	32	5	27	34	10	24	34	0	34	44	12	32	34	2	32	34	14	20	30	3	27	35	5	30	21	2	19	46	0	46	29	3	26	26	4	22	37	9	28
NC_045757.1	374264	374265	*	40	7	33	37	6	31	41	6	35	42	2	40	40	0	40	32	1	31	28	0	28	35	0	35	41	1	40	29	1	28	58	1	57	30	7	23	29	6	23	33	0	33
NC_045757.1	374499	374500	*	42	5	37	33	7	26	46	3	43	45	4	41	20	4	16	20	4	16	31	4	27	27	3	24	38	1	37	32	0	32	33	12	21	33	0	33	28	0	28	28	9	19
NC_045757.1	374678	374679	*	26	7	19	28	5	23	28	4	24	36	1	35	28	0	28	38	2	36	24	0	24	25	0	25	45	11	34	28	0	28	37	17	20	28	0	28	24	2	22	23	10	13
NC_045757.1	374843	374844	*	33	4	29	28	4	24	34	3	31	37	1	36	26	1	25	36	0	36	30	0	30	22	0	22	40	0	40	34	0	34	40	3	37	31	1	30	26	3	23	40	10	30
NC_045757.1	376304	376305	*	18	4	14	27	7	20	31	0	31	31	1	30	16	1	15	10	1	9	22	0	22	NA	NA	NA	20	0	20	20	0	20	28	1	27	10	1	9	15	2	13	16	0	16
NC_045757.1	376308	376309	*	18	6	12	25	8	17	32	2	30	31	4	27	16	8	8	11	0	11	22	7	15	11	1	10	21	2	19	20	1	19	27	9	18	11	1	10	15	4	11	17	3	14
NC_045757.1	376329	376330	*	19	5	14	29	10	19	29	2	27	35	9	26	18	9	9	15	0	15	24	7	17	10	0	10	21	2	19	19	5	14	26	10	16	16	2	14	21	7	14	18	3	15
NC_045757.1	379308	379309	*	35	6	29	24	0	24	47	5	42	31	6	25	34	5	29	21	0	21	43	0	43	29	3	26	36	4	32	40	9	31	43	4	39	22	1	21	37	3	34	33	0	33
NC_045757.1	379435	379436	*	39	8	31	30	0	30	45	0	45	32	1	31	37	0	37	23	0	23	31	0	31	25	2	23	34	0	34	39	0	39	38	0	38	26	1	25	35	6	29	34	0	34
NC_045757.1	379664	379665	*	13	3	10	17	1	16	27	1	26	20	3	17	11	3	8	11	5	6	20	0	20	16	2	14	28	5	23	20	2	18	23	0	23	17	0	17	19	1	18	19	2	17
NC_045757.1	379846	379847	*	18	10	8	20	11	9	23	8	15	22	8	14	16	4	12	22	11	11	19	4	15	13	7	6	21	13	8	18	4	14	27	9	18	10	3	7	18	10	8	NA	NA	NA
NC_045757.1	379864	379865	*	17	4	13	24	6	18	24	2	22	22	3	19	17	1	16	25	9	16	19	2	17	14	2	12	22	4	18	18	1	17	28	5	23	11	0	11	18	2	16	NA	NA	NA
NC_045757.1	379902	379903	*	22	13	9	24	17	7	25	2	23	23	3	20	30	15	15	27	9	18	23	5	18	16	7	9	28	4	24	22	6	16	31	7	24	13	3	10	19	10	9	15	10	5
NC_045757.1	379941	379942	*	20	19	1	28	26	2	31	14	17	24	9	15	31	17	14	26	20	6	22	16	6	16	13	3	31	23	8	26	16	10	29	26	3	13	9	4	23	20	3	15	14	1
NC_045757.1	379974	379975	*	22	20	2	26	23	3	31	12	19	28	11	17	31	15	16	25	10	15	19	11	8	18	13	5	29	20	9	27	9	18	26	15	11	18	6	12	24	11	13	25	17	8
NC_045757.1	380046	380047	*	20	18	2	24	21	3	30	10	20	27	9	18	30	13	17	27	15	12	18	8	10	19	12	7	26	15	11	22	13	9	20	14	6	19	15	4	16	13	3	31	21	10
NC_045757.1	380105	380106	*	23	10	13	24	9	15	32	6	26	17	1	16	30	7	23	23	5	18	20	7	13	19	3	16	29	1	28	21	1	20	27	7	20	16	2	14	20	5	15	34	9	25
NC_045757.1	380109	380110	*	24	21	3	24	19	5	32	13	19	18	6	12	29	13	16	22	8	14	19	7	12	19	8	11	29	12	17	21	9	12	28	15	13	16	6	10	18	11	7	33	14	19
NC_045757.1	380147	380148	*	18	17	1	19	18	1	35	26	9	22	10	12	28	17	11	19	15	4	17	14	3	18	17	1	33	29	4	18	15	3	29	27	2	14	10	4	24	22	2	27	17	10
NC_045757.1	380150	380151	*	16	12	4	21	16	5	32	20	12	22	11	11	24	7	17	18	12	6	18	11	7	18	18	0	34	27	7	18	13	5	30	24	6	16	11	5	24	19	5	29	13	16
NC_045757.1	380158	380159	*	18	16	2	19	19	0	30	18	12	22	13	9	21	10	11	19	14	5	17	13	4	19	18	1	32	27	5	17	15	2	30	29	1	14	10	4	24	22	2	29	19	10
NC_045757.1	380187	380188	*	18	16	2	19	16	3	31	19	12	23	14	9	15	8	7	23	18	5	16	14	2	17	12	5	27	26	1	17	10	7	30	28	2	16	15	1	21	17	4	27	20	7
NC_045757.1	380450	380451	*	17	4	13	16	5	11	22	0	22	26	1	25	12	1	11	18	0	18	22	1	21	NA	NA	NA	13	0	13	16	1	15	17	1	16	17	0	17	17	1	16	22	2	20
NC_045757.1	380500	380501	*	25	23	2	24	21	3	32	20	12	30	19	11	15	9	6	24	19	5	30	21	9	11	6	5	19	13	6	21	17	4	17	12	5	20	16	4	23	18	5	22	15	7
NC_045757.1	380504	380505	*	24	22	2	26	24	2	31	22	9	28	17	11	15	9	6	24	19	5	30	20	10	12	9	3	18	15	3	21	17	4	19	14	5	21	17	4	24	20	4	23	14	9
NC_045757.1	380509	380510	*	25	24	1	26	26	0	34	24	10	28	17	11	15	9	6	24	22	2	29	22	7	12	8	4	19	16	3	22	18	4	20	15	5	21	19	2	24	19	5	23	18	5
NC_045757.1	380544	380545	*	24	21	3	26	24	2	37	16	21	37	21	16	16	4	12	25	15	10	27	19	8	13	7	6	22	14	8	20	15	5	19	11	8	28	21	7	24	22	2	24	14	10
NC_045757.1	380547	380548	*	23	19	4	26	21	5	37	13	24	38	13	25	16	2	14	24	11	13	27	16	11	12	8	4	23	12	11	20	15	5	20	9	11	29	10	19	25	17	8	24	15	9
NC_045757.1	380550	380551	*	24	22	2	24	23	1	37	19	18	39	23	16	16	8	8	22	18	4	26	21	5	13	8	5	23	17	6	21	17	4	19	13	6	28	24	4	24	21	3	23	20	3
NC_045757.1	380582	380583	*	23	18	5	26	23	3	40	11	29	37	9	28	15	7	8	19	5	14	24	8	16	16	2	14	29	12	17	24	8	16	18	5	13	27	14	13	26	10	16	23	12	11
NC_045757.1	380667	380668	*	19	15	4	32	19	13	33	9	24	36	12	24	19	7	12	21	9	12	25	12	13	12	6	6	33	11	22	16	7	9	26	6	20	27	14	13	21	11	10	25	16	9
NC_045757.1	380686	380687	*	21	13	8	30	23	7	36	13	23	35	9	26	22	5	17	24	12	12	28	9	19	12	4	8	36	9	27	17	8	9	26	6	20	28	10	18	21	8	13	28	14	14
NC_045757.1	380730	380731	*	24	22	2	29	27	2	34	15	19	37	14	23	23	11	12	29	11	18	27	11	16	10	6	4	37	14	23	13	6	7	26	13	13	28	17	11	19	9	10	32	11	21
NC_045757.1	380738	380739	*	23	22	1	28	26	2	36	19	17	34	19	15	21	13	8	28	14	14	27	18	9	10	7	3	39	19	20	13	7	6	24	15	9	27	15	12	19	9	10	32	21	11
NC_045757.1	380790	380791	*	27	23	4	23	22	1	31	13	18	32	16	16	20	11	9	28	14	14	26	10	16	NA	NA	NA	31	18	13	18	13	5	21	13	8	23	16	7	19	12	7	24	16	8
NC_045757.1	380860	380861	*	22	12	10	21	14	7	26	6	20	25	10	15	22	4	18	19	7	12	25	4	21	NA	NA	NA	28	11	17	14	3	11	26	11	15	14	4	10	13	2	11	22	5	17
NC_045757.1	380897	380898	*	21	12	9	22	13	9	24	8	16	23	12	11	18	2	16	21	9	12	26	7	19	11	1	10	31	13	18	13	4	9	29	10	19	14	7	7	16	5	11	25	3	22
NC_045757.1	380901	380902	*	21	8	13	17	8	9	24	8	16	23	9	14	16	2	14	20	7	13	25	7	18	11	2	9	31	9	22	13	3	10	28	7	21	11	4	7	16	4	12	25	3	22
NC_045757.1	380918	380919	*	20	13	7	18	10	8	24	10	14	22	8	14	15	4	11	20	8	12	30	12	18	10	1	9	29	8	21	13	5	8	28	11	17	12	10	2	18	6	12	24	4	20
NC_045757.1	380926	380927	*	18	4	14	20	6	14	22	2	20	24	7	17	15	0	15	18	1	17	30	0	30	10	1	9	30	3	27	14	2	12	29	7	22	12	2	10	19	3	16	23	1	22
NC_045757.1	380965	380966	*	22	8	14	16	4	12	23	3	20	22	3	19	12	1	11	17	2	15	20	1	19	NA	NA	NA	25	12	13	17	1	16	29	9	20	13	1	12	19	3	16	19	2	17
NC_045757.1	381073	381074	*	15	5	10	21	6	15	18	0	18	22	5	17	14	3	11	16	2	14	22	6	16	17	6	11	26	8	18	17	0	17	37	4	33	14	2	12	19	1	18	22	6	16
NC_045757.1	381099	381100	*	17	3	14	23	1	22	20	0	20	20	0	20	11	0	11	15	0	15	26	0	26	18	0	18	24	0	24	19	0	19	38	1	37	20	0	20	22	1	21	25	1	24
NC_045757.1	388983	388984	*	26	4	22	27	0	27	27	0	27	25	0	25	28	1	27	17	0	17	44	1	43	29	0	29	41	0	41	27	0	27	32	0	32	15	0	15	26	0	26	39	0	39
NC_045757.1	408211	408212	*	22	5	17	24	3	21	25	0	25	31	1	30	32	0	32	17	1	16	29	0	29	19	0	19	34	2	32	31	1	30	26	1	25	24	2	22	27	0	27	31	0	31
NC_045757.1	408282	408283	*	20	5	15	21	2	19	19	5	14	31	5	26	36	4	32	11	5	6	28	0	28	15	3	12	33	8	25	27	5	22	25	8	17	22	3	19	20	5	15	30	3	27
NC_045757.1	408287	408288	*	21	9	12	22	7	15	19	6	13	31	6	25	33	6	27	12	4	8	28	6	22	14	4	10	34	8	26	28	7	21	24	9	15	22	10	12	20	6	14	29	14	15
NC_045757.1	408308	408309	*	19	5	14	23	11	12	21	8	13	29	15	14	28	6	22	16	11	5	29	11	18	NA	NA	NA	34	10	24	29	13	16	29	5	24	18	5	13	21	8	13	27	18	9
NC_045757.1	408331	408332	*	22	8	14	24	8	16	20	5	15	28	15	13	28	10	18	17	14	3	32	16	16	10	6	4	38	11	27	30	14	16	31	5	26	17	7	10	20	12	8	25	15	10
NC_045757.1	408343	408344	*	25	4	21	24	5	19	22	2	20	24	1	23	28	2	26	18	5	13	30	10	20	NA	NA	NA	34	5	29	29	3	26	32	6	26	16	1	15	18	5	13	25	6	19
NC_045757.1	408346	408347	*	24	5	19	22	3	19	22	5	17	24	8	16	29	8	21	18	8	10	30	14	16	NA	NA	NA	32	7	25	30	9	21	32	6	26	16	4	12	19	8	11	24	11	13
NC_045757.1	408360	408361	*	26	9	17	22	9	13	24	11	13	30	6	24	31	4	27	21	8	13	32	16	16	11	2	9	38	10	28	30	11	19	34	8	26	18	7	11	21	11	10	28	12	16
NC_045757.1	408373	408374	*	26	4	22	24	6	18	22	3	19	30	5	25	31	3	28	25	3	22	32	6	26	12	0	12	37	3	34	32	1	31	37	0	37	20	3	17	21	7	14	27	4	23
NC_045757.1	408403	408404	*	25	23	2	24	23	1	26	23	3	23	16	7	33	26	7	28	23	5	30	26	4	14	13	1	36	21	15	32	27	5	39	35	4	27	25	2	21	21	0	29	27	2
NC_045757.1	408415	408416	*	26	18	8	25	19	6	34	22	12	26	8	18	37	15	22	34	17	17	34	19	15	14	7	7	36	16	20	36	21	15	40	30	10	26	22	4	25	16	9	33	24	9
NC_045757.1	408433	408434	*	29	24	5	26	25	1	37	27	10	26	18	8	37	29	8	31	25	6	38	36	2	12	12	0	34	28	6	36	31	5	42	39	3	29	26	3	22	22	0	33	31	2
NC_045757.1	408452	408453	*	30	23	7	27	23	4	37	27	10	29	25	4	35	24	11	32	22	10	39	26	13	11	9	2	32	24	8	37	28	9	42	30	12	31	27	4	20	18	2	34	31	3
NC_045757.1	408469	408470	*	33	27	6	30	24	6	37	21	16	29	23	6	39	29	10	32	21	11	36	24	12	12	7	5	32	27	5	41	25	16	41	31	10	32	31	1	19	13	6	37	29	8
NC_045757.1	408474	408475	*	34	17	17	29	15	14	38	19	19	29	22	7	38	15	23	32	26	6	35	20	15	13	8	5	33	16	17	41	15	26	42	29	13	34	24	10	21	10	11	36	25	11
NC_045757.1	408478	408479	*	33	25	8	32	17	15	37	15	22	31	22	9	39	15	24	33	18	15	35	16	19	14	7	7	33	23	10	41	20	21	42	24	18	33	25	8	20	11	9	37	22	15
NC_045757.1	408490	408491	*	33	21	12	33	21	12	37	19	18	33	18	15	40	20	20	35	29	6	39	20	19	14	8	6	35	21	14	41	22	19	40	21	19	37	21	16	23	12	11	37	30	7
NC_045757.1	408513	408514	*	35	19	16	35	21	14	39	14	25	33	9	24	38	7	31	35	12	23	36	11	25	13	2	11	39	9	30	41	13	28	39	15	24	36	5	31	23	8	15	39	18	21
NC_045757.1	408544	408545	*	37	29	8	35	33	2	38	33	5	34	26	8	40	29	11	33	31	2	37	33	4	16	13	3	43	36	7	44	36	8	38	33	5	33	31	2	27	24	3	38	33	5
NC_045757.1	408578	408579	*	38	30	8	41	39	2	33	27	6	33	26	7	43	36	7	35	31	4	35	31	4	23	18	5	47	39	8	47	41	6	37	35	2	36	32	4	31	26	5	39	37	2
NC_045757.1	408607	408608	*	39	21	18	38	25	13	36	15	21	31	12	19	36	7	29	37	18	19	35	9	26	26	9	17	42	17	25	47	10	37	37	16	21	37	20	17	34	17	17	42	15	27
NC_045757.1	408613	408614	*	40	36	4	39	34	5	34	26	8	33	26	7	37	30	7	38	37	1	36	31	5	26	25	1	41	40	1	45	39	6	37	34	3	35	30	5	34	34	0	41	38	3
NC_045757.1	408619	408620	*	42	35	7	40	35	5	34	27	7	33	23	10	38	28	10	39	38	1	37	34	3	25	21	4	45	37	8	45	36	9	37	32	5	35	34	1	37	30	7	40	35	5
NC_045757.1	408656	408657	*	41	34	7	39	32	7	37	27	10	36	21	15	32	23	9	43	38	5	34	25	9	23	22	1	49	41	8	44	40	4	41	35	6	33	26	7	34	29	5	47	40	7
NC_045757.1	408660	408661	*	41	38	3	39	36	3	38	32	6	36	29	7	32	27	5	47	43	4	33	28	5	22	22	0	48	43	5	43	42	1	41	37	4	33	29	4	33	32	1	49	43	6
NC_045757.1	408750	408751	*	35	27	8	40	33	7	35	22	13	28	17	11	31	20	11	38	33	5	25	17	8	22	15	7	49	29	20	34	17	17	40	31	9	22	18	4	39	27	12	38	30	8
NC_045757.1	408760	408761	*	35	30	5	42	36	6	30	22	8	31	19	12	34	26	8	36	30	6	23	18	5	21	16	5	51	31	20	33	24	9	37	30	7	22	19	3	39	31	8	41	35	6
NC_045757.1	408830	408831	*	30	27	3	36	32	4	36	27	9	39	32	7	37	28	9	39	33	6	34	27	7	18	16	2	46	43	3	38	36	2	40	33	7	26	22	4	45	37	8	41	37	4
NC_045757.1	408834	408835	*	30	30	0	35	33	2	35	30	5	41	34	7	35	29	6	41	35	6	34	31	3	18	18	0	46	41	5	39	38	1	39	33	6	27	21	6	47	39	8	43	41	2
NC_045757.1	408913	408914	*	32	28	4	31	30	1	37	36	1	36	34	2	28	24	4	37	34	3	31	27	4	14	14	0	37	35	2	31	29	2	45	44	1	28	27	1	31	29	2	31	28	3
NC_045757.1	408922	408923	*	31	23	8	31	23	8	37	17	20	34	18	16	22	8	14	38	20	18	31	17	14	14	6	8	35	18	17	34	10	24	44	24	20	28	16	12	31	22	9	32	12	20
NC_045757.1	408932	408933	*	32	31	1	31	30	1	39	36	3	36	36	0	23	18	5	35	33	2	30	28	2	13	13	0	35	34	1	35	33	2	44	42	2	25	24	1	31	28	3	29	27	2
NC_045757.1	409058	409059	*	28	21	7	21	16	5	33	15	18	39	15	24	21	4	17	19	5	14	31	8	23	11	3	8	37	8	29	31	10	21	37	9	28	19	3	16	26	12	14	28	8	20
NC_045757.1	409137	409138	*	32	29	3	29	28	1	35	32	3	39	35	4	27	20	7	15	15	0	28	27	1	14	14	0	34	34	0	35	32	3	40	38	2	18	15	3	25	19	6	24	24	0
NC_045757.1	409148	409149	*	28	27	1	26	25	1	33	28	5	45	37	8	28	19	9	17	16	1	27	26	1	13	11	2	35	31	4	35	34	1	36	36	0	17	14	3	28	24	4	25	25	0
NC_045757.1	409308	409309	*	30	23	7	23	20	3	23	15	8	29	16	13	20	10	10	17	13	4	30	18	12	17	9	8	33	21	12	23	15	8	31	19	12	21	12	9	25	20	5	15	10	5
NC_045757.1	409311	409312	*	30	8	22	25	4	21	24	2	22	29	4	25	20	5	15	16	0	16	28	8	20	17	0	17	33	7	26	23	1	22	33	6	27	21	0	21	25	5	20	15	1	14
NC_045757.1	409320	409321	*	30	13	17	23	11	12	26	10	16	32	7	25	20	10	10	15	7	8	29	13	16	17	6	11	34	20	14	27	2	25	32	18	14	21	2	19	24	9	15	14	4	10
NC_045757.1	409329	409330	*	29	19	10	23	12	11	26	6	20	31	10	21	20	10	10	17	2	15	31	12	19	17	3	14	33	18	15	28	3	25	34	21	13	23	3	20	24	8	16	14	5	9
NC_045757.1	409368	409369	*	31	31	0	24	23	1	25	22	3	28	25	3	16	10	6	20	19	1	28	28	0	18	17	1	28	24	4	30	26	4	37	33	4	22	21	1	21	19	2	15	14	1
NC_045757.1	409370	409371	*	32	31	1	24	23	1	25	22	3	29	26	3	16	11	5	20	19	1	29	29	0	18	18	0	27	24	3	30	25	5	36	35	1	22	20	2	21	18	3	15	13	2
NC_045757.1	409377	409378	*	32	31	1	26	24	2	27	20	7	29	25	4	16	11	5	18	17	1	30	30	0	18	17	1	26	23	3	31	26	5	37	36	1	24	21	3	18	18	0	16	15	1
NC_045757.1	409408	409409	*	28	25	3	24	20	4	24	17	7	27	20	7	20	13	7	22	20	2	31	21	10	21	18	3	27	26	1	28	23	5	36	33	3	23	20	3	21	14	7	19	17	2
NC_045757.1	409615	409616	*	27	16	11	25	12	13	33	9	24	23	7	16	24	5	19	30	8	22	26	10	16	15	6	9	30	7	23	19	9	10	33	8	25	20	12	8	16	9	7	21	8	13
NC_045757.1	409789	409790	*	26	5	21	24	3	21	33	7	26	36	1	35	25	0	25	21	1	20	20	1	19	13	2	11	29	1	28	25	1	24	29	1	28	24	3	21	29	3	26	28	3	25
NC_045757.1	409998	409999	*	30	5	25	25	5	20	27	2	25	38	2	36	18	0	18	27	0	27	21	8	13	18	1	17	39	3	36	32	0	32	44	8	36	30	3	27	26	1	25	31	0	31
NC_045757.1	410400	410401	*	24	7	17	18	2	16	21	0	21	18	2	16	17	2	15	10	0	10	21	1	20	13	0	13	29	3	26	17	0	17	21	1	20	19	0	19	13	1	12	17	0	17
NC_045757.1	410583	410584	*	20	10	10	23	14	9	25	12	13	35	12	23	18	2	16	20	0	20	25	11	14	15	3	12	27	11	16	15	4	11	33	22	11	21	11	10	23	15	8	19	2	17
NC_045757.1	410635	410636	*	31	12	19	31	14	17	27	6	21	40	5	35	24	0	24	17	0	17	23	13	10	17	5	12	28	6	22	16	3	13	35	14	21	30	9	21	22	0	22	13	6	7
NC_045757.1	410639	410640	*	30	18	12	30	22	8	27	19	8	41	12	29	26	12	14	16	5	11	21	19	2	17	9	8	30	12	18	17	4	13	36	31	5	30	13	17	23	9	14	15	11	4
NC_045757.1	410654	410655	*	29	10	19	31	10	21	26	5	21	40	5	35	28	2	26	19	0	19	25	4	21	15	2	13	32	6	26	18	1	17	35	11	24	29	1	28	25	1	24	16	2	14
NC_045757.1	410738	410739	*	32	14	18	35	10	25	37	18	19	38	1	37	24	4	20	17	0	17	34	10	24	15	3	12	37	9	28	28	8	20	32	2	30	28	0	28	28	3	25	20	4	16
NC_045757.1	410935	410936	*	24	9	15	33	9	24	34	4	30	35	12	23	23	3	20	33	11	22	29	17	12	15	4	11	26	8	18	24	8	16	33	2	31	17	3	14	27	16	11	29	12	17
NC_045757.1	413580	413581	*	29	26	3	22	21	1	35	21	14	43	15	28	24	10	14	21	10	11	21	6	15	23	12	11	46	21	25	33	17	16	30	24	6	25	13	12	23	14	9	26	12	14
NC_045757.1	413629	413630	*	29	29	0	22	20	2	32	24	8	38	25	13	24	18	6	20	19	1	22	19	3	20	15	5	39	31	8	33	30	3	33	29	4	22	11	11	27	20	7	29	24	5
NC_045757.1	413644	413645	*	28	26	2	24	23	1	34	28	6	38	30	8	22	17	5	19	19	0	25	22	3	19	17	2	38	34	4	30	26	4	34	33	1	24	22	2	29	26	3	27	23	4
NC_045757.1	413666	413667	*	23	19	4	24	21	3	32	24	8	40	19	21	24	18	6	16	13	3	24	20	4	21	14	7	39	33	6	30	24	6	32	29	3	23	18	5	29	20	9	30	25	5
NC_045757.1	413765	413766	*	21	11	10	21	14	7	35	20	15	32	14	18	24	8	16	20	8	12	23	8	15	17	6	11	33	19	14	22	10	12	30	18	12	17	9	8	33	22	11	20	10	10
NC_045757.1	413916	413917	*	27	26	1	18	16	2	28	20	8	32	29	3	21	13	8	21	20	1	32	24	8	17	14	3	31	28	3	15	15	0	34	31	3	13	12	1	28	24	4	26	23	3
NC_045757.1	413995	413996	*	30	29	1	16	16	0	37	34	3	33	30	3	17	17	0	22	20	2	28	27	1	23	20	3	25	20	5	15	14	1	49	47	2	27	25	2	15	14	1	24	21	3
NC_045757.1	414016	414017	*	30	28	2	17	16	1	40	32	8	34	32	2	21	15	6	21	18	3	24	20	4	23	22	1	23	21	2	15	14	1	49	44	5	31	23	8	20	17	3	26	21	5
NC_045757.1	414046	414047	*	29	26	3	18	18	0	33	28	5	34	31	3	28	21	7	24	21	3	27	25	2	23	22	1	26	25	1	17	16	1	48	46	2	32	27	5	22	20	2	24	22	2
NC_045757.1	414051	414052	*	29	27	2	19	18	1	33	25	8	32	25	7	29	18	11	22	17	5	27	25	2	23	19	4	26	24	2	17	14	3	47	43	4	32	27	5	21	18	3	23	22	1
NC_045757.1	414054	414055	*	29	28	1	19	19	0	33	27	6	31	29	2	29	23	6	23	21	2	26	24	2	22	21	1	25	24	1	19	18	1	48	47	1	30	28	2	22	20	2	23	23	0
NC_045757.1	414097	414098	*	28	27	1	25	25	0	35	32	3	35	27	8	33	21	12	22	16	6	28	26	2	19	18	1	25	21	4	24	22	2	47	43	4	29	25	4	25	22	3	22	19	3
NC_045757.1	414102	414103	*	28	28	0	26	25	1	33	30	3	33	26	7	32	23	9	23	23	0	30	28	2	19	18	1	27	22	5	23	18	5	48	41	7	29	26	3	25	23	2	23	22	1
NC_045757.1	414140	414141	*	33	33	0	26	25	1	33	30	3	35	28	7	31	25	6	23	20	3	29	27	2	19	15	4	24	23	1	28	21	7	47	44	3	30	28	2	23	19	4	28	27	1
NC_045757.1	414143	414144	*	33	32	1	26	25	1	32	29	3	34	29	5	31	26	5	22	20	2	29	26	3	21	20	1	24	22	2	28	24	4	48	45	3	30	26	4	23	18	5	28	22	6
NC_045757.1	414152	414153	*	34	32	2	25	21	4	31	28	3	31	28	3	31	24	7	22	22	0	28	25	3	20	17	3	25	23	2	26	22	4	48	47	1	28	25	3	21	18	3	28	25	3
NC_045757.1	414182	414183	*	32	31	1	23	21	2	36	27	9	33	19	14	31	22	9	28	23	5	28	21	7	19	13	6	22	14	8	29	19	10	43	30	13	30	25	5	18	15	3	31	22	9
NC_045757.1	414200	414201	*	30	30	0	23	20	3	34	31	3	33	27	6	32	25	7	28	23	5	24	20	4	17	12	5	24	22	2	29	18	11	42	37	5	27	26	1	19	17	2	35	30	5
NC_045757.1	414213	414214	*	29	29	0	22	21	1	31	28	3	31	28	3	32	29	3	29	27	2	23	20	3	15	15	0	25	22	3	27	21	6	44	39	5	28	26	2	21	18	3	35	32	3
NC_045757.1	414320	414321	*	25	20	5	15	10	5	27	21	6	30	17	13	25	16	9	24	15	9	17	15	2	21	15	6	24	21	3	33	25	8	36	22	14	14	8	6	27	20	7	41	28	13
NC_045757.1	414359	414360	*	27	23	4	20	17	3	30	23	7	30	22	8	19	14	5	23	20	3	22	20	2	26	25	1	27	22	5	33	32	1	43	40	3	20	16	4	27	25	2	43	39	4
NC_045757.1	414383	414384	*	32	26	6	25	24	1	35	26	9	30	26	4	22	13	9	26	25	1	21	15	6	29	20	9	28	23	5	32	28	4	39	36	3	20	13	7	25	22	3	50	38	12
NC_045757.1	414413	414414	*	32	29	3	25	24	1	38	35	3	32	28	4	28	22	6	27	23	4	25	20	5	30	25	5	33	29	4	32	29	3	45	42	3	22	17	5	18	15	3	48	39	9
NC_045757.1	414470	414471	*	40	38	2	29	27	2	36	31	5	35	25	10	26	22	4	30	28	2	34	32	2	38	35	3	41	33	8	37	34	3	47	45	2	33	31	2	24	20	4	48	42	6
NC_045757.1	414498	414499	*	39	38	1	26	26	0	40	38	2	34	32	2	26	21	5	31	29	2	42	40	2	38	38	0	50	44	6	44	39	5	49	48	1	33	31	2	23	22	1	44	39	5
NC_045757.1	414502	414503	*	41	39	2	25	24	1	38	34	4	33	30	3	29	20	9	29	25	4	42	40	2	38	35	3	49	46	3	45	40	5	48	48	0	34	32	2	23	21	2	44	37	7
NC_045757.1	414583	414584	*	46	42	4	28	25	3	36	26	10	31	19	12	32	25	7	27	23	4	42	31	11	37	33	4	50	39	11	42	33	9	45	32	13	33	27	6	21	10	11	42	29	13
NC_045757.1	414586	414587	*	45	40	5	27	23	4	38	24	14	31	17	14	29	21	8	29	19	10	42	26	16	34	28	6	52	33	19	43	30	13	46	31	15	34	23	11	20	10	10	41	28	13
NC_045757.1	414642	414643	*	34	32	2	30	28	2	36	33	3	33	25	8	33	26	7	22	20	2	33	32	1	26	23	3	41	38	3	36	33	3	42	41	1	34	29	5	20	20	0	34	33	1
NC_045757.1	414710	414711	*	32	31	1	30	30	0	29	22	7	31	26	5	23	17	6	25	23	2	29	25	4	24	20	4	36	32	4	30	29	1	41	36	5	31	29	2	21	19	2	35	29	6
NC_045757.1	415031	415032	*	25	22	3	28	27	1	29	23	6	19	14	5	19	12	7	30	23	7	24	19	5	10	7	3	24	20	4	13	7	6	17	14	3	22	18	4	22	20	2	19	15	4
NC_045757.1	415429	415430	*	14	9	5	21	19	2	25	14	11	27	25	2	13	8	5	22	16	6	16	11	5	12	8	4	20	16	4	17	16	1	14	12	2	14	9	5	23	19	4	13	10	3
NC_045757.1	415828	415829	*	25	20	5	24	17	7	29	16	13	24	15	9	20	13	7	24	13	11	22	12	10	11	7	4	24	12	12	15	9	6	20	10	10	16	10	6	20	12	8	10	7	3
NC_045757.1	415838	415839	*	25	19	6	25	20	5	27	19	8	24	16	8	20	14	6	26	19	7	24	15	9	11	9	2	24	17	7	15	13	2	22	14	8	14	9	5	19	14	5	NA	NA	NA
NC_045757.1	415935	415936	*	23	23	0	21	18	3	30	19	11	24	16	8	18	13	5	21	16	5	28	20	8	11	5	6	24	19	5	19	13	6	28	21	7	12	9	3	15	10	5	14	11	3
NC_045757.1	416074	416075	*	20	18	2	24	21	3	24	16	8	20	18	2	20	16	4	19	13	6	20	18	2	15	12	3	20	18	2	19	17	2	31	26	5	17	16	1	14	13	1	18	18	0
NC_045757.1	416080	416081	*	22	19	3	24	24	0	25	21	4	17	15	2	20	14	6	20	18	2	22	18	4	14	14	0	20	20	0	18	16	2	29	28	1	17	13	4	15	15	0	21	18	3
NC_045757.1	416173	416174	*	14	3	11	18	3	15	26	2	24	22	0	22	22	0	22	20	1	19	28	1	27	19	1	18	27	0	27	20	0	20	31	1	30	15	0	15	14	0	14	23	1	22
NC_045757.1	416333	416334	*	27	22	5	31	28	3	30	29	1	35	30	5	34	32	2	30	29	1	29	27	2	21	19	2	42	38	4	20	20	0	44	43	1	23	21	2	26	23	3	24	20	4
NC_045757.1	416348	416349	*	28	24	4	28	27	1	31	23	8	34	21	13	34	29	5	30	23	7	28	23	5	20	15	5	48	37	11	16	13	3	45	42	3	21	16	5	27	23	4	24	21	3
NC_045757.1	416392	416393	*	26	25	1	31	30	1	34	26	8	38	31	7	38	28	10	29	28	1	28	24	4	22	18	4	57	55	2	15	13	2	44	42	2	19	16	3	25	21	4	32	27	5
NC_045757.1	416443	416444	*	23	21	2	33	30	3	35	29	6	34	27	7	34	25	9	29	24	5	21	18	3	26	24	2	56	50	6	19	18	1	37	36	1	24	21	3	26	24	2	36	29	7
NC_045757.1	416482	416483	*	24	22	2	34	32	2	37	34	3	34	30	4	33	23	10	24	20	4	23	22	1	26	24	2	48	42	6	20	20	0	34	34	0	25	24	1	24	20	4	34	32	2
NC_045757.1	416523	416524	*	26	23	3	31	28	3	35	28	7	31	23	8	28	25	3	17	14	3	26	21	5	19	17	2	44	39	5	17	16	1	31	30	1	23	20	3	21	18	3	30	24	6
NC_045757.1	417184	417185	*	18	4	14	20	0	20	26	0	26	24	2	22	20	2	18	20	0	20	27	1	26	NA	NA	NA	30	0	30	22	0	22	15	1	14	17	0	17	22	0	22	20	0	20
NC_045757.1	417340	417341	*	26	26	0	28	25	3	31	24	7	24	22	2	31	22	9	29	28	1	26	23	3	14	14	0	33	30	3	25	24	1	24	22	2	16	13	3	18	16	2	21	19	2
NC_045757.1	417364	417365	*	26	24	2	32	28	4	26	17	9	25	21	4	33	19	14	26	16	10	26	19	7	15	9	6	32	28	4	28	20	8	22	15	7	15	11	4	15	12	3	25	17	8
NC_045757.1	417460	417461	*	31	24	7	30	27	3	21	8	13	25	8	17	28	12	16	25	13	12	22	10	12	15	5	10	23	11	12	18	8	10	27	11	16	18	4	14	16	5	11	28	11	17
NC_045757.1	417583	417584	*	40	37	3	31	30	1	35	16	19	37	19	18	27	15	12	23	13	10	22	16	6	15	13	2	28	21	7	23	15	8	24	17	7	23	11	12	25	16	9	37	24	13
NC_045757.1	417900	417901	*	17	13	4	NA	NA	NA	19	14	5	24	16	8	21	12	9	12	5	7	NA	NA	NA	NA	NA	NA	16	8	8	NA	NA	NA	17	8	9	10	6	4	14	8	6	15	11	4
NC_045757.1	418050	418051	*	22	22	0	20	19	1	32	25	7	24	20	4	19	14	5	16	14	2	16	14	2	NA	NA	NA	19	19	0	14	12	2	25	23	2	NA	NA	NA	17	15	2	14	11	3
NC_045757.1	418132	418133	*	25	23	2	24	23	1	33	27	6	30	17	13	18	14	4	15	12	3	16	16	0	10	6	4	21	19	2	22	17	5	31	26	5	10	10	0	27	22	5	20	17	3
NC_045757.1	418261	418262	*	24	23	1	30	28	2	35	23	12	34	23	11	15	13	2	20	15	5	20	12	8	15	9	6	20	15	5	15	13	2	23	17	6	16	11	5	28	24	4	22	18	4
NC_045757.1	418320	418321	*	21	16	5	29	23	6	40	31	9	36	26	10	22	16	6	19	17	2	21	19	2	16	12	4	26	19	7	21	20	1	27	25	2	25	20	5	25	20	5	32	27	5
NC_045757.1	418360	418361	*	23	22	1	23	17	6	35	15	20	34	13	21	20	12	8	23	17	6	23	17	6	18	9	9	34	21	13	25	13	12	30	19	11	27	19	8	25	21	4	32	20	12
NC_045757.1	418443	418444	*	28	28	0	31	25	6	33	26	7	35	28	7	25	21	4	32	25	7	30	28	2	25	20	5	34	31	3	22	19	3	32	30	2	35	31	4	30	30	0	29	21	8
NC_045757.1	418447	418448	*	28	27	1	33	29	4	35	27	8	35	26	9	25	20	5	33	27	6	31	25	6	26	22	4	34	31	3	20	17	3	34	33	1	35	31	4	31	30	1	34	24	10
NC_045757.1	418477	418478	*	29	27	2	39	36	3	40	26	14	34	26	8	35	25	10	32	30	2	35	29	6	26	23	3	36	34	2	21	19	2	39	37	2	40	36	4	30	26	4	39	35	4
NC_045757.1	418573	418574	*	32	20	12	40	28	12	44	11	33	38	8	30	43	11	32	34	15	19	38	14	24	28	13	15	37	23	14	27	16	11	36	4	32	38	20	18	29	9	20	31	9	22
NC_045757.1	418633	418634	*	38	36	2	38	37	1	41	31	10	38	27	11	39	29	10	43	39	4	41	37	4	29	24	5	35	33	2	34	29	5	32	31	1	36	30	6	26	22	4	28	27	1
NC_045757.1	418656	418657	*	42	37	5	39	37	2	44	33	11	40	32	8	42	23	19	47	42	5	42	31	11	26	25	1	37	26	11	34	32	2	30	28	2	40	32	8	27	24	3	29	27	2
NC_045757.1	418686	418687	*	45	35	10	35	24	11	42	20	22	41	27	14	46	17	29	48	27	21	40	21	19	25	13	12	34	22	12	39	17	22	34	18	16	39	25	14	27	13	14	33	25	8
NC_045757.1	418728	418729	*	45	35	10	33	23	10	45	21	24	46	27	19	44	13	31	46	16	30	39	21	18	23	7	16	41	31	10	41	19	22	38	24	14	37	26	11	28	17	11	40	30	10
NC_045757.1	418752	418753	*	43	5	38	29	1	28	52	2	50	42	0	42	46	0	46	42	3	39	38	5	33	28	0	28	45	4	41	39	1	38	43	1	42	40	6	34	30	0	30	41	0	41
NC_045757.1	418780	418781	*	47	22	25	28	14	14	54	4	50	41	4	37	45	7	38	44	11	33	35	2	33	33	14	19	45	6	39	40	18	22	42	3	39	43	21	22	31	4	27	36	11	25
NC_045757.1	418893	418894	*	46	7	39	43	7	36	53	4	49	45	9	36	39	1	38	40	9	31	32	5	27	37	8	29	50	1	49	47	18	29	47	7	40	47	0	47	35	2	33	39	1	38
NC_045757.1	418929	418930	*	45	6	39	37	8	29	60	11	49	49	5	44	43	3	40	39	2	37	31	9	22	39	1	38	52	0	52	50	8	42	48	0	48	46	3	43	36	4	32	42	11	31
NC_045757.1	418947	418948	*	46	35	11	39	21	18	58	23	35	51	14	37	41	11	30	41	21	20	31	15	16	43	28	15	50	7	43	49	27	22	50	23	27	43	12	31	44	35	9	39	22	17
NC_045757.1	418985	418986	*	42	29	13	40	19	21	56	16	40	47	27	20	42	19	23	44	34	10	33	18	15	40	19	21	48	12	36	42	6	36	53	22	31	40	11	29	45	31	14	43	23	20
NC_045757.1	419019	419020	*	42	39	3	45	38	7	62	49	13	45	33	12	40	35	5	41	34	7	37	30	7	40	28	12	45	41	4	39	36	3	57	51	6	41	13	28	43	39	4	48	36	12
NC_045757.1	419021	419022	*	44	39	5	46	37	9	59	46	13	44	32	12	40	35	5	42	33	9	35	30	5	41	21	20	48	45	3	40	38	2	57	51	6	41	11	30	42	39	3	49	42	7
NC_045757.1	419094	419095	*	42	15	27	47	28	19	55	6	49	50	11	39	37	5	32	44	10	34	45	26	19	38	9	29	50	13	37	43	7	36	49	9	40	48	2	46	48	21	27	47	10	37
NC_045757.1	419177	419178	*	35	19	16	47	26	21	52	10	42	48	18	30	38	13	25	44	31	13	46	8	38	45	31	14	51	16	35	46	28	18	43	9	34	42	2	40	49	18	31	46	16	30
NC_045757.1	419212	419213	*	33	25	8	50	35	15	58	38	20	47	36	11	36	17	19	42	31	11	46	29	17	45	44	1	48	44	4	47	34	13	46	30	16	42	7	35	46	28	18	49	40	9
NC_045757.1	419240	419241	*	36	12	24	50	18	32	66	29	37	50	10	40	42	2	40	41	25	16	53	24	29	50	32	18	46	17	29	46	28	18	47	7	40	39	1	38	43	4	39	51	22	29
NC_045757.1	419249	419250	*	38	19	19	52	34	18	64	37	27	48	16	32	42	7	35	40	27	13	56	41	15	51	39	12	48	30	18	48	35	13	48	9	39	36	0	36	44	14	30	52	26	26
NC_045757.1	419268	419269	*	40	11	29	47	19	28	61	11	50	50	12	38	43	4	39	43	25	18	55	15	40	51	19	32	49	22	27	52	26	26	48	3	45	33	0	33	43	9	34	53	21	32
NC_045757.1	419276	419277	*	40	9	31	46	21	25	63	5	58	54	17	37	42	6	36	44	18	26	55	13	42	49	16	33	50	23	27	57	26	31	46	3	43	34	1	33	44	10	34	54	21	33
NC_045757.1	419293	419294	*	45	12	33	45	19	26	61	6	55	54	14	40	41	9	32	44	20	24	51	24	27	45	20	25	46	21	25	59	27	32	48	2	46	35	1	34	43	8	35	52	21	31
NC_045757.1	419299	419300	*	47	7	40	43	13	30	61	2	59	54	12	42	42	3	39	46	15	31	50	5	45	45	15	30	44	4	40	59	5	54	47	0	47	36	0	36	42	1	41	53	17	36
NC_045757.1	419330	419331	*	49	8	41	45	4	41	60	4	56	50	8	42	38	2	36	45	15	30	52	3	49	41	14	27	44	6	38	53	2	51	41	9	32	41	0	41	38	3	35	51	4	47
NC_045757.1	419348	419349	*	47	7	40	44	12	32	56	4	52	49	10	39	38	7	31	45	17	28	50	3	47	38	16	22	44	9	35	50	6	44	41	11	30	43	0	43	39	0	39	56	21	35
NC_045757.1	419376	419377	*	46	6	40	41	12	29	53	3	50	46	7	39	36	4	32	45	17	28	50	12	38	36	14	22	41	6	35	49	0	49	39	3	36	41	6	35	48	16	32	53	15	38
NC_045757.1	419398	419399	*	44	13	31	45	16	29	57	12	45	47	8	39	36	7	29	48	11	37	51	11	40	34	11	23	43	14	29	48	22	26	42	5	37	40	20	20	45	26	19	52	2	50
NC_045757.1	419422	419423	*	43	6	37	48	1	47	57	1	56	43	1	42	42	0	42	50	0	50	51	10	41	31	1	30	44	0	44	52	2	50	44	0	44	42	1	41	44	2	42	43	1	42
NC_045757.1	419549	419550	*	43	37	6	40	29	11	48	37	11	45	24	21	47	27	20	46	36	10	40	31	9	40	35	5	43	36	7	46	39	7	40	27	13	36	26	10	45	40	5	39	29	10
NC_045757.1	419553	419554	*	41	26	15	40	19	21	47	31	16	45	20	25	46	17	29	48	19	29	39	21	18	36	28	8	40	13	27	46	22	24	40	25	15	36	19	17	43	28	15	40	22	18
NC_045757.1	419567	419568	*	43	32	11	40	29	11	49	32	17	45	14	31	41	17	24	46	34	12	39	32	7	38	33	5	45	35	10	43	23	20	41	19	22	37	22	15	44	35	9	42	30	12
NC_045757.1	419596	419597	*	44	34	10	41	33	8	41	25	16	38	14	24	44	21	23	46	35	11	43	32	11	36	17	19	42	27	15	41	27	14	51	33	18	37	23	14	49	40	9	41	33	8
NC_045757.1	419609	419610	*	45	23	22	38	13	25	46	6	40	37	2	35	49	4	45	48	8	40	43	14	29	36	3	33	47	13	34	41	3	38	53	9	44	38	6	32	49	11	38	47	6	41
NC_045757.1	419634	419635	*	51	7	44	44	5	39	48	2	46	41	0	41	51	0	51	56	2	54	46	4	42	33	2	31	45	9	36	41	4	37	59	2	57	37	1	36	45	6	39	52	1	51
NC_045757.1	419687	419688	*	51	47	4	49	45	4	41	20	21	44	27	17	49	26	23	53	41	12	42	25	17	41	28	13	55	41	14	48	32	16	61	40	21	47	28	19	48	33	15	48	35	13
NC_045757.1	419756	419757	*	39	5	34	48	6	42	38	4	34	52	6	46	47	1	46	48	6	42	42	15	27	37	6	31	44	1	43	46	19	27	61	2	59	45	8	37	46	10	36	54	0	54
NC_045757.1	419905	419906	*	22	5	17	40	9	31	35	8	27	44	9	35	40	8	32	37	1	36	45	10	35	29	8	21	58	21	37	46	11	35	69	26	43	34	0	34	44	11	33	46	1	45
NC_045757.1	420232	420233	*	25	6	19	35	9	26	35	1	34	28	0	28	30	4	26	29	2	27	33	1	32	36	2	34	36	6	30	40	2	38	49	21	28	20	1	19	27	4	23	38	0	38
NC_045757.1	420528	420529	*	14	3	11	18	1	17	28	0	28	17	2	15	31	4	27	19	6	13	17	4	13	20	2	18	25	7	18	23	4	19	33	4	29	31	0	31	19	5	14	23	3	20
NC_045757.1	420701	420702	*	12	3	9	14	1	13	22	0	22	18	4	14	18	0	18	22	1	21	19	2	17	15	1	14	27	4	23	32	7	25	18	2	16	23	0	23	16	0	16	20	0	20
NC_045757.1	420905	420906	*	27	4	23	25	4	21	27	0	27	39	8	31	35	5	30	25	3	22	28	1	27	24	1	23	38	11	27	35	0	35	33	8	25	24	1	23	19	4	15	38	0	38
NC_045757.1	421056	421057	*	40	17	23	22	11	11	21	5	16	48	14	34	39	3	36	36	6	30	39	7	32	29	5	24	38	8	30	35	5	30	42	3	39	33	1	32	25	3	22	35	8	27
NC_045757.1	421267	421268	*	29	18	11	22	11	11	19	3	16	30	9	21	25	9	16	25	12	13	26	2	24	19	9	10	34	12	22	19	8	11	33	6	27	21	4	17	19	6	13	25	5	20
NC_045757.1	421284	421285	*	28	21	7	23	13	10	18	1	17	28	11	17	23	11	12	23	15	8	24	10	14	20	13	7	32	17	15	18	12	6	30	11	19	22	11	11	19	8	11	23	10	13
NC_045757.1	421474	421475	*	25	15	10	19	8	11	27	4	23	30	11	19	22	4	18	29	13	16	22	9	13	26	15	11	41	24	17	32	20	12	31	8	23	16	0	16	28	4	24	38	19	19
NC_045757.1	421624	421625	*	16	3	13	21	5	16	32	4	28	21	4	17	20	2	18	30	3	27	31	4	27	23	5	18	36	5	31	34	9	25	42	0	42	21	3	18	31	8	23	35	2	33
NC_045757.1	421630	421631	*	15	7	8	22	14	8	33	13	20	20	9	11	20	11	9	31	5	26	30	15	15	24	13	11	33	22	11	33	25	8	41	5	36	21	8	13	31	23	8	32	18	14
NC_045757.1	421726	421727	*	26	25	1	30	29	1	34	19	15	27	11	16	25	20	5	38	32	6	33	31	2	27	20	7	38	30	8	37	32	5	45	37	8	30	25	5	26	17	9	34	28	6
NC_045757.1	421743	421744	*	25	23	2	29	29	0	39	21	18	29	17	12	24	18	6	41	33	8	36	32	4	27	21	6	36	32	4	38	31	7	49	38	11	30	24	6	24	18	6	36	30	6
NC_045757.1	421761	421762	*	27	25	2	31	30	1	48	25	23	30	15	15	22	14	8	45	34	11	34	28	6	26	21	5	39	34	5	34	30	4	49	41	8	28	22	6	27	19	8	37	25	12
NC_045757.1	422016	422017	*	47	42	5	38	36	2	60	13	47	56	20	36	48	22	26	46	17	29	34	19	15	26	12	14	35	15	20	52	25	27	51	28	23	44	10	34	42	22	20	48	24	24
NC_045757.1	422018	422019	*	48	38	10	38	31	7	61	9	52	55	11	44	49	17	32	45	14	31	34	16	18	25	7	18	35	8	27	50	15	35	53	22	31	44	7	37	40	15	25	47	20	27
NC_045757.1	422097	422098	*	41	35	6	37	35	2	57	33	24	50	35	15	50	26	24	42	31	11	31	24	7	31	26	5	35	29	6	41	36	5	42	34	8	43	31	12	37	27	10	54	46	8
NC_045757.1	422143	422144	*	37	35	2	35	34	1	47	24	23	36	14	22	44	23	21	33	22	11	29	14	15	31	22	9	37	27	10	38	30	8	45	34	11	40	25	15	32	22	10	50	33	17
NC_045757.1	422256	422257	*	49	47	2	36	33	3	59	36	23	34	26	8	26	18	8	26	21	5	29	26	3	27	21	6	47	44	3	39	34	5	38	32	6	35	28	7	26	24	2	38	34	4
NC_045757.1	422341	422342	*	46	40	6	36	33	3	55	16	39	42	7	35	30	9	21	22	11	11	35	16	19	20	10	10	45	21	24	44	26	18	34	9	25	23	11	12	26	14	12	39	24	15
NC_045757.1	422401	422402	*	51	49	2	43	39	4	53	26	27	44	21	23	32	19	13	27	12	15	35	19	16	19	14	5	40	27	13	42	22	20	43	28	15	22	9	13	28	15	13	44	28	16
NC_045757.1	422423	422424	*	47	45	2	44	39	5	59	45	14	46	38	8	36	27	9	31	28	3	38	33	5	19	18	1	44	42	2	41	41	0	43	42	1	22	18	4	27	25	2	48	43	5
NC_045757.1	422513	422514	*	48	45	3	43	40	3	54	23	31	47	15	32	39	15	24	32	23	9	46	29	17	24	14	10	52	33	19	48	30	18	52	27	25	32	23	9	29	24	5	37	19	18
NC_045757.1	422524	422525	*	47	43	4	42	39	3	51	24	27	48	15	33	37	15	22	30	23	7	45	29	16	25	17	8	51	29	22	51	34	17	45	23	22	32	22	10	30	24	6	37	23	14
NC_045757.1	422559	422560	*	32	28	4	35	31	4	42	20	22	43	12	31	33	15	18	26	10	16	37	16	21	24	11	13	37	15	22	43	11	32	41	19	22	33	16	17	27	15	12	27	12	15
NC_045757.1	422702	422703	*	36	31	5	40	39	1	34	15	19	36	14	22	29	12	17	32	20	12	34	16	18	28	8	20	41	11	30	34	12	22	40	15	25	37	24	13	25	12	13	28	14	14
NC_045757.1	422799	422800	*	36	34	2	36	35	1	39	25	14	33	16	17	30	15	15	30	17	13	32	23	9	23	15	8	38	29	9	32	25	7	34	30	4	26	20	6	35	27	8	35	26	9
NC_045757.1	422832	422833	*	42	32	10	33	24	9	43	9	34	44	11	33	32	8	24	32	11	21	38	10	28	25	10	15	41	11	30	39	22	17	35	16	19	26	11	15	40	18	22	39	18	21
NC_045757.1	422835	422836	*	42	22	20	32	14	18	43	6	37	45	6	39	32	3	29	33	5	28	40	5	35	24	4	20	38	3	35	38	4	34	35	8	27	27	4	23	40	8	32	41	7	34
NC_045757.1	423481	423482	*	18	16	2	21	21	0	37	30	7	40	36	4	24	19	5	23	20	3	28	26	2	12	12	0	30	30	0	13	13	0	21	18	3	19	17	2	24	21	3	24	18	6
NC_045757.1	423591	423592	*	21	15	6	24	15	9	38	5	33	33	6	27	29	5	24	19	6	13	27	6	21	10	2	8	39	13	26	12	0	12	19	2	17	18	5	13	27	3	24	27	5	22
NC_045757.1	423834	423835	*	30	27	3	31	29	2	40	35	5	36	27	9	33	28	5	23	18	5	38	34	4	28	26	2	40	37	3	47	41	6	39	35	4	35	31	4	35	33	2	31	28	3
NC_045757.1	423853	423854	*	31	28	3	38	36	2	42	37	5	34	28	6	35	28	7	21	19	2	36	31	5	25	24	1	36	32	4	46	42	4	40	35	5	36	30	6	36	34	2	30	27	3
NC_045757.1	423869	423870	*	33	28	5	39	39	0	38	32	6	37	33	4	33	26	7	23	21	2	40	35	5	25	23	2	39	37	2	47	47	0	37	34	3	39	31	8	34	29	5	30	24	6
NC_045757.1	424024	424025	*	34	30	4	33	32	1	38	32	6	31	23	8	34	27	7	30	25	5	33	29	4	24	20	4	44	41	3	38	36	2	27	24	3	34	30	4	22	20	2	35	30	5
NC_045757.1	424069	424070	*	30	26	4	32	31	1	34	18	16	31	18	13	42	18	24	30	25	5	38	19	19	27	18	9	45	31	14	31	23	8	37	29	8	42	28	14	30	23	7	34	21	13
NC_045757.1	424096	424097	*	34	31	3	36	33	3	35	9	26	28	7	21	41	13	28	30	19	11	37	18	19	27	11	16	39	24	15	32	18	14	38	23	15	42	24	18	33	19	14	36	24	12
NC_045757.1	424111	424112	*	36	22	14	33	20	13	35	5	30	29	4	25	38	4	34	32	6	26	33	4	29	27	2	25	41	4	37	34	2	32	39	7	32	42	9	33	30	5	25	39	6	33
NC_045757.1	424133	424134	*	33	21	12	35	21	14	36	9	27	29	6	23	36	8	28	33	7	26	32	2	30	24	2	22	39	7	32	35	5	30	44	7	37	40	6	34	31	4	27	33	7	26
NC_045757.1	424157	424158	*	35	12	23	34	8	26	36	0	36	28	1	27	42	2	40	34	2	32	29	1	28	26	0	26	38	1	37	36	1	35	44	2	42	44	2	42	29	0	29	34	1	33
NC_045757.1	424170	424171	*	34	13	21	33	8	25	38	3	35	27	2	25	42	5	37	33	1	32	28	3	25	23	2	21	37	3	34	35	0	35	45	1	44	42	1	41	29	0	29	34	6	28
NC_045757.1	424207	424208	*	35	4	31	29	1	28	37	3	34	25	3	22	31	0	31	34	0	34	25	0	25	22	2	20	36	2	34	41	1	40	40	3	37	44	6	38	30	5	25	35	4	31
NC_045757.1	425441	425442	*	16	12	4	38	22	16	32	9	23	35	3	32	25	5	20	22	4	18	28	4	24	15	0	15	31	6	25	15	1	14	35	2	33	18	1	17	20	2	18	30	7	23
NC_045757.1	425715	425716	*	23	9	14	24	17	7	34	4	30	31	3	28	28	3	25	28	2	26	22	1	21	18	1	17	32	3	29	39	3	36	38	2	36	25	2	23	21	3	18	28	6	22
NC_045757.1	425772	425773	*	24	23	1	26	25	1	36	20	16	33	14	19	22	11	11	28	19	9	23	17	6	22	11	11	34	22	12	40	30	10	40	28	12	25	15	10	21	13	8	28	13	15
NC_045757.1	425817	425818	*	18	18	0	26	26	0	29	21	8	35	24	11	20	18	2	24	23	1	22	19	3	18	14	4	32	28	4	41	36	5	38	37	1	22	17	5	28	25	3	24	22	2
NC_045757.1	425852	425853	*	22	19	3	25	24	1	30	10	20	31	11	20	26	9	17	31	15	16	24	13	11	16	8	8	34	16	18	39	18	21	32	17	15	24	17	7	26	14	12	28	17	11
NC_045757.1	426114	426115	*	24	22	2	22	22	0	41	23	18	32	21	11	24	12	12	27	21	6	28	16	12	13	5	8	37	22	15	39	26	13	39	26	13	18	8	10	19	11	8	24	17	7
NC_045757.1	426263	426264	*	27	22	5	21	21	0	35	26	9	39	19	20	14	5	9	22	17	5	30	21	9	25	15	10	29	24	5	32	24	8	30	21	9	24	19	5	16	10	6	27	16	11
NC_045757.1	426481	426482	*	29	25	4	34	27	7	31	10	21	31	4	27	11	3	8	17	6	11	29	7	22	23	12	11	26	11	15	29	11	18	28	7	21	19	9	10	29	10	19	20	7	13
NC_045757.1	426535	426536	*	32	16	16	31	14	17	37	4	33	25	1	24	17	3	14	16	4	12	32	6	26	17	3	14	23	4	19	29	6	23	30	4	26	19	5	14	29	4	25	22	2	20
NC_045757.1	426615	426616	*	33	28	5	31	26	5	47	18	29	25	5	20	31	10	21	17	6	11	32	18	14	20	6	14	28	15	13	30	8	22	30	11	19	25	12	13	30	16	14	32	11	21
NC_045757.1	426698	426699	*	36	11	25	31	5	26	41	5	36	28	6	22	33	2	31	19	1	18	35	3	32	21	3	18	33	1	32	26	1	25	35	1	34	25	4	21	32	0	32	33	2	31
NC_045757.1	426709	426710	*	36	8	28	31	5	26	43	7	36	28	6	22	32	3	29	17	1	16	32	2	30	22	2	20	33	1	32	24	1	23	34	2	32	24	0	24	31	1	30	33	3	30
NC_045757.1	426727	426728	*	39	18	21	31	16	15	40	8	32	26	4	22	30	7	23	19	3	16	32	10	22	21	9	12	32	2	30	23	2	21	31	5	26	26	2	24	34	22	12	35	8	27
NC_045757.1	426745	426746	*	39	14	25	27	7	20	38	10	28	26	5	21	30	3	27	21	4	17	33	7	26	19	5	14	32	0	32	27	0	27	31	4	27	28	3	25	39	16	23	32	7	25
NC_045757.1	426757	426758	*	37	17	20	24	9	15	44	12	32	25	3	22	32	8	24	22	5	17	34	8	26	20	8	12	29	1	28	28	3	25	26	5	21	29	14	15	38	22	16	28	7	21
NC_045757.1	426783	426784	*	34	5	29	19	3	16	41	2	39	27	0	27	28	2	26	23	1	22	33	1	32	21	0	21	27	3	24	27	2	25	27	2	25	27	5	22	31	8	23	28	1	27
NC_045757.1	426787	426788	*	35	4	31	19	1	18	39	3	36	27	0	27	24	3	21	24	1	23	34	2	32	22	1	21	25	0	25	26	1	25	26	2	24	26	5	21	26	0	26	25	1	24
NC_045757.1	426831	426832	*	35	11	24	24	3	21	35	7	28	27	0	27	28	2	26	22	1	21	32	7	25	25	0	25	27	6	21	28	1	27	25	8	17	21	8	13	30	10	20	30	9	21
NC_045757.1	426908	426909	*	41	9	32	27	8	19	26	8	18	41	5	36	27	1	26	21	6	15	22	9	13	24	8	16	32	0	32	32	7	25	33	10	23	18	11	7	38	11	27	34	4	30
NC_045757.1	426931	426932	*	37	17	20	36	23	13	25	7	18	44	19	25	26	6	20	23	8	15	22	13	9	26	9	17	30	16	14	32	20	12	33	15	18	23	17	6	37	12	25	35	4	31
NC_045757.1	426983	426984	*	38	8	30	39	1	38	32	2	30	42	10	32	28	4	24	29	0	29	21	0	21	25	1	24	34	2	32	29	7	22	27	4	23	24	2	22	40	2	38	30	0	30
NC_045757.1	427083	427084	*	32	14	18	33	16	17	36	16	20	39	11	28	31	5	26	32	6	26	27	16	11	18	10	8	29	5	24	31	13	18	32	8	24	24	14	10	37	7	30	28	15	13
NC_045757.1	427092	427093	*	30	11	19	36	14	22	38	10	28	40	9	31	27	4	23	31	4	27	26	16	10	20	10	10	28	1	27	32	12	20	34	7	27	25	12	13	35	7	28	27	8	19
NC_045757.1	427109	427110	*	30	22	8	38	31	7	35	22	13	40	20	20	25	14	11	33	15	18	28	18	10	19	14	5	27	11	16	30	25	5	38	8	30	27	17	10	35	21	14	27	20	7
NC_045757.1	427217	427218	*	36	31	5	32	25	7	46	18	28	28	11	17	24	6	18	32	12	20	30	14	16	15	9	6	18	9	9	29	13	16	32	24	8	21	15	6	34	20	14	20	7	13
NC_045757.1	427236	427237	*	36	34	2	31	30	1	43	23	20	28	11	17	30	8	22	30	12	18	29	19	10	13	10	3	18	11	7	28	20	8	30	26	4	20	14	6	32	22	10	16	11	5
NC_045757.1	427312	427313	*	31	4	27	28	4	24	35	7	28	21	1	20	33	5	28	26	1	25	22	4	18	13	2	11	25	2	23	26	5	21	23	3	20	14	1	13	29	3	26	18	2	16
NC_045757.1	427395	427396	*	17	5	12	20	11	9	30	5	25	23	7	16	22	0	22	22	4	18	16	8	8	13	7	6	25	5	20	21	8	13	17	0	17	NA	NA	NA	19	5	14	18	10	8
NC_045757.1	427399	427400	*	16	3	13	22	8	14	30	2	28	23	1	22	22	0	22	20	3	17	16	5	11	13	2	11	25	2	23	20	2	18	19	1	18	NA	NA	NA	20	1	19	18	7	11
NC_045757.1	427996	427997	*	13	13	0	24	24	0	30	20	10	23	14	9	12	9	3	26	14	12	23	18	5	NA	NA	NA	39	25	14	17	13	4	15	7	8	16	11	5	25	22	3	23	17	6
NC_045757.1	428025	428026	*	13	13	0	26	22	4	30	22	8	28	22	6	17	10	7	24	16	8	25	19	6	11	7	4	37	27	10	17	14	3	17	11	6	16	13	3	24	19	5	19	15	4
NC_045757.1	428246	428247	*	15	7	8	17	14	3	21	9	12	23	5	18	10	4	6	17	6	11	11	8	3	NA	NA	NA	21	14	7	14	8	6	NA	NA	NA	NA	NA	NA	12	5	7	12	7	5
NC_045757.1	428555	428556	*	27	8	19	20	7	13	31	3	28	31	11	20	20	1	19	32	5	27	26	7	19	16	6	10	31	7	24	24	1	23	24	12	12	18	8	10	17	6	11	28	12	16
NC_045757.1	428557	428558	*	28	12	16	23	8	15	32	4	28	33	11	22	21	4	17	32	6	26	27	10	17	16	8	8	31	10	21	24	2	22	24	12	12	18	10	8	19	8	11	28	12	16
NC_045757.1	428635	428636	*	36	28	8	28	24	4	42	23	19	36	23	13	30	11	19	36	24	12	43	30	13	22	18	4	43	34	9	29	24	5	33	24	9	30	24	6	34	26	8	33	26	7
NC_045757.1	428649	428650	*	34	21	13	32	24	8	44	10	34	37	8	29	30	7	23	36	12	24	44	17	27	24	17	7	40	22	18	30	18	12	38	22	16	32	14	18	39	26	13	33	17	16
NC_045757.1	428686	428687	*	34	7	27	34	6	28	47	2	45	32	5	27	36	0	36	30	7	23	45	0	45	25	1	24	41	7	34	31	4	27	47	0	47	41	1	40	44	3	41	42	0	42
NC_045757.1	428702	428703	*	39	23	16	34	18	16	47	12	35	32	13	19	37	3	34	28	13	15	43	10	33	25	4	21	41	18	23	29	15	14	43	3	40	42	9	33	44	15	29	47	14	33
NC_045757.1	428705	428706	*	39	4	35	35	8	27	48	5	43	33	7	26	37	3	34	28	7	21	40	6	34	25	3	22	41	16	25	33	4	29	42	1	41	41	6	35	42	4	38	48	5	43
NC_045757.1	428712	428713	*	39	12	27	33	12	21	46	5	41	32	8	24	36	2	34	30	6	24	41	1	40	25	3	22	38	16	22	34	11	23	45	1	44	40	9	31	43	11	32	46	5	41
NC_045757.1	428722	428723	*	37	9	28	31	11	20	42	5	37	35	8	27	35	3	32	30	8	22	40	2	38	24	2	22	36	14	22	35	7	28	45	2	43	42	7	35	44	6	38	46	0	46
NC_045757.1	428785	428786	*	28	13	15	36	19	17	39	1	38	30	15	15	37	7	30	36	10	26	42	10	32	32	15	17	34	13	21	37	10	27	54	16	38	42	17	25	37	7	30	39	6	33
NC_045757.1	428794	428795	*	27	17	10	33	23	10	34	6	28	28	17	11	38	13	25	37	12	25	38	17	21	35	23	12	33	13	20	36	21	15	52	21	31	42	23	19	37	12	25	35	6	29
NC_045757.1	428833	428834	*	29	17	12	36	31	5	41	15	26	30	21	9	39	16	23	37	21	16	34	13	21	34	20	14	34	12	22	34	12	22	55	30	25	44	30	14	37	19	18	37	21	16
NC_045757.1	428842	428843	*	27	11	16	38	23	15	41	12	29	30	14	16	41	10	31	36	14	22	35	6	29	32	11	21	35	4	31	33	6	27	58	16	42	43	20	23	38	14	24	34	5	29
NC_045757.1	428868	428869	*	28	22	6	40	29	11	43	25	18	31	23	8	44	32	12	39	32	7	39	23	16	31	26	5	40	25	15	36	15	21	59	40	19	43	36	7	39	25	14	35	23	12
NC_045757.1	428873	428874	*	27	15	12	39	25	14	42	20	22	31	22	9	44	26	18	36	25	11	38	21	17	35	25	10	42	20	22	34	13	21	56	32	24	42	32	10	36	21	15	32	21	11
NC_045757.1	428877	428878	*	26	17	9	38	26	12	43	18	25	30	25	5	43	31	12	32	26	6	37	21	16	36	24	12	41	21	20	33	10	23	59	37	22	39	34	5	35	24	11	34	19	15
NC_045757.1	428907	428908	*	27	20	7	43	37	6	46	17	29	39	23	16	44	21	23	32	27	5	41	26	15	38	31	7	37	25	12	35	27	8	53	32	21	43	36	7	32	20	12	38	35	3
NC_045757.1	428932	428933	*	24	16	8	35	23	12	43	11	32	43	20	23	47	12	35	32	15	17	38	15	23	41	22	19	39	23	16	39	13	26	50	29	21	45	23	22	33	12	21	41	33	8
NC_045757.1	428935	428936	*	24	12	12	37	15	22	43	8	35	42	16	26	45	4	41	30	6	24	36	12	24	41	18	23	40	18	22	39	18	21	49	16	33	40	12	28	33	7	26	42	20	22
NC_045757.1	428950	428951	*	25	7	18	37	12	25	39	3	36	44	14	30	44	4	40	31	9	22	40	1	39	40	11	29	42	8	34	38	14	24	54	4	50	38	11	27	34	5	29	44	17	27
NC_045757.1	428961	428962	*	25	4	21	39	6	33	39	0	39	48	13	35	46	1	45	29	6	23	38	0	38	40	1	39	43	1	42	37	2	35	52	0	52	36	0	36	32	1	31	43	9	34
NC_045757.1	428963	428964	*	26	4	22	41	7	34	40	1	39	49	12	37	46	0	46	28	10	18	39	0	39	41	2	39	43	3	40	37	3	34	52	4	48	37	1	36	32	2	30	42	10	32
NC_045757.1	428967	428968	*	25	9	16	41	20	21	41	10	31	50	26	24	46	8	38	30	11	19	41	12	29	43	18	25	42	12	30	38	18	20	54	15	39	37	13	24	32	8	24	43	13	30
NC_045757.1	429096	429097	*	34	28	6	39	32	7	34	23	11	52	23	29	54	16	38	24	13	11	47	31	16	36	18	18	49	36	13	30	19	11	48	28	20	45	27	18	33	14	19	40	26	14
NC_045757.1	429172	429173	*	24	22	2	39	39	0	33	14	19	49	32	17	44	27	17	20	16	4	37	26	11	30	24	6	52	41	11	35	30	5	45	35	10	42	37	5	31	25	6	44	33	11
NC_045757.1	429183	429184	*	23	21	2	38	37	1	32	17	15	43	25	18	42	29	13	20	16	4	38	25	13	28	22	6	51	35	16	34	29	5	43	37	6	40	32	8	30	22	8	43	33	10
NC_045757.1	429198	429199	*	25	22	3	39	37	2	32	23	9	42	28	14	40	27	13	22	20	2	38	29	9	27	22	5	50	44	6	35	32	3	41	34	7	38	33	5	29	24	5	43	38	5
NC_045757.1	429285	429286	*	29	29	0	19	19	0	42	30	12	40	21	19	24	10	14	21	13	8	26	17	9	16	14	2	46	39	7	35	33	2	32	27	5	29	20	9	26	19	7	37	26	11
NC_045757.1	429350	429351	*	27	24	3	26	26	0	36	21	15	35	20	15	25	12	13	19	14	5	20	9	11	19	12	7	35	24	11	36	29	7	30	22	8	21	14	7	26	17	9	28	19	9
NC_045757.1	429418	429419	*	21	19	2	30	27	3	29	15	14	34	22	12	25	15	10	20	18	2	18	12	6	17	16	1	31	28	3	33	32	1	32	31	1	26	22	4	27	21	6	26	18	8
NC_045757.1	429530	429531	*	20	18	2	33	30	3	37	27	10	24	16	8	26	19	7	24	20	4	21	16	5	13	11	2	42	36	6	20	17	3	25	23	2	19	17	2	18	18	0	36	31	5
NC_045757.1	429601	429602	*	22	22	0	24	22	2	34	22	12	21	16	5	19	11	8	21	17	4	29	26	3	15	13	2	39	34	5	21	17	4	26	24	2	16	14	2	16	12	4	34	25	9
NC_045757.1	429780	429781	*	21	11	10	24	16	8	25	7	18	29	6	23	36	8	28	21	3	18	29	7	22	24	7	17	37	16	21	37	10	27	33	17	16	21	3	18	19	10	9	34	8	26
NC_045757.1	429787	429788	*	22	18	4	27	24	3	24	11	13	29	16	13	33	17	16	20	13	7	29	20	9	24	17	7	35	33	2	37	34	3	32	27	5	21	19	2	21	16	5	35	31	4
NC_045757.1	429836	429837	*	29	5	24	24	4	20	19	1	18	27	1	26	37	1	36	23	0	23	29	0	29	25	1	24	36	0	36	38	4	34	36	2	34	24	0	24	23	1	22	33	0	33
NC_045757.1	430653	430654	*	16	14	2	26	22	4	21	12	9	24	13	11	16	11	5	17	8	9	19	5	14	15	11	4	16	10	6	17	12	5	19	16	3	12	5	7	NA	NA	NA	17	6	11
NC_045757.1	430724	430725	*	27	10	17	34	8	26	27	0	27	26	0	26	21	1	20	18	0	18	22	1	21	17	2	15	24	1	23	25	0	25	23	1	22	20	1	19	14	0	14	31	0	31
NC_045757.1	430746	430747	*	26	21	5	31	30	1	29	11	18	23	6	17	19	5	14	22	6	16	23	5	18	16	5	11	26	10	16	27	9	18	23	7	16	21	8	13	14	4	10	32	13	19
NC_045757.1	430826	430827	*	23	19	4	29	27	2	38	20	18	23	18	5	23	10	13	17	10	7	27	16	11	16	13	3	24	21	3	24	17	7	37	32	5	19	15	4	17	15	2	26	23	3
NC_045757.1	430870	430871	*	18	13	5	29	26	3	39	25	14	24	12	12	21	13	8	16	11	5	35	25	10	20	18	2	24	13	11	30	27	3	35	20	15	18	12	6	18	13	5	20	17	3
NC_045757.1	430898	430899	*	19	17	2	32	29	3	36	16	20	22	7	15	21	10	11	16	6	10	36	13	23	19	13	6	24	11	13	28	18	10	36	23	13	19	14	5	22	13	9	19	9	10
NC_045757.1	431247	431248	*	18	14	4	28	25	3	27	7	20	40	15	25	21	10	11	19	7	12	26	17	9	10	6	4	27	17	10	19	14	5	22	9	13	22	12	10	16	10	6	23	16	7
NC_045757.1	431277	431278	*	24	21	3	30	22	8	35	12	23	39	9	30	16	6	10	22	8	14	27	16	11	10	5	5	28	13	15	22	9	13	24	5	19	25	8	17	18	6	12	25	11	14
NC_045757.1	431319	431320	*	29	27	2	35	31	4	28	8	20	41	14	27	15	7	8	22	9	13	23	8	15	12	7	5	30	15	15	24	8	16	28	8	20	23	11	12	19	9	10	24	10	14
NC_045757.1	431507	431508	*	27	13	14	27	10	17	38	9	29	32	5	27	19	7	12	23	5	18	18	2	16	11	2	9	23	2	21	24	1	23	30	2	28	24	0	24	19	3	16	16	3	13
NC_045757.1	431539	431540	*	29	8	21	25	6	19	38	3	35	32	1	31	23	1	22	23	1	22	25	1	24	NA	NA	NA	22	0	22	25	1	24	29	2	27	22	2	20	21	1	20	20	2	18
NC_045757.1	431610	431611	*	30	9	21	28	15	13	36	6	30	27	3	24	29	5	24	21	3	18	26	10	16	16	5	11	21	3	18	28	5	23	33	4	29	26	3	23	28	5	23	19	4	15
NC_045757.1	431613	431614	*	30	16	14	28	20	8	36	8	28	27	6	21	28	6	22	21	4	17	26	11	15	16	8	8	21	7	14	27	8	19	32	8	24	26	4	22	28	8	20	20	5	15
NC_045757.1	431618	431619	*	30	14	16	27	17	10	37	3	34	28	4	24	24	4	20	20	3	17	26	8	18	16	5	11	23	2	21	27	3	24	33	4	29	27	1	26	27	6	21	20	2	18
NC_045757.1	432549	432550	*	26	24	2	29	27	2	27	22	5	29	24	5	23	19	4	22	21	1	28	26	2	NA	NA	NA	32	28	4	20	16	4	28	24	4	19	17	2	22	16	6	25	23	2
NC_045757.1	432558	432559	*	27	23	4	30	30	0	24	21	3	30	26	4	24	22	2	23	19	4	28	24	4	12	10	2	32	30	2	20	17	3	29	25	4	18	15	3	22	17	5	27	25	2
NC_045757.1	432610	432611	*	35	31	4	42	40	2	27	11	16	30	8	22	22	10	12	17	12	5	27	16	11	11	4	7	33	15	18	30	14	16	35	23	12	21	12	9	25	15	10	28	16	12
NC_045757.1	432643	432644	*	37	36	1	40	39	1	30	24	6	27	12	15	28	18	10	22	20	2	26	23	3	11	8	3	28	24	4	28	23	5	31	28	3	21	16	5	22	20	2	26	21	5
NC_045757.1	432782	432783	*	28	27	1	33	27	6	34	6	28	30	8	22	25	8	17	25	9	16	26	6	20	NA	NA	NA	29	9	20	27	7	20	38	10	28	18	4	14	18	3	15	19	10	9
NC_045757.1	432809	432810	*	33	30	3	32	30	2	37	17	20	24	11	13	26	14	12	25	17	8	23	15	8	NA	NA	NA	30	22	8	26	20	6	35	24	11	17	13	4	18	14	4	18	13	5
NC_045757.1	432813	432814	*	33	30	3	34	32	2	33	22	11	24	15	9	27	19	8	26	22	4	21	16	5	NA	NA	NA	32	30	2	26	23	3	35	30	5	20	17	3	18	17	1	17	15	2
NC_045757.1	432855	432856	*	33	28	5	27	22	5	31	12	19	25	14	11	23	12	11	23	14	9	22	13	9	NA	NA	NA	29	17	12	21	13	8	31	21	10	18	14	4	17	12	5	24	17	7
NC_045757.1	433057	433058	*	23	22	1	24	24	0	17	12	5	21	17	4	16	16	0	17	17	0	13	11	2	NA	NA	NA	24	22	2	14	13	1	18	17	1	11	9	2	10	8	2	21	17	4
NC_045757.1	433117	433118	*	18	17	1	27	26	1	19	9	10	16	9	7	15	7	8	14	7	7	11	7	4	NA	NA	NA	22	15	7	11	7	4	15	8	7	11	7	4	11	9	2	18	11	7
NC_045757.1	434278	434279	*	42	4	38	45	0	45	46	0	46	39	2	37	31	1	30	45	0	45	28	0	28	25	0	25	33	0	33	33	0	33	57	2	55	38	1	37	44	0	44	44	1	43
NC_045757.1	434369	434370	*	43	24	19	47	30	17	42	10	32	40	16	24	30	7	23	38	22	16	33	14	19	19	13	6	33	15	18	35	13	22	54	31	23	35	13	22	39	16	23	37	19	18
NC_045757.1	434384	434385	*	40	37	3	45	42	3	41	30	11	39	32	7	32	19	13	38	36	2	35	28	7	16	15	1	33	30	3	40	35	5	50	48	2	33	29	4	38	34	4	38	29	9
NC_045757.1	434594	434595	*	32	28	4	26	24	2	32	14	18	32	21	11	20	6	14	26	14	12	19	8	11	20	10	10	28	14	14	26	18	8	34	23	11	23	13	10	28	19	9	27	14	13
NC_045757.1	434619	434620	*	33	30	3	22	21	1	31	10	21	28	9	19	22	11	11	24	11	13	17	7	10	19	7	12	29	14	15	21	12	9	31	20	11	21	9	12	28	17	11	27	12	15
NC_045757.1	434762	434763	*	27	24	3	17	15	2	25	11	14	26	10	16	23	10	13	23	17	6	16	7	9	15	7	8	28	16	12	16	13	3	23	17	6	15	7	8	22	18	4	21	11	10
NC_045757.1	434777	434778	*	25	22	3	17	16	1	25	10	15	27	9	18	26	9	17	21	10	11	16	2	14	15	5	10	28	9	19	15	9	6	23	15	8	15	5	10	22	11	11	18	8	10
NC_045757.1	434823	434824	*	20	19	1	17	16	1	21	10	11	21	9	12	21	5	16	20	13	7	14	4	10	NA	NA	NA	24	12	12	16	11	5	20	10	10	14	4	10	22	15	7	18	8	10
NC_045757.1	434851	434852	*	19	15	4	19	15	4	22	9	13	20	6	14	16	2	14	20	1	19	14	1	13	10	0	10	22	7	15	13	3	10	20	6	14	NA	NA	NA	19	6	13	18	3	15
NC_045757.1	435005	435006	*	21	20	1	NA	NA	NA	21	8	13	26	12	14	12	4	8	14	6	8	NA	NA	NA	NA	NA	NA	10	8	2	10	4	6	19	13	6	12	4	8	10	3	7	12	4	8
NC_045757.1	435117	435118	*	15	12	3	16	15	1	28	14	14	24	17	7	15	6	9	15	8	7	10	7	3	NA	NA	NA	12	5	7	14	2	12	18	11	7	15	10	5	23	12	11	21	12	9
NC_045757.1	435149	435150	*	13	10	3	19	17	2	29	12	17	24	11	13	13	3	10	16	6	10	13	5	8	NA	NA	NA	10	4	6	15	4	11	18	11	7	14	7	7	24	11	13	21	11	10
NC_045757.1	435159	435160	*	11	6	5	19	10	9	31	2	29	25	5	20	15	1	14	17	0	17	13	1	12	NA	NA	NA	12	1	11	16	2	14	18	3	15	16	0	16	24	3	21	23	1	22
NC_045757.1	435263	435264	*	23	17	6	22	9	13	32	5	27	31	8	23	17	3	14	17	1	16	18	3	15	NA	NA	NA	26	5	21	17	1	16	26	2	24	18	5	13	22	8	14	24	4	20
NC_045757.1	435272	435273	*	24	13	11	24	7	17	35	4	31	32	7	25	18	3	15	15	0	15	20	1	19	NA	NA	NA	27	4	23	17	0	17	26	2	24	20	3	17	24	5	19	24	2	22
NC_045757.1	435291	435292	*	22	17	5	22	14	8	32	8	24	31	7	24	18	2	16	15	1	14	19	9	10	NA	NA	NA	27	11	16	17	3	14	23	16	7	22	6	16	23	9	14	27	8	19
NC_045757.1	435303	435304	*	24	20	4	22	16	6	31	11	20	30	11	19	17	8	9	16	4	12	20	12	8	NA	NA	NA	29	16	13	17	10	7	23	19	4	23	14	9	19	13	6	27	7	20
NC_045757.1	435659	435660	*	31	8	23	18	5	13	22	1	21	23	2	21	15	2	13	34	0	34	26	2	24	23	0	23	25	4	21	30	1	29	31	18	13	25	1	24	13	2	11	22	1	21
NC_045757.1	435677	435678	*	30	6	24	19	6	13	22	1	21	25	4	21	19	2	17	34	4	30	27	2	25	21	2	19	27	7	20	29	1	28	32	19	13	26	2	24	18	4	14	26	2	24
NC_045757.1	435839	435840	*	36	5	31	22	1	21	21	0	21	20	1	19	31	3	28	20	1	19	20	0	20	28	0	28	29	0	29	27	1	26	35	9	26	31	4	27	26	5	21	31	0	31
NC_045757.1	435845	435846	*	36	5	31	21	1	20	22	0	22	22	0	22	29	5	24	21	0	21	19	0	19	27	0	27	29	2	27	29	1	28	34	10	24	30	1	29	27	6	21	29	2	27
NC_045757.1	436057	436058	*	40	9	31	31	4	27	36	2	34	34	6	28	29	6	23	22	3	19	18	3	15	22	2	20	27	9	18	30	0	30	52	5	47	25	0	25	23	2	21	31	2	29
NC_045757.1	436129	436130	*	37	4	33	33	3	30	26	0	26	41	0	41	39	1	38	29	0	29	20	0	20	23	0	23	24	0	24	34	1	33	49	0	49	23	1	22	25	0	25	34	0	34
NC_045757.1	436205	436206	*	40	6	34	30	2	28	27	0	27	36	0	36	37	2	35	31	3	28	27	2	25	21	1	20	18	5	13	35	0	35	50	4	46	25	4	21	19	3	16	33	0	33
NC_045757.1	436219	436220	*	36	4	32	30	2	28	28	0	28	32	1	31	33	2	31	29	1	28	29	0	29	19	1	18	17	2	15	37	0	37	49	1	48	25	0	25	16	2	14	32	0	32
NC_045757.1	436286	436287	*	37	5	32	28	5	23	29	1	28	33	3	30	29	5	24	23	2	21	30	0	30	21	1	20	20	6	14	34	3	31	50	4	46	21	3	18	21	1	20	36	0	36
NC_045757.1	473414	473415	*	37	4	33	45	0	45	39	1	38	47	0	47	51	0	51	32	0	32	44	0	44	28	0	28	50	0	50	43	0	43	50	1	49	35	0	35	36	0	36	38	1	37
NC_045757.1	479944	479945	*	27	7	20	27	11	16	28	5	23	29	9	20	22	8	14	24	7	17	27	0	27	NA	NA	NA	27	6	21	11	4	7	29	4	25	13	0	13	22	1	21	18	1	17
NC_045757.1	479958	479959	*	27	4	23	24	4	20	24	4	20	23	4	19	24	0	24	24	0	24	27	0	27	NA	NA	NA	23	7	16	10	2	8	29	2	27	15	0	15	23	0	23	18	1	17
NC_045757.1	480099	480100	*	15	4	11	20	4	16	19	3	16	20	0	20	17	0	17	23	2	21	21	2	19	NA	NA	NA	12	0	12	NA	NA	NA	18	2	16	15	0	15	21	3	18	15	8	7
NC_045757.1	480396	480397	*	17	3	14	17	0	17	33	0	33	23	0	23	23	0	23	19	0	19	20	0	20	NA	NA	NA	23	0	23	16	0	16	25	0	25	21	0	21	21	0	21	13	0	13
NC_045757.1	500003	500004	*	28	24	4	22	20	2	50	48	2	35	25	10	32	23	9	32	30	2	37	31	6	37	33	4	37	32	5	40	37	3	46	40	6	33	28	5	35	24	11	41	35	6
NC_045757.1	500019	500020	*	25	24	1	23	20	3	51	49	2	36	33	3	29	20	9	34	30	4	38	32	6	37	33	4	37	32	5	37	35	2	49	36	13	36	24	12	35	34	1	38	31	7
NC_045757.1	500241	500242	*	25	23	2	26	25	1	40	22	18	34	28	6	27	13	14	19	12	7	28	16	12	12	8	4	28	19	9	19	9	10	29	19	10	27	22	5	15	10	5	26	21	5
NC_045757.1	500453	500454	*	14	13	1	27	27	0	22	12	10	21	12	9	19	14	5	18	13	5	22	17	5	10	10	0	24	22	2	18	14	4	11	10	1	26	19	7	15	11	4	21	19	2
NC_045757.1	500513	500514	*	14	13	1	27	25	2	21	19	2	26	17	9	18	11	7	20	15	5	17	13	4	12	9	3	19	17	2	19	19	0	14	10	4	26	24	2	16	15	1	21	19	2
NC_045757.1	500557	500558	*	13	12	1	24	20	4	19	14	5	22	13	9	16	10	6	19	14	5	19	14	5	12	8	4	17	12	5	17	10	7	16	9	7	21	16	5	14	9	5	25	20	5
NC_045757.1	500668	500669	*	17	16	1	31	29	2	30	26	4	25	23	2	15	11	4	21	17	4	22	22	0	21	20	1	28	26	2	25	24	1	31	28	3	25	24	1	26	23	3	30	30	0
NC_045757.1	500719	500720	*	23	18	5	34	32	2	39	30	9	26	18	8	21	10	11	23	21	2	24	22	2	21	19	2	32	25	7	30	28	2	33	27	6	32	24	8	35	29	6	38	31	7
NC_045757.1	500727	500728	*	23	21	2	32	30	2	41	34	7	28	25	3	21	15	6	24	22	2	26	24	2	20	18	2	31	26	5	31	29	2	35	34	1	31	28	3	36	33	3	39	35	4
NC_045757.1	500743	500744	*	27	23	4	30	30	0	40	31	9	26	19	7	22	17	5	34	23	11	24	20	4	24	20	4	31	25	6	32	27	5	37	29	8	30	26	4	39	30	9	44	37	7
NC_045757.1	500783	500784	*	24	20	4	35	32	3	39	20	19	24	10	14	23	13	10	36	24	12	26	18	8	30	23	7	37	25	12	36	22	14	37	22	15	33	21	12	36	24	12	46	37	9
NC_045757.1	500805	500806	*	25	22	3	34	32	2	42	27	15	29	20	9	21	15	6	36	26	10	29	16	13	34	30	4	37	28	9	33	27	6	37	31	6	35	26	9	36	29	7	40	33	7
NC_045757.1	500808	500809	*	25	13	12	34	18	16	41	10	31	31	8	23	22	5	17	37	12	25	29	8	21	32	12	20	37	12	25	31	9	22	36	12	24	34	2	32	36	7	29	38	13	25
NC_045757.1	500814	500815	*	25	20	5	33	30	3	41	25	16	32	18	14	22	12	10	36	21	15	24	12	12	32	19	13	38	25	13	30	23	7	36	23	13	35	14	21	36	22	14	41	19	22
NC_045757.1	500844	500845	*	29	26	3	33	31	2	37	35	2	36	32	4	25	17	8	39	34	5	28	24	4	32	28	4	40	37	3	34	33	1	42	41	1	35	32	3	36	33	3	43	40	3
NC_045757.1	500853	500854	*	26	23	3	32	27	5	37	28	9	34	28	6	27	21	6	42	31	11	27	16	11	33	32	1	40	34	6	32	28	4	47	43	4	34	28	6	35	31	4	43	31	12
NC_045757.1	500856	500857	*	29	24	5	31	29	2	39	37	2	35	32	3	28	23	5	43	38	5	27	20	7	33	31	2	40	36	4	30	28	2	46	42	4	35	29	6	35	33	2	42	35	7
NC_045757.1	500889	500890	*	28	25	3	34	29	5	41	34	7	36	28	8	31	22	9	38	33	5	27	21	6	31	27	4	41	35	6	34	31	3	53	44	9	36	22	14	31	25	6	42	33	9
NC_045757.1	500942	500943	*	26	17	9	34	26	8	41	17	24	37	17	20	37	11	26	36	27	9	37	24	13	29	14	15	45	25	20	34	16	18	57	46	11	33	12	21	27	16	11	37	26	11
NC_045757.1	501030	501031	*	29	4	25	37	4	33	33	2	31	33	3	30	32	2	30	35	6	29	32	6	26	32	6	26	41	4	37	35	0	35	42	7	35	22	3	19	25	1	24	28	2	26
NC_045757.1	501045	501046	*	30	13	17	37	16	21	32	4	28	27	13	14	30	4	26	42	17	25	31	18	13	33	13	20	39	3	36	39	14	25	41	4	37	23	11	12	25	4	21	26	12	14
NC_045757.1	501060	501061	*	32	12	20	37	12	25	32	1	31	30	5	25	33	9	24	40	7	33	34	14	20	34	9	25	39	5	34	35	5	30	41	3	38	24	10	14	26	6	20	26	3	23
NC_045757.1	501189	501190	*	29	7	22	40	4	36	31	0	31	24	1	23	35	7	28	43	8	35	34	8	26	37	3	34	36	19	17	41	2	39	47	15	32	22	0	22	26	2	24	29	6	23
NC_045757.1	501213	501214	*	28	6	22	42	6	36	30	4	26	27	3	24	39	1	38	38	6	32	30	12	18	38	4	34	41	8	33	39	3	36	47	32	15	23	2	21	26	5	21	26	4	22
NC_045757.1	501219	501220	*	31	6	25	41	6	35	32	2	30	31	0	31	39	0	39	34	6	28	33	7	26	37	2	35	41	14	27	39	0	39	44	10	34	24	0	24	27	0	27	27	3	24
NC_045757.1	501241	501242	*	31	5	26	38	4	34	34	4	30	30	0	30	32	1	31	31	6	25	35	8	27	34	0	34	41	17	24	36	0	36	41	16	25	21	2	19	28	1	27	30	2	28
NC_045757.1	501248	501249	*	30	4	26	38	0	38	32	2	30	29	2	27	32	2	30	29	0	29	36	7	29	32	0	32	44	10	34	37	0	37	40	12	28	20	0	20	29	3	26	27	0	27
NC_045757.1	501374	501375	*	31	11	20	34	14	20	35	15	20	40	7	33	32	5	27	37	7	30	33	17	16	28	12	16	41	21	20	35	10	25	37	21	16	25	3	22	26	11	15	23	5	18
NC_045757.1	501444	501445	*	30	24	6	32	31	1	42	36	6	34	28	6	25	18	7	33	26	7	24	16	8	25	23	2	43	38	5	33	29	4	36	29	7	24	16	8	28	25	3	23	20	3
NC_045757.1	501474	501475	*	32	15	17	30	10	20	39	13	26	32	1	31	23	5	18	27	10	17	18	7	11	23	2	21	40	20	20	29	0	29	27	13	14	20	5	15	29	16	13	22	6	16
NC_045757.1	501492	501493	*	35	9	26	32	11	21	39	11	28	28	2	26	23	4	19	22	10	12	16	4	12	21	0	21	42	16	26	27	0	27	28	12	16	16	1	15	28	13	15	24	5	19
NC_045757.1	501494	501495	*	33	8	25	31	12	19	37	14	23	29	3	26	22	6	16	22	10	12	17	6	11	22	0	22	41	23	18	26	1	25	26	15	11	15	1	14	27	13	14	24	7	17
NC_045757.1	501636	501637	*	16	14	2	21	21	0	26	20	6	22	20	2	14	10	4	13	11	2	24	16	8	12	11	1	28	21	7	18	13	5	28	27	1	13	12	1	20	20	0	21	17	4
NC_045757.1	502072	502073	*	21	10	11	28	15	13	32	7	25	16	3	13	22	6	16	26	11	15	20	9	11	NA	NA	NA	26	2	24	14	7	7	27	2	25	17	5	12	19	6	13	16	7	9
NC_045757.1	502148	502149	*	27	26	1	28	23	5	42	38	4	22	16	6	20	14	6	26	24	2	22	19	3	12	11	1	24	21	3	19	17	2	25	25	0	19	14	5	25	23	2	20	15	5
NC_045757.1	502320	502321	*	14	7	7	23	7	16	29	5	24	24	3	21	19	5	14	22	11	11	20	6	14	13	5	8	21	10	11	25	8	17	23	2	21	12	1	11	16	0	16	21	11	10
NC_045757.1	502700	502701	*	22	4	18	24	2	22	40	0	40	25	2	23	17	0	17	25	1	24	25	0	25	11	2	9	24	0	24	25	2	23	28	0	28	21	0	21	30	2	28	31	0	31
NC_045757.1	502856	502857	*	30	9	21	28	8	20	34	2	32	33	6	27	21	7	14	34	3	31	26	0	26	11	1	10	38	9	29	32	20	12	32	7	25	23	8	15	31	0	31	36	15	21
NC_045757.1	502888	502889	*	26	8	18	25	6	19	31	0	31	38	2	36	23	3	20	35	5	30	25	0	25	14	0	14	38	4	34	27	17	10	30	0	30	30	8	22	31	5	26	36	13	23
NC_045757.1	503385	503386	*	19	12	7	28	22	6	45	33	12	33	18	15	23	16	7	36	21	15	30	26	4	15	7	8	46	23	23	24	15	9	30	18	12	23	18	5	22	16	6	26	20	6
NC_045757.1	503481	503482	*	19	6	13	40	2	38	44	5	39	38	5	33	24	3	21	36	2	34	33	0	33	17	1	16	52	1	51	27	1	26	33	0	33	21	2	19	23	0	23	23	2	21
NC_045757.1	503557	503558	*	21	4	17	35	6	29	40	1	39	30	9	21	23	3	20	28	3	25	25	5	20	15	2	13	46	6	40	25	6	19	36	7	29	18	0	18	19	10	9	25	2	23
NC_045757.1	506573	506574	*	37	13	24	35	5	30	63	8	55	34	1	33	41	0	41	40	1	39	46	4	42	35	2	33	47	2	45	41	1	40	55	1	54	42	12	30	26	3	23	37	9	28
NC_045757.1	506578	506579	*	37	16	21	35	9	26	64	18	46	30	10	20	38	14	24	39	3	36	44	10	34	35	3	32	49	6	43	39	17	22	54	5	49	44	30	14	27	7	20	37	19	18
NC_045757.1	506657	506658	*	27	7	20	37	11	26	45	10	35	33	11	22	32	10	22	29	7	22	39	0	39	38	4	34	44	4	40	31	3	28	42	2	40	33	21	12	25	8	17	32	22	10
NC_045757.1	506930	506931	*	37	5	32	45	9	36	54	12	42	44	4	40	23	1	22	28	0	28	30	2	28	27	4	23	36	1	35	27	3	24	41	9	32	34	1	33	21	5	16	41	12	29
NC_045757.1	507077	507078	*	38	5	33	40	2	38	64	1	63	40	0	40	31	0	31	39	0	39	32	0	32	29	0	29	40	0	40	27	0	27	39	0	39	36	0	36	21	0	21	35	1	34
NC_045757.1	507119	507120	*	34	29	5	38	22	16	67	22	45	46	16	30	29	11	18	41	7	34	35	6	29	26	8	18	35	6	29	24	3	21	41	7	34	33	8	25	20	8	12	32	16	16
NC_045757.1	507161	507162	*	35	32	3	39	37	2	60	35	25	44	23	21	26	13	13	39	30	9	34	28	6	22	13	9	35	26	9	24	18	6	34	31	3	32	23	9	23	18	5	34	26	8
NC_045757.1	507324	507325	*	42	39	3	37	35	2	55	39	16	43	29	14	34	25	9	26	24	2	30	26	4	23	18	5	28	27	1	27	26	1	39	30	9	36	29	7	23	21	2	30	26	4
NC_045757.1	507408	507409	*	40	36	4	33	32	1	42	34	8	35	31	4	33	24	9	33	28	5	25	20	5	24	21	3	23	17	6	30	23	7	39	35	4	40	36	4	27	23	4	27	24	3
NC_045757.1	507452	507453	*	43	39	4	40	38	2	35	31	4	42	34	8	41	30	11	44	40	4	20	17	3	30	24	6	23	21	2	28	27	1	42	40	2	43	40	3	25	24	1	33	30	3
NC_045757.1	507518	507519	*	51	42	9	48	40	8	43	10	33	45	13	32	45	12	33	47	31	16	25	11	14	23	10	13	28	13	15	31	16	15	42	22	20	34	13	21	34	16	18	31	13	18
NC_045757.1	507566	507567	*	50	48	2	43	37	6	38	24	14	39	20	19	41	18	23	43	36	7	22	20	2	21	15	6	33	25	8	27	23	4	35	30	5	33	27	6	36	31	5	27	24	3
NC_045757.1	507608	507609	*	51	49	2	42	37	5	37	37	0	39	34	5	35	26	9	39	36	3	20	18	2	25	25	0	35	32	3	29	27	2	36	33	3	30	26	4	32	31	1	29	26	3
NC_045757.1	507621	507622	*	50	48	2	39	35	4	38	36	2	40	35	5	38	31	7	38	35	3	21	19	2	24	24	0	34	31	3	31	28	3	33	30	3	33	30	3	33	29	4	30	29	1
NC_045757.1	507639	507640	*	53	51	2	35	31	4	33	32	1	38	34	4	37	32	5	36	36	0	28	26	2	26	24	2	36	34	2	24	22	2	33	31	2	32	29	3	31	28	3	34	32	2
NC_045757.1	507681	507682	*	51	51	0	38	33	5	34	22	12	41	24	17	34	18	16	28	26	2	27	21	6	23	20	3	35	32	3	27	19	8	35	32	3	28	20	8	28	24	4	38	30	8
NC_045757.1	507697	507698	*	47	45	2	38	31	7	33	13	20	41	17	24	35	16	19	30	21	9	30	23	7	22	16	6	39	28	11	27	20	7	37	30	7	25	13	12	27	18	9	37	26	11
NC_045757.1	507732	507733	*	43	39	4	41	38	3	36	10	26	36	13	23	33	8	25	24	12	12	31	10	21	24	7	17	39	14	25	29	8	21	35	13	22	24	5	19	30	10	20	33	9	24
NC_045757.1	507795	507796	*	42	33	9	39	35	4	33	21	12	32	12	20	30	18	12	18	11	7	24	13	11	21	12	9	42	24	18	23	17	6	33	20	13	28	14	14	24	13	11	35	22	13
NC_045757.1	507831	507832	*	36	31	5	39	39	0	30	18	12	24	12	12	28	15	13	18	13	5	23	14	9	20	19	1	38	32	6	22	15	7	32	28	4	23	14	9	26	23	3	33	19	14
NC_045757.1	507888	507889	*	35	32	3	32	30	2	33	17	16	23	7	16	28	6	22	13	5	8	29	18	11	18	8	10	35	20	15	30	17	13	41	22	19	18	9	9	21	12	9	36	15	21
NC_045757.1	507905	507906	*	33	21	12	29	13	16	33	9	24	28	3	25	30	5	25	13	2	11	31	6	25	20	1	19	35	3	32	31	3	28	42	6	36	19	1	18	21	4	17	36	6	30
NC_045757.1	507929	507930	*	28	25	3	30	29	1	33	29	4	25	21	4	36	27	9	15	13	2	32	31	1	18	18	0	36	29	7	34	27	7	43	42	1	18	12	6	24	20	4	32	26	6
NC_045757.1	507990	507991	*	24	19	5	32	25	7	28	19	9	23	16	7	43	26	17	17	15	2	26	0	26	21	17	4	37	34	3	33	24	9	41	34	7	25	10	15	24	21	3	25	17	8
NC_045757.1	508003	508004	*	24	15	9	32	19	13	27	6	21	23	6	17	41	19	22	18	12	6	25	4	21	25	10	15	39	22	17	34	16	18	40	32	8	26	5	21	23	13	10	23	12	11
NC_045757.1	508010	508011	*	24	17	7	32	20	12	31	5	26	22	7	15	41	17	24	19	10	9	25	2	23	26	12	14	36	8	28	36	17	19	42	33	9	27	4	23	22	16	6	23	6	17
NC_045757.1	510387	510388	*	18	10	8	20	12	8	25	8	17	28	4	24	24	9	15	20	4	16	14	2	12	15	6	9	25	10	15	26	4	22	28	7	21	14	3	11	14	5	9	30	6	24
NC_045757.1	510823	510824	*	29	19	10	21	14	7	40	10	30	42	11	31	25	7	18	31	8	23	31	10	21	20	6	14	25	8	17	25	4	21	39	14	25	16	3	13	31	8	23	25	14	11
NC_045757.1	510913	510914	*	37	37	0	22	21	1	49	32	17	50	39	11	25	19	6	33	27	6	35	26	9	23	21	2	24	21	3	25	24	1	38	34	4	25	23	2	27	24	3	29	29	0
NC_045757.1	510938	510939	*	34	33	1	24	22	2	47	39	8	47	32	15	23	16	7	34	29	5	41	34	7	24	21	3	20	18	2	25	21	4	37	36	1	25	24	1	26	24	2	30	26	4
NC_045757.1	510993	510994	*	35	31	4	29	27	2	52	24	28	42	23	19	26	10	16	31	22	9	37	20	17	23	11	12	23	14	9	28	11	17	37	21	16	25	19	6	31	20	11	28	18	10
NC_045757.1	510998	510999	*	35	33	2	29	29	0	52	34	18	39	29	10	29	19	10	29	27	2	38	32	6	24	18	6	24	22	2	26	22	4	36	30	6	25	19	6	30	23	7	27	24	3
NC_045757.1	511010	511011	*	38	31	7	29	24	5	54	21	33	40	11	29	29	7	22	29	10	19	37	13	24	25	9	16	25	7	18	26	5	21	39	16	23	28	11	17	33	12	21	27	11	16
NC_045757.1	511036	511037	*	35	31	4	32	30	2	55	36	19	45	24	21	32	19	13	30	22	8	32	25	7	22	18	4	21	19	2	28	26	2	38	32	6	28	25	3	29	23	6	28	16	12
NC_045757.1	511098	511099	*	34	30	4	32	30	2	49	31	18	37	17	20	33	14	19	27	17	10	31	20	11	19	10	9	26	17	9	28	23	5	33	30	3	23	18	5	34	26	8	21	16	5
NC_045757.1	511234	511235	*	38	38	0	29	28	1	54	37	17	28	17	11	28	18	10	27	24	3	24	20	4	13	10	3	22	20	2	30	26	4	32	29	3	25	22	3	32	25	7	27	26	1
NC_045757.1	511248	511249	*	34	31	3	33	29	4	53	33	20	28	18	10	26	13	13	28	22	6	22	15	7	13	12	1	21	19	2	32	27	5	31	25	6	28	24	4	31	24	7	26	22	4
NC_045757.1	511359	511360	*	39	37	2	26	26	0	64	44	20	34	28	6	37	25	12	31	25	6	43	38	5	19	17	2	31	22	9	35	31	4	30	28	2	35	31	4	38	35	3	33	31	2
NC_045757.1	511372	511373	*	38	37	1	25	25	0	64	44	20	36	28	8	38	25	13	31	28	3	44	40	4	20	17	3	36	28	8	39	32	7	29	26	3	37	34	3	36	30	6	36	33	3
NC_045757.1	511505	511506	*	31	7	24	29	6	23	55	2	53	48	1	47	43	3	40	33	0	33	51	0	51	27	0	27	45	1	44	38	1	37	31	2	29	44	2	42	28	0	28	39	3	36
NC_045757.1	511534	511535	*	34	29	5	34	32	2	52	41	11	45	38	7	34	26	8	32	28	4	53	49	4	32	29	3	41	36	5	33	32	1	30	28	2	36	35	1	27	25	2	40	37	3
NC_045757.1	511544	511545	*	32	28	4	31	31	0	50	38	12	44	39	5	33	22	11	33	28	5	54	51	3	33	30	3	43	38	5	30	28	2	31	28	3	36	34	2	27	25	2	42	41	1
NC_045757.1	511596	511597	*	36	34	2	29	26	3	47	33	14	44	33	11	24	11	13	28	20	8	46	37	9	30	26	4	44	39	5	28	24	4	37	34	3	33	30	3	27	20	7	42	35	7
NC_045757.1	511666	511667	*	34	22	12	29	20	9	47	23	24	35	11	24	22	13	9	21	6	15	36	16	20	25	14	11	34	20	14	33	16	17	38	16	22	23	12	11	24	18	6	32	22	10
NC_045757.1	511674	511675	*	34	26	8	29	20	9	45	25	20	34	11	23	24	13	11	20	5	15	38	21	17	26	19	7	37	23	14	33	26	7	37	18	19	23	17	6	22	14	8	28	18	10
NC_045757.1	511681	511682	*	32	21	11	30	23	7	44	30	14	32	11	21	24	13	11	20	10	10	39	27	12	25	17	8	33	24	9	34	29	5	36	20	16	25	16	9	25	16	9	27	15	12
NC_045757.1	511722	511723	*	27	26	1	30	27	3	41	29	12	33	27	6	27	20	7	20	18	2	33	28	5	21	19	2	29	27	2	29	29	0	32	27	5	23	21	2	21	19	2	27	25	2
NC_045757.1	511886	511887	*	24	19	5	26	22	4	30	19	11	29	18	11	20	15	5	24	18	6	23	12	11	14	9	5	34	24	10	26	22	4	39	35	4	23	16	7	22	15	7	23	10	13
NC_045757.1	512350	512351	*	36	16	20	25	8	17	27	0	27	24	0	24	25	3	22	26	11	15	28	6	22	23	6	17	23	6	17	25	8	17	34	2	32	29	7	22	29	4	25	32	7	25
NC_045757.1	513675	513676	*	26	7	19	14	3	11	29	2	27	38	7	31	17	0	17	22	1	21	19	4	15	14	4	10	23	4	19	20	5	15	25	6	19	17	1	16	27	4	23	23	0	23
NC_045757.1	513986	513987	*	24	5	19	23	0	23	26	1	25	28	0	28	27	1	26	33	4	29	22	5	17	16	1	15	26	2	24	28	8	20	25	4	21	24	0	24	27	2	25	24	1	23
NC_045757.1	524179	524180	*	37	4	33	18	2	16	34	1	33	25	1	24	33	0	33	20	0	20	48	0	48	25	2	23	36	4	32	34	1	33	27	0	27	25	0	25	34	7	27	33	5	28
NC_045757.1	524315	524316	*	25	14	11	22	12	10	42	7	35	20	6	14	22	2	20	20	6	14	21	8	13	NA	NA	NA	27	6	21	25	1	24	26	10	16	21	4	17	29	10	19	21	13	8
NC_045757.1	524388	524389	*	27	11	16	20	8	12	38	3	35	23	5	18	14	1	13	23	7	16	21	4	17	NA	NA	NA	21	2	19	19	1	18	23	1	22	21	5	16	20	8	12	18	4	14
NC_045757.1	524519	524520	*	19	5	14	28	11	17	41	1	40	28	6	22	19	2	17	18	5	13	20	0	20	11	8	3	27	5	22	24	2	22	26	5	21	22	1	21	20	4	16	25	9	16
NC_045757.1	524648	524649	*	20	8	12	34	18	16	36	4	32	36	11	25	44	11	33	26	5	21	24	1	23	26	8	18	28	10	18	29	5	24	30	11	19	29	7	22	25	3	22	25	11	14
NC_045757.1	540146	540147	*	25	4	21	25	2	23	27	0	27	25	2	23	30	1	29	20	2	18	27	0	27	16	1	15	24	0	24	27	0	27	33	5	28	24	2	22	15	4	11	33	0	33
NC_045757.1	540343	540344	*	33	10	23	25	5	20	24	0	24	23	5	18	24	1	23	26	10	16	33	6	27	23	7	16	28	1	27	43	4	39	38	1	37	34	6	28	26	4	22	26	3	23
NC_045757.1	540602	540603	*	42	4	38	35	5	30	32	5	27	43	5	38	30	0	30	42	0	42	44	6	38	36	5	31	55	2	53	45	3	42	45	0	45	43	5	38	38	3	35	36	5	31
NC_045757.1	540727	540728	*	56	21	35	46	17	29	42	15	27	47	17	30	38	2	36	38	8	30	44	3	41	37	8	29	62	25	37	49	4	45	56	15	41	34	0	34	28	7	21	42	6	36
NC_045757.1	540730	540731	*	54	15	39	48	12	36	44	16	28	47	17	30	39	2	37	37	3	34	44	6	38	35	6	29	63	19	44	47	5	42	53	15	38	34	1	33	29	5	24	41	5	36
NC_045757.1	540745	540746	*	55	27	28	48	18	30	46	26	20	55	25	30	40	8	32	38	12	26	45	11	34	37	14	23	62	38	24	52	3	49	49	26	23	34	3	31	27	12	15	41	20	21
NC_045757.1	540762	540763	*	52	35	17	51	30	21	47	38	9	55	31	24	38	16	22	35	25	10	45	36	9	37	28	9	61	48	13	50	10	40	48	29	19	32	0	32	24	15	9	43	24	19
NC_045757.1	540801	540802	*	52	47	5	50	47	3	51	26	25	57	32	25	48	24	24	27	20	7	44	25	19	36	28	8	59	45	14	43	34	9	55	38	17	39	18	21	30	22	8	40	31	9
NC_045757.1	540824	540825	*	51	19	32	49	30	19	55	8	47	57	6	51	48	6	42	29	2	27	41	3	38	38	8	30	59	9	50	45	8	37	56	11	45	48	2	46	26	9	17	37	6	31
NC_045757.1	540903	540904	*	48	45	3	38	33	5	52	41	11	51	43	8	44	34	10	27	23	4	34	32	2	34	31	3	54	48	6	48	42	6	48	45	3	39	36	3	31	27	4	33	31	2
NC_045757.1	540913	540914	*	50	46	4	39	36	3	51	46	5	50	47	3	41	34	7	28	26	2	35	33	2	30	30	0	56	53	3	46	45	1	51	48	3	39	34	5	33	31	2	34	33	1
NC_045757.1	540933	540934	*	51	44	7	38	36	2	49	44	5	44	39	5	34	26	8	28	28	0	36	35	1	29	28	1	55	53	2	48	46	2	51	47	4	32	29	3	34	31	3	33	32	1
NC_045757.1	541019	541020	*	49	45	4	42	34	8	42	11	31	38	3	35	30	5	25	25	10	15	37	8	29	29	11	18	37	7	30	35	7	28	45	13	32	29	7	22	29	7	22	35	11	24
NC_045757.1	541035	541036	*	49	47	2	42	38	4	45	10	35	37	7	30	31	2	29	24	6	18	37	6	31	30	10	20	38	6	32	32	8	24	45	14	31	31	8	23	27	5	22	37	10	27
NC_045757.1	541130	541131	*	32	27	5	35	33	2	37	29	8	29	22	7	20	14	6	23	20	3	38	29	9	25	21	4	29	24	5	18	12	6	41	35	6	25	18	7	24	15	9	37	29	8
NC_045757.1	541137	541138	*	33	29	4	35	32	3	34	30	4	29	23	6	19	16	3	25	24	1	38	33	5	23	20	3	30	24	6	22	17	5	40	37	3	23	20	3	21	18	3	35	29	6
NC_045757.1	541166	541167	*	40	28	12	32	26	6	34	5	29	31	6	25	20	1	19	28	6	22	37	4	33	21	5	16	34	6	28	28	6	22	33	9	24	22	5	17	18	2	16	37	12	25
NC_045757.1	541202	541203	*	36	19	17	28	7	21	33	3	30	33	1	32	20	0	20	24	1	23	31	1	30	24	2	22	33	0	33	35	3	32	32	2	30	24	0	24	19	3	16	41	1	40
NC_045757.1	541208	541209	*	36	8	28	30	6	24	30	1	29	33	2	31	20	0	20	25	0	25	32	1	31	24	3	21	32	0	32	35	0	35	31	0	31	24	1	23	21	2	19	41	2	39
NC_045757.1	541225	541226	*	36	14	22	32	12	20	33	5	28	32	2	30	19	0	19	25	2	23	36	1	35	28	3	25	32	0	32	37	3	34	27	4	23	26	3	23	19	1	18	42	5	37
NC_045757.1	541266	541267	*	33	19	14	30	18	12	37	24	13	36	21	15	21	8	13	26	19	7	29	15	14	28	14	14	36	16	20	34	21	13	32	14	18	30	19	11	21	13	8	38	22	16
NC_045757.1	541288	541289	*	41	29	12	31	27	4	47	41	6	36	30	6	20	13	7	27	25	2	39	34	5	26	22	4	35	30	5	36	30	6	29	27	2	33	19	14	24	19	5	34	34	0
NC_045757.1	541339	541340	*	37	6	31	34	3	31	51	4	47	40	1	39	24	0	24	22	0	22	36	0	36	20	1	19	34	0	34	37	2	35	34	0	34	33	0	33	26	4	22	40	0	40
NC_045757.1	541348	541349	*	35	5	30	34	0	34	50	0	50	38	0	38	27	1	26	22	0	22	36	0	36	22	0	22	32	0	32	37	1	36	36	0	36	32	0	32	26	2	24	42	0	42
NC_045757.1	566487	566488	*	25	24	1	35	32	3	32	11	21	43	16	27	37	24	13	33	23	10	35	28	7	19	15	4	25	19	6	42	34	8	31	24	7	13	9	4	24	18	6	22	14	8
NC_045757.1	566520	566521	*	31	27	4	35	32	3	34	25	9	41	23	18	29	20	9	29	26	3	36	33	3	16	13	3	24	19	5	38	35	3	28	25	3	16	11	5	24	21	3	23	16	7
NC_045757.1	566525	566526	*	31	27	4	37	35	2	34	26	8	39	27	12	23	17	6	29	28	1	34	24	10	16	12	4	25	25	0	36	34	2	28	27	1	16	13	3	21	16	5	22	18	4
NC_045757.1	566582	566583	*	28	26	2	34	32	2	36	29	7	40	25	15	36	23	13	29	23	6	35	27	8	11	7	4	31	31	0	31	27	4	21	17	4	16	14	2	22	18	4	24	19	5
NC_045757.1	566640	566641	*	25	4	21	31	5	26	36	1	35	36	0	36	33	1	32	28	0	28	37	0	37	12	0	12	25	0	25	27	1	26	22	0	22	22	1	21	23	1	22	22	0	22
NC_045757.1	566877	566878	*	24	24	0	27	26	1	30	26	4	31	28	3	27	23	4	30	27	3	31	28	3	19	16	3	36	36	0	23	21	2	24	22	2	18	17	1	14	14	0	27	24	3
NC_045757.1	566891	566892	*	26	25	1	28	25	3	32	27	5	30	25	5	24	20	4	31	29	2	34	32	2	20	18	2	34	33	1	20	15	5	27	26	1	19	19	0	16	12	4	31	25	6
NC_045757.1	566903	566904	*	25	25	0	27	25	2	32	26	6	30	28	2	23	16	7	33	28	5	30	28	2	20	19	1	31	28	3	19	14	5	26	25	1	21	19	2	15	14	1	32	26	6
NC_045757.1	566955	566956	*	26	26	0	29	27	2	30	17	13	30	20	10	32	19	13	29	18	11	32	23	9	21	19	2	31	28	3	20	11	9	26	22	4	28	20	8	14	13	1	30	24	6
NC_045757.1	566959	566960	*	26	26	0	28	26	2	31	14	17	29	14	15	32	15	17	28	16	12	32	19	13	20	13	7	32	21	11	19	12	7	27	19	8	28	14	14	14	11	3	29	25	4
NC_045757.1	566973	566974	*	27	26	1	28	25	3	32	16	16	32	14	18	28	19	9	30	23	7	31	27	4	20	16	4	32	24	8	18	11	7	28	19	9	29	15	14	14	9	5	31	25	6
NC_045757.1	566987	566988	*	25	24	1	27	25	2	31	20	11	32	19	13	27	21	6	30	25	5	30	29	1	18	16	2	31	26	5	18	15	3	28	24	4	30	21	9	18	16	2	29	24	5
NC_045757.1	566990	566991	*	26	25	1	27	25	2	32	20	12	32	20	12	29	23	6	32	25	7	30	28	2	17	15	2	32	26	6	18	15	3	29	25	4	31	23	8	18	17	1	29	24	5
NC_045757.1	567016	567017	*	25	23	2	25	23	2	35	28	7	32	26	6	29	19	10	31	24	7	26	20	6	19	18	1	36	33	3	18	16	2	33	30	3	31	23	8	17	12	5	26	22	4
NC_045757.1	567029	567030	*	23	22	1	23	21	2	32	29	3	32	27	5	32	24	8	31	27	4	24	22	2	20	18	2	35	32	3	21	18	3	32	31	1	30	21	9	18	17	1	25	24	1
NC_045757.1	567048	567049	*	20	19	1	27	24	3	31	28	3	33	28	5	35	30	5	30	27	3	24	21	3	20	20	0	35	34	1	20	17	3	32	30	2	28	24	4	18	17	1	24	21	3
NC_045757.1	567065	567066	*	19	18	1	28	26	2	31	27	4	34	29	5	31	25	6	32	26	6	25	20	5	18	16	2	34	29	5	22	19	3	30	28	2	27	19	8	19	17	2	31	27	4
NC_045757.1	567114	567115	*	23	19	4	24	17	7	35	18	17	27	15	12	30	12	18	31	9	22	24	14	10	12	3	9	30	18	12	25	10	15	31	10	21	27	13	14	18	11	7	29	19	10
NC_045757.1	567139	567140	*	23	21	2	23	16	7	30	16	14	22	10	12	27	9	18	31	20	11	22	12	10	13	4	9	28	15	13	22	13	9	31	19	12	27	13	14	18	12	6	29	21	8
NC_045757.1	567188	567189	*	20	19	1	18	17	1	31	21	10	20	15	5	23	17	6	27	22	5	25	23	2	14	11	3	26	24	2	25	19	6	29	27	2	28	22	6	20	14	6	27	24	3
NC_045757.1	567254	567255	*	16	15	1	20	16	4	14	11	3	17	13	4	12	10	2	22	20	2	18	14	4	12	10	2	16	12	4	20	17	3	30	29	1	22	18	4	19	16	3	23	20	3
NC_045757.1	567258	567259	*	16	14	2	19	15	4	13	11	2	17	14	3	12	10	2	22	18	4	19	17	2	11	9	2	16	13	3	19	17	2	27	24	3	22	17	5	18	15	3	23	21	2
NC_045757.1	567452	567453	*	26	24	2	33	32	1	24	17	7	27	19	8	21	17	4	27	25	2	25	25	0	14	11	3	25	22	3	25	22	3	27	25	2	22	17	5	26	25	1	27	20	7
NC_045757.1	567521	567522	*	26	25	1	36	34	2	25	10	15	21	7	14	30	12	18	31	16	15	23	11	12	18	6	12	40	21	19	36	24	12	39	18	21	22	9	13	24	15	9	27	15	12
NC_045757.1	567660	567661	*	37	36	1	39	37	2	38	27	11	35	26	9	28	15	13	28	22	6	22	17	5	25	23	2	38	32	6	34	26	8	44	34	10	24	19	5	27	23	4	29	26	3
NC_045757.1	567668	567669	*	35	34	1	40	38	2	38	31	7	34	26	8	30	19	11	29	24	5	22	16	6	25	23	2	41	36	5	36	29	7	47	40	7	22	18	4	26	22	4	28	26	2
NC_045757.1	567705	567706	*	36	34	2	38	37	1	42	31	11	32	23	9	29	23	6	26	21	5	21	19	2	26	19	7	38	33	5	38	36	2	52	50	2	22	18	4	26	24	2	26	22	4
NC_045757.1	567788	567789	*	35	28	7	34	25	9	49	20	29	23	10	13	35	12	23	27	12	15	29	8	21	26	18	8	43	29	14	36	20	16	50	30	20	26	14	12	31	17	14	21	6	15
NC_045757.1	567832	567833	*	38	37	1	35	33	2	45	29	16	33	22	11	36	22	14	29	23	6	31	20	11	24	19	5	38	30	8	38	32	6	47	40	7	30	20	10	27	22	5	26	22	4
NC_045757.1	567881	567882	*	37	33	4	36	34	2	38	23	15	44	31	13	30	13	17	26	18	8	31	22	9	28	24	4	41	32	9	32	26	6	44	41	3	27	21	6	27	20	7	30	23	7
NC_045757.1	567887	567888	*	38	37	1	36	35	1	39	34	5	43	33	10	29	21	8	29	22	7	30	26	4	27	26	1	41	35	6	32	31	1	45	44	1	27	25	2	25	20	5	33	26	7
NC_045757.1	567906	567907	*	36	35	1	38	33	5	39	34	5	40	35	5	30	23	7	31	26	5	29	26	3	27	26	1	39	35	4	31	27	4	42	36	6	26	23	3	24	18	6	33	32	1
NC_045757.1	567916	567917	*	34	31	3	37	34	3	38	32	6	40	32	8	32	26	6	28	24	4	27	20	7	27	25	2	35	33	2	30	28	2	39	34	5	27	20	7	22	16	6	32	30	2
NC_045757.1	567937	567938	*	33	31	2	34	33	1	30	29	1	42	40	2	32	25	7	25	23	2	29	26	3	27	26	1	35	30	5	32	32	0	39	34	5	26	21	5	19	13	6	30	29	1
NC_045757.1	567958	567959	*	31	29	2	37	36	1	28	24	4	40	36	4	26	18	8	24	22	2	26	23	3	25	23	2	33	30	3	32	28	4	31	29	2	23	21	2	19	15	4	31	29	2
NC_045757.1	567996	567997	*	29	26	3	30	27	3	26	16	10	28	15	13	29	19	10	21	14	7	26	22	4	25	19	6	25	18	7	34	19	15	29	22	7	19	15	4	19	15	4	30	27	3
NC_045757.1	568047	568048	*	22	18	4	26	15	11	24	7	17	29	13	16	32	13	19	18	10	8	27	15	12	24	18	6	27	15	12	32	15	17	31	12	19	21	5	16	19	8	11	28	18	10
NC_045757.1	568053	568054	*	24	21	3	26	22	4	25	11	14	28	14	14	30	17	13	20	14	6	27	18	9	23	19	4	27	22	5	30	20	10	32	17	15	22	9	13	20	11	9	26	22	4
NC_045757.1	568097	568098	*	27	26	1	28	26	2	24	18	6	24	22	2	29	22	7	23	21	2	29	25	4	28	27	1	30	28	2	33	31	2	34	31	3	22	19	3	24	19	5	29	28	1
NC_045757.1	568113	568114	*	25	25	0	28	25	3	25	17	8	28	22	6	29	20	9	24	23	1	31	28	3	30	27	3	31	26	5	34	31	3	33	29	4	23	21	2	24	21	3	27	26	1
NC_045757.1	568123	568124	*	26	24	2	27	26	1	26	21	5	28	24	4	28	24	4	27	23	4	28	27	1	29	27	2	32	30	2	31	30	1	34	29	5	25	25	0	24	23	1	28	26	2
NC_045757.1	568135	568136	*	28	26	2	28	27	1	25	21	4	30	26	4	29	24	5	26	25	1	27	26	1	29	25	4	30	29	1	32	26	6	35	30	5	26	25	1	25	20	5	27	25	2
NC_045757.1	568140	568141	*	29	26	3	28	25	3	27	18	9	29	23	6	30	28	2	25	23	2	27	24	3	28	27	1	29	26	3	29	25	4	37	30	7	28	23	5	25	20	5	27	18	9
NC_045757.1	568160	568161	*	27	26	1	29	29	0	32	26	6	27	22	5	31	29	2	27	27	0	28	26	2	29	26	3	33	29	4	29	28	1	38	34	4	26	24	2	25	24	1	26	24	2
NC_045757.1	568172	568173	*	28	26	2	28	28	0	32	24	8	24	21	3	30	23	7	27	25	2	27	22	5	26	22	4	31	27	4	26	21	5	41	35	6	24	23	1	27	25	2	26	22	4
NC_045757.1	568328	568329	*	26	22	4	23	23	0	31	24	7	25	15	10	26	19	7	23	18	5	29	25	4	24	22	2	39	32	7	29	24	5	33	30	3	29	26	3	27	22	5	27	21	6
NC_045757.1	568357	568358	*	24	20	4	25	22	3	30	21	9	29	15	14	24	13	11	25	16	9	26	18	8	25	18	7	37	28	9	29	19	10	35	19	16	27	17	10	23	18	5	23	18	5
NC_045757.1	568486	568487	*	32	18	14	27	21	6	32	17	15	29	14	15	25	13	12	30	17	13	35	24	11	27	19	8	40	28	12	27	14	13	37	10	27	34	30	4	24	13	11	26	19	7
NC_045757.1	568649	568650	*	41	5	36	24	2	22	31	2	29	39	6	33	39	3	36	30	3	27	28	0	28	28	1	27	51	0	51	29	1	28	31	1	30	38	3	35	25	3	22	31	2	29
NC_045757.1	568778	568779	*	26	16	10	16	5	11	21	9	12	27	16	11	32	9	23	31	10	21	24	11	13	25	9	16	32	13	19	37	24	13	39	8	31	32	28	4	26	14	12	27	19	8
NC_045757.1	568954	568955	*	23	4	19	19	6	13	18	2	16	18	2	16	29	3	26	23	1	22	31	1	30	32	5	27	36	4	32	32	17	15	38	8	30	23	0	23	18	8	10	22	8	14
NC_045757.1	568988	568989	*	22	8	14	19	11	8	17	6	11	18	11	7	32	18	14	24	13	11	30	15	15	27	10	17	34	17	17	31	19	12	33	14	19	20	17	3	14	13	1	21	15	6
NC_045757.1	647442	647443	*	32	4	28	26	0	26	29	0	29	44	0	44	19	0	19	14	1	13	32	1	31	15	0	15	23	0	23	18	3	15	23	4	19	23	0	23	17	0	17	23	5	18
NC_045757.1	648036	648037	*	27	11	16	32	13	19	36	1	35	32	5	27	35	4	31	27	7	20	34	3	31	18	4	14	41	25	16	25	13	12	50	15	35	23	0	23	33	6	27	35	6	29
NC_045757.1	648732	648733	*	29	9	20	22	5	17	46	2	44	31	0	31	28	0	28	29	4	25	36	0	36	27	1	26	33	2	31	28	0	28	37	0	37	30	2	28	18	2	16	24	2	22
NC_045757.1	648769	648770	*	30	9	21	24	5	19	43	3	40	28	0	28	31	0	31	31	3	28	38	1	37	34	1	33	35	0	35	39	1	38	38	1	37	29	3	26	22	3	19	26	0	26
NC_045757.1	649114	649115	*	30	4	26	34	4	30	32	0	32	47	2	45	32	2	30	24	0	24	25	1	24	25	0	25	32	2	30	32	3	29	37	1	36	27	4	23	25	0	25	35	4	31
NC_045757.1	649295	649296	*	36	4	32	26	0	26	43	3	40	34	0	34	29	1	28	33	1	32	29	2	27	21	0	21	38	0	38	26	1	25	30	1	29	33	2	31	32	1	31	40	3	37
NC_045757.1	649410	649411	*	48	5	43	36	1	35	45	0	45	46	1	45	30	1	29	41	0	41	40	1	39	23	1	22	25	1	24	25	0	25	39	2	37	33	2	31	25	0	25	43	1	42
NC_045757.1	649547	649548	*	38	4	34	23	4	19	45	1	44	31	1	30	28	2	26	44	8	36	34	0	34	19	4	15	29	5	24	26	0	26	43	8	35	23	0	23	24	1	23	37	2	35
NC_045757.1	649565	649566	*	40	6	34	24	3	21	40	0	40	33	2	31	30	4	26	43	11	32	35	0	35	18	4	14	30	8	22	25	1	24	41	9	32	25	0	25	25	1	24	37	3	34
NC_045757.1	649911	649912	*	34	4	30	32	5	27	34	0	34	47	0	47	41	1	40	31	1	30	39	2	37	29	0	29	40	7	33	44	4	40	50	1	49	38	0	38	20	0	20	39	1	38
NC_045757.1	649948	649949	*	34	20	14	31	15	16	33	5	28	48	12	36	34	11	23	32	6	26	40	7	33	28	5	23	41	16	25	46	16	30	57	35	22	35	0	35	20	5	15	36	3	33
NC_045757.1	649955	649956	*	32	21	11	32	21	11	34	11	23	43	14	29	34	16	18	32	3	29	41	14	27	28	7	21	40	19	21	42	23	19	57	40	17	35	2	33	19	7	12	34	6	28
NC_045757.1	649975	649976	*	30	5	25	34	9	25	36	0	36	36	3	33	34	1	33	30	1	29	45	4	41	33	1	32	41	0	41	41	8	33	56	3	53	39	0	39	23	1	22	33	0	33
NC_045757.1	649979	649980	*	30	16	14	35	21	14	35	9	26	35	11	24	33	8	25	29	6	23	41	12	29	34	2	32	40	7	33	41	17	24	58	23	35	41	5	36	27	8	19	34	7	27
NC_045757.1	650259	650260	*	43	5	38	43	6	37	55	2	53	35	1	34	41	0	41	38	3	35	41	1	40	32	0	32	48	0	48	45	8	37	44	2	42	39	1	38	33	0	33	34	0	34
NC_045757.1	650278	650279	*	43	8	35	41	12	29	52	2	50	36	1	35	32	5	27	35	1	34	40	10	30	31	1	30	53	9	44	44	7	37	46	0	46	41	2	39	38	2	36	37	1	36
NC_045757.1	650325	650326	*	42	8	34	38	12	26	50	3	47	42	1	41	37	4	33	31	1	30	38	11	27	28	1	27	54	1	53	44	5	39	50	4	46	39	0	39	40	6	34	36	1	35
NC_045757.1	650366	650367	*	38	8	30	41	9	32	46	1	45	43	3	40	40	9	31	29	0	29	38	4	34	30	2	28	50	2	48	42	3	39	45	1	44	41	0	41	39	4	35	29	4	25
NC_045757.1	650449	650450	*	27	20	7	43	28	15	43	1	42	38	4	34	28	6	22	26	1	25	39	13	26	25	10	15	34	7	27	37	17	20	33	8	25	32	10	22	32	5	27	19	3	16
NC_045757.1	650685	650686	*	35	17	18	37	16	21	40	2	38	37	2	35	26	4	22	28	3	25	26	3	23	29	4	25	27	1	26	33	2	31	32	1	31	34	1	33	35	2	33	37	5	32
NC_045757.1	650809	650810	*	37	25	12	30	25	5	38	17	21	43	13	30	34	11	23	34	16	18	34	18	16	29	17	12	28	12	16	27	16	11	48	33	15	34	10	24	31	7	24	33	16	17
NC_045757.1	650914	650915	*	31	23	8	37	32	5	35	12	23	36	15	21	41	11	30	29	12	17	31	13	18	30	15	15	25	8	17	27	10	17	53	20	33	37	15	22	30	12	18	30	14	16
NC_045757.1	651000	651001	*	23	20	3	28	26	2	27	16	11	45	16	29	35	11	24	24	13	11	38	24	14	29	18	11	27	17	10	25	22	3	46	33	13	40	28	12	29	13	16	24	11	13
NC_045757.1	651124	651125	*	27	23	4	22	20	2	40	20	20	34	21	13	33	17	16	22	13	9	28	18	10	26	16	10	28	16	12	42	24	18	35	28	7	26	17	9	34	13	21	27	19	8
NC_045757.1	651148	651149	*	30	24	6	20	18	2	36	18	18	34	20	14	28	12	16	21	12	9	31	21	10	29	23	6	28	16	12	39	27	12	35	26	9	21	12	9	36	7	29	29	20	9
NC_045757.1	651169	651170	*	31	19	12	18	10	8	40	10	30	33	10	23	24	6	18	22	6	16	30	17	13	24	11	13	30	11	19	33	15	18	34	16	18	21	9	12	34	11	23	31	18	13
NC_045757.1	651178	651179	*	30	6	24	19	1	18	41	2	39	35	2	33	23	0	23	20	1	19	27	5	22	24	7	17	27	2	25	28	0	28	34	0	34	23	0	23	32	0	32	29	3	26
NC_045757.1	651181	651182	*	29	9	20	18	3	15	41	3	38	36	4	32	23	1	22	19	2	17	27	10	17	24	9	15	27	2	25	28	3	25	34	2	32	23	1	22	32	2	30	30	7	23
NC_045757.1	651190	651191	*	28	13	15	17	6	11	39	7	32	35	6	29	22	1	21	20	4	16	29	17	12	23	8	15	27	7	20	29	13	16	37	11	26	22	5	17	33	7	26	29	10	19
NC_045757.1	651269	651270	*	28	8	20	21	10	11	42	2	40	34	2	32	13	0	13	19	3	16	35	5	30	22	2	20	29	3	26	28	0	28	34	3	31	26	0	26	27	0	27	24	5	19
NC_045757.1	651273	651274	*	27	6	21	21	7	14	43	2	41	33	3	30	13	0	13	20	2	18	34	6	28	23	3	20	30	1	29	29	1	28	33	1	32	27	0	27	25	0	25	24	6	18
NC_045757.1	651280	651281	*	26	9	17	23	12	11	42	3	39	32	2	30	14	1	13	19	1	18	32	5	27	22	4	18	29	5	24	29	1	28	32	2	30	26	0	26	27	0	27	23	6	17
NC_045757.1	651318	651319	*	29	12	17	25	12	13	41	9	32	35	4	31	12	0	12	22	11	11	36	15	21	19	4	15	22	1	21	29	3	26	33	14	19	24	2	22	25	2	23	18	12	6
NC_045757.1	654957	654958	*	24	22	2	25	23	2	42	23	19	35	19	16	25	9	16	29	21	8	32	28	4	21	15	6	30	25	5	33	30	3	34	32	2	25	22	3	29	19	10	24	21	3
NC_045757.1	654964	654965	*	23	23	0	29	24	5	42	25	17	36	21	15	22	12	10	29	25	4	33	29	4	17	15	2	30	25	5	31	29	2	34	30	4	24	20	4	29	24	5	24	22	2
NC_045757.1	654977	654978	*	24	23	1	27	25	2	41	20	21	38	18	20	24	8	16	28	17	11	31	22	9	20	15	5	32	23	9	31	21	10	37	30	7	25	22	3	29	21	8	25	19	6
NC_045757.1	655037	655038	*	20	9	11	29	15	14	41	6	35	32	6	26	18	2	16	27	4	23	19	3	16	15	0	15	28	6	22	23	2	21	34	4	30	22	4	18	23	5	18	26	5	21
NC_045757.1	655326	655327	*	31	26	5	26	24	2	44	28	16	38	30	8	30	18	12	19	17	2	28	21	7	17	15	2	43	39	4	34	29	5	36	32	4	25	19	6	31	23	8	21	20	1
NC_045757.1	655336	655337	*	26	22	4	26	25	1	43	31	12	37	27	10	27	18	9	18	14	4	33	26	7	14	9	5	43	35	8	32	27	5	39	29	10	24	20	4	32	27	5	21	19	2
NC_045757.1	655441	655442	*	29	28	1	27	24	3	45	31	14	39	25	14	23	16	7	17	16	1	26	24	2	18	16	2	44	39	5	29	27	2	50	45	5	32	27	5	33	25	8	29	23	6
NC_045757.1	655492	655493	*	32	30	2	33	30	3	47	34	13	42	28	14	27	20	7	26	19	7	38	29	9	20	16	4	44	42	2	34	28	6	48	44	4	39	32	7	33	30	3	32	28	4
NC_045757.1	655572	655573	*	31	27	4	31	26	5	47	21	26	49	19	30	37	15	22	35	15	20	41	18	23	19	10	9	46	27	19	32	18	14	45	20	25	46	21	25	30	15	15	48	19	29
NC_045757.1	655607	655608	*	32	27	5	30	26	4	47	16	31	50	14	36	36	11	25	30	19	11	42	21	21	19	9	10	44	30	14	31	18	13	47	20	27	47	27	20	31	15	16	50	28	22
NC_045757.1	655686	655687	*	39	35	4	42	38	4	33	20	13	44	31	13	33	18	15	38	20	18	36	24	12	24	20	4	45	37	8	33	26	7	46	36	10	45	37	8	34	24	10	45	33	12
NC_045757.1	656345	656346	*	47	6	41	30	4	26	34	3	31	32	3	29	35	8	27	37	0	37	36	0	36	30	2	28	40	4	36	38	4	34	38	2	36	38	15	23	35	6	29	35	2	33
NC_045757.1	658952	658953	*	19	4	15	15	1	14	27	6	21	16	0	16	NA	NA	NA	13	0	13	16	1	15	16	1	15	26	2	24	15	1	14	NA	NA	NA	20	3	17	17	0	17	12	2	10
NC_045757.1	659123	659124	*	30	7	23	21	2	19	34	0	34	25	0	25	19	0	19	14	0	14	23	0	23	12	0	12	29	0	29	30	0	30	19	2	17	21	0	21	17	0	17	23	0	23
NC_045757.1	659166	659167	*	30	23	7	32	21	11	40	25	15	27	22	5	21	9	12	20	10	10	22	13	9	16	10	6	29	24	5	29	16	13	22	14	8	21	16	5	24	13	11	24	14	10
NC_045757.1	659181	659182	*	29	21	8	33	20	13	40	27	13	35	23	12	23	10	13	22	14	8	21	14	7	16	10	6	29	18	11	31	16	15	24	17	7	24	20	4	25	16	9	22	15	7
NC_045757.1	659340	659341	*	32	4	28	39	1	38	51	13	38	42	1	41	25	7	18	33	4	29	35	2	33	16	2	14	28	2	26	37	2	35	41	2	39	23	0	23	29	2	27	26	4	22
NC_045757.1	659433	659434	*	28	23	5	36	33	3	47	22	25	41	17	24	32	12	20	42	30	12	38	27	11	23	18	5	34	25	9	33	26	7	44	31	13	25	13	12	35	20	15	31	15	16
NC_045757.1	659452	659453	*	32	15	17	35	20	15	51	6	45	40	3	37	32	1	31	39	8	31	40	10	30	26	7	19	35	12	23	36	3	33	50	13	37	25	0	25	34	7	27	34	8	26
NC_045757.1	659577	659578	*	35	33	2	34	26	8	39	21	18	31	20	11	22	14	8	25	22	3	42	34	8	18	16	2	39	34	5	36	26	10	47	42	5	21	18	3	30	18	12	29	26	3
NC_045757.1	659748	659749	*	41	37	4	28	28	0	35	29	6	24	22	2	30	23	7	22	20	2	26	24	2	19	18	1	22	22	0	28	26	2	40	38	2	25	23	2	19	18	1	23	21	2
NC_045757.1	659954	659955	*	27	24	3	30	28	2	29	11	18	30	12	18	25	9	16	16	12	4	30	24	6	12	8	4	21	18	3	18	14	4	28	17	11	21	17	4	18	14	4	22	17	5
NC_045757.1	660063	660064	*	27	27	0	26	25	1	33	22	11	33	24	9	26	16	10	15	14	1	33	28	5	11	11	0	30	25	5	26	23	3	24	21	3	25	21	4	22	17	5	27	23	4
NC_045757.1	660092	660093	*	31	31	0	25	25	0	38	34	4	38	34	4	28	21	7	19	19	0	28	26	2	14	14	0	33	29	4	31	29	2	27	27	0	28	27	1	26	24	2	29	26	3
NC_045757.1	660103	660104	*	31	29	2	27	24	3	38	32	6	38	35	3	28	21	7	22	21	1	28	26	2	13	12	1	36	34	2	32	30	2	29	26	3	26	24	2	26	23	3	26	24	2
NC_045757.1	660180	660181	*	35	9	26	21	6	15	42	1	41	36	3	33	28	0	28	29	0	29	30	0	30	17	0	17	28	0	28	34	0	34	30	0	30	30	0	30	32	0	32	35	1	34
NC_045757.1	660192	660193	*	35	9	26	20	7	13	42	1	41	38	3	35	27	0	27	30	1	29	31	0	31	17	0	17	30	2	28	33	0	33	29	0	29	29	1	28	33	0	33	33	1	32
NC_045757.1	660232	660233	*	35	31	4	25	23	2	40	15	25	39	20	19	27	13	14	32	21	11	33	18	15	14	8	6	27	13	14	35	16	19	34	22	12	32	21	11	32	19	13	31	20	11
NC_045757.1	660273	660274	*	38	24	14	26	23	3	47	41	6	33	25	8	24	20	4	33	25	8	31	16	15	17	12	5	28	22	6	34	26	8	35	28	7	30	27	3	36	32	4	33	29	4
NC_045757.1	660346	660347	*	36	14	22	26	7	19	46	5	41	29	2	27	28	2	26	28	3	25	25	0	25	18	0	18	30	1	29	24	1	23	34	0	34	26	0	26	36	0	36	29	5	24
NC_045757.1	660448	660449	*	31	10	21	29	12	17	27	10	17	22	9	13	23	4	19	31	7	24	22	0	22	10	1	9	31	11	20	22	2	20	29	0	29	18	3	15	21	4	17	29	4	25
NC_045757.1	660926	660927	*	24	11	13	12	7	5	14	9	5	18	9	9	NA	NA	NA	16	7	9	NA	NA	NA	NA	NA	NA	21	5	16	13	5	8	21	15	6	22	14	8	17	11	6	13	9	4
NC_045757.1	661603	661604	*	21	20	1	26	25	1	19	5	14	20	6	14	16	3	13	13	8	5	16	5	11	11	5	6	15	9	6	14	10	4	30	12	18	NA	NA	NA	14	5	9	24	15	9
NC_045757.1	661994	661995	*	19	17	2	24	20	4	29	5	24	26	8	18	32	9	23	21	10	11	22	8	14	NA	NA	NA	31	10	21	16	6	10	22	6	16	15	8	7	13	4	9	15	5	10
NC_045757.1	662278	662279	*	24	23	1	13	10	3	33	12	21	25	8	17	20	7	13	14	9	5	15	7	8	10	5	5	34	22	12	17	10	7	28	17	11	22	13	9	20	15	5	21	14	7
NC_045757.1	662345	662346	*	18	12	6	17	12	5	34	2	32	35	6	29	14	3	11	14	5	9	13	2	11	NA	NA	NA	38	9	29	18	6	12	25	8	17	19	5	14	16	3	13	26	6	20
NC_045757.1	662576	662577	*	23	19	4	32	30	2	46	23	23	31	13	18	23	10	13	17	10	7	22	13	9	16	10	6	26	19	7	26	17	9	40	27	13	20	8	12	24	13	11	30	17	13
NC_045757.1	662589	662590	*	26	18	8	37	31	6	47	22	25	30	14	16	25	10	15	19	10	9	24	14	10	18	10	8	30	21	9	27	25	2	41	28	13	21	9	12	24	13	11	32	19	13
NC_045757.1	662703	662704	*	40	37	3	44	42	2	54	30	24	37	21	16	27	16	11	27	21	6	38	31	7	23	20	3	35	31	4	36	29	7	43	35	8	29	18	11	23	15	8	36	29	7
NC_045757.1	662742	662743	*	44	39	5	39	33	6	59	36	23	38	16	22	29	15	14	28	16	12	42	28	14	23	15	8	31	22	9	36	26	10	42	26	16	31	23	8	23	19	4	42	33	9
NC_045757.1	662781	662782	*	42	38	4	36	33	3	56	37	19	34	18	16	29	18	11	28	22	6	37	27	10	27	23	4	34	27	7	35	31	4	45	36	9	28	25	3	26	16	10	37	32	5
NC_045757.1	662825	662826	*	42	37	5	35	29	6	51	19	32	38	12	26	32	9	23	32	19	13	39	22	17	29	21	8	36	28	8	36	29	7	38	29	9	29	19	10	31	16	15	31	24	7
NC_045757.1	663004	663005	*	32	8	24	33	9	24	46	0	46	35	2	33	21	4	17	30	3	27	38	2	36	23	2	21	35	5	30	30	3	27	39	5	34	26	4	22	24	3	21	33	2	31
NC_045757.1	663101	663102	*	36	32	4	38	33	5	40	30	10	32	23	9	14	10	4	24	19	5	44	41	3	23	17	6	37	33	4	37	34	3	36	31	5	26	24	2	23	21	2	39	35	4
NC_045757.1	663165	663166	*	32	27	5	34	29	5	41	11	30	33	13	20	17	8	9	25	20	5	41	32	9	22	15	7	37	30	7	30	21	9	33	26	7	29	20	9	19	13	6	39	31	8
NC_045757.1	663302	663303	*	16	12	4	27	24	3	35	23	12	25	17	8	25	15	10	20	17	3	35	26	9	18	15	3	34	28	6	31	27	4	37	31	6	23	15	8	26	24	2	32	30	2
NC_045757.1	663344	663345	*	18	15	3	27	26	1	41	12	29	20	4	16	27	8	19	23	12	11	36	13	23	15	9	6	36	27	9	35	17	18	32	20	12	26	13	13	22	12	10	25	12	13
NC_045757.1	663353	663354	*	20	5	15	26	6	20	39	2	37	20	0	20	26	0	26	23	3	20	34	2	32	14	1	13	34	0	34	35	1	34	33	3	30	25	0	25	23	2	21	27	0	27
NC_045757.1	663373	663374	*	17	9	8	25	17	8	44	5	39	20	2	18	27	2	25	23	3	20	29	2	27	13	1	12	30	2	28	31	0	31	29	0	29	25	1	24	17	1	16	25	0	25
NC_045757.1	663417	663418	*	17	16	1	27	23	4	44	28	16	27	18	9	21	8	13	20	13	7	32	26	6	11	8	3	35	30	5	27	23	4	26	16	10	21	13	8	20	15	5	24	19	5
NC_045757.1	663471	663472	*	18	8	10	31	27	4	38	8	30	29	8	21	17	4	13	23	9	14	31	14	17	11	1	10	32	14	18	25	15	10	19	6	13	20	7	13	23	12	11	31	19	12
NC_045757.1	664035	664036	*	19	4	15	15	10	5	23	2	21	13	0	13	12	1	11	NA	NA	NA	27	4	23	NA	NA	NA	11	0	11	12	1	11	16	0	16	15	4	11	12	2	10	14	1	13
NC_045757.1	664694	664695	*	29	19	10	28	19	9	41	8	33	24	4	20	13	1	12	26	4	22	30	3	27	24	7	17	30	2	28	25	4	21	19	1	18	16	5	11	28	6	22	33	2	31
NC_045757.1	664851	664852	*	21	9	12	36	9	27	28	3	25	29	2	27	15	0	15	24	2	22	25	0	25	17	0	17	23	0	23	13	1	12	30	0	30	16	0	16	35	2	33	30	1	29
NC_045757.1	664875	664876	*	22	15	7	35	20	15	32	4	28	26	3	23	19	0	19	19	5	14	30	0	30	16	0	16	25	0	25	16	1	15	33	2	31	17	0	17	33	6	27	32	2	30
NC_045757.1	664993	664994	*	25	14	11	33	13	20	29	4	25	43	6	37	16	5	11	27	4	23	28	1	27	21	3	18	32	2	30	22	5	17	38	5	33	31	2	29	31	8	23	28	4	24
NC_045757.1	665115	665116	*	25	16	9	29	19	10	38	5	33	39	4	35	27	5	22	27	3	24	27	1	26	26	3	23	35	3	32	37	4	33	52	6	46	32	5	27	30	3	27	39	4	35
NC_045757.1	665204	665205	*	32	11	21	28	11	17	46	6	40	33	1	32	38	4	34	29	2	27	25	2	23	20	1	19	38	4	34	37	1	36	42	1	41	29	2	27	21	3	18	32	7	25
NC_045757.1	665483	665484	*	17	14	3	27	24	3	44	21	23	27	8	19	34	14	20	25	11	14	27	11	16	24	16	8	44	25	19	35	23	12	35	21	14	26	12	14	36	18	18	25	18	7
NC_045757.1	665510	665511	*	17	14	3	26	18	8	39	10	29	25	4	21	30	4	26	24	5	19	26	5	21	27	5	22	43	13	30	36	6	30	35	9	26	26	3	23	28	4	24	23	3	20
NC_045757.1	665715	665716	*	19	19	0	14	14	0	32	10	22	25	10	15	18	6	12	15	2	13	16	5	11	19	4	15	19	6	13	20	8	12	23	10	13	11	5	6	18	6	12	16	5	11
NC_045757.1	665732	665733	*	20	16	4	14	14	0	33	10	23	19	7	12	16	1	15	15	1	14	14	1	13	17	4	13	18	4	14	19	4	15	24	8	16	12	5	7	22	5	17	13	3	10
NC_045757.1	665887	665888	*	27	23	4	26	25	1	21	12	9	25	11	14	15	8	7	22	11	11	14	6	8	10	5	5	22	14	8	15	8	7	20	15	5	15	11	4	22	12	10	19	11	8
NC_045757.1	665968	665969	*	26	22	4	23	21	2	30	3	27	22	1	21	16	3	13	25	2	23	19	2	17	10	0	10	20	5	15	17	2	15	24	5	19	22	5	17	27	6	21	27	5	22
NC_045757.1	666098	666099	*	31	28	3	32	31	1	38	14	24	35	15	20	26	11	15	27	16	11	25	10	15	17	11	6	30	20	10	24	11	13	24	14	10	25	17	8	30	23	7	31	21	10
NC_045757.1	666213	666214	*	26	24	2	28	22	6	41	10	31	35	12	23	27	8	19	23	10	13	30	14	16	18	7	11	28	16	12	28	17	11	35	21	14	25	13	12	31	20	11	29	16	13
NC_045757.1	666315	666316	*	25	16	9	34	20	14	41	5	36	31	0	31	31	7	24	22	1	21	27	0	27	16	1	15	31	2	29	24	0	24	38	2	36	26	5	21	27	3	24	26	6	20
NC_045757.1	666317	666318	*	25	18	7	35	22	13	41	5	36	30	1	29	31	3	28	23	0	23	27	2	25	17	0	17	31	2	29	25	1	24	38	3	35	26	5	21	27	3	24	25	5	20
NC_045757.1	666377	666378	*	27	20	7	28	19	9	40	7	33	26	4	22	26	6	20	19	3	16	25	1	24	16	2	14	36	3	33	31	2	29	29	2	27	22	7	15	17	2	15	24	3	21
NC_045757.1	666443	666444	*	30	27	3	28	24	4	39	18	21	34	11	23	28	8	20	24	13	11	24	17	7	21	13	8	35	21	14	29	14	15	28	19	9	25	14	11	23	12	11	28	14	14
NC_045757.1	666521	666522	*	27	4	23	28	5	23	33	1	32	31	0	31	32	1	31	29	0	29	25	0	25	19	1	18	37	0	37	29	1	28	31	1	30	24	0	24	26	1	25	22	0	22
NC_045757.1	667866	667867	*	37	6	31	42	3	39	47	0	47	49	4	45	39	1	38	47	2	45	43	4	39	34	0	34	51	2	49	52	1	51	47	0	47	45	7	38	34	0	34	45	2	43
NC_045757.1	667879	667880	*	39	15	24	38	13	25	46	2	44	55	10	45	40	4	36	46	3	43	42	7	35	36	4	32	47	12	35	48	6	42	47	3	44	51	12	39	31	5	26	43	9	34
NC_045757.1	667903	667904	*	41	25	16	39	25	14	40	10	30	60	20	40	38	10	28	48	22	26	38	12	26	39	17	22	48	24	24	52	10	42	47	29	18	48	20	28	28	12	16	44	27	17
NC_045757.1	667930	667931	*	38	20	18	38	19	19	43	9	34	57	17	40	33	6	27	45	18	27	41	13	28	41	9	32	50	15	35	51	1	50	49	18	31	45	14	31	33	9	24	44	21	23
NC_045757.1	667936	667937	*	39	4	35	38	4	34	42	0	42	59	1	58	32	1	31	45	0	45	40	3	37	42	1	41	50	0	50	49	0	49	47	0	47	44	0	44	34	0	34	48	3	45
NC_045757.1	667956	667957	*	40	9	31	39	9	30	39	8	31	54	7	47	31	2	29	43	0	43	44	1	43	44	2	42	47	6	41	48	0	48	45	1	44	43	7	36	33	2	31	45	22	23
NC_045757.1	667971	667972	*	41	34	7	38	34	4	39	15	24	55	17	38	33	10	23	41	12	29	44	13	31	43	15	28	48	24	24	47	20	27	49	23	26	36	16	20	30	19	11	44	27	17
NC_045757.1	668002	668003	*	37	28	9	35	18	17	41	9	32	52	8	44	27	1	26	37	6	31	45	14	31	38	6	32	49	11	38	42	4	38	45	10	35	35	15	20	28	10	18	39	16	23
NC_045757.1	668010	668011	*	37	32	5	37	25	12	41	11	30	52	16	36	28	4	24	36	12	24	41	14	27	36	9	27	50	14	36	40	9	31	42	12	30	35	14	21	28	10	18	36	13	23
NC_045757.1	668017	668018	*	38	30	8	34	21	13	41	10	31	53	12	41	28	3	25	35	9	26	40	9	31	34	3	31	51	13	38	38	8	30	41	7	34	32	8	24	30	9	21	33	13	20
NC_045757.1	668035	668036	*	35	33	2	35	30	5	39	13	26	47	12	35	26	7	19	33	14	19	38	16	22	31	12	19	52	25	27	38	21	17	44	22	22	27	15	12	33	19	14	33	15	18
NC_045757.1	668056	668057	*	34	23	11	33	23	10	39	9	30	44	8	36	25	10	15	30	9	21	39	10	29	33	6	27	46	16	30	30	9	21	45	14	31	28	5	23	35	12	23	35	13	22
NC_045757.1	668065	668066	*	32	24	8	32	29	3	40	11	29	37	6	31	26	12	14	30	12	18	39	14	25	33	15	18	47	24	23	33	15	18	41	16	25	27	14	13	33	19	14	33	15	18
NC_045757.1	668094	668095	*	33	29	4	30	26	4	43	17	26	43	18	25	28	12	16	32	13	19	37	14	23	37	18	19	42	20	22	30	12	18	46	25	21	30	20	10	31	15	16	31	15	16
NC_045757.1	668103	668104	*	32	27	5	28	26	2	41	16	25	40	11	29	27	14	13	31	10	21	35	9	26	37	14	23	44	13	31	32	3	29	48	19	29	28	12	16	31	8	23	32	12	20
NC_045757.1	668155	668156	*	41	26	15	22	11	11	38	6	32	36	7	29	29	6	23	24	0	24	36	4	32	37	3	34	34	3	31	32	2	30	50	5	45	29	4	25	33	4	29	30	8	22
NC_045757.1	668346	668347	*	31	25	6	31	30	1	35	8	27	29	10	19	36	9	27	31	11	20	34	8	26	22	8	14	34	8	26	29	6	23	48	13	35	21	4	17	33	12	21	33	12	21
NC_045757.1	668361	668362	*	30	25	5	34	32	2	37	12	25	31	6	25	30	8	22	30	14	16	32	12	20	22	12	10	36	19	17	31	16	15	50	25	25	21	9	12	33	23	10	34	19	15
NC_045757.1	668408	668409	*	41	37	4	37	34	3	31	8	23	32	6	26	30	11	19	30	13	17	33	15	18	21	9	12	47	18	29	29	13	16	48	23	25	24	9	15	33	11	22	30	17	13
NC_045757.1	668439	668440	*	42	40	2	36	35	1	34	10	24	31	9	22	30	11	19	32	11	21	29	9	20	21	8	13	49	18	31	31	8	23	41	17	24	27	7	20	33	13	20	30	14	16
NC_045757.1	668451	668452	*	43	37	6	33	32	1	29	14	15	32	10	22	27	7	20	29	19	10	29	11	18	27	16	11	46	22	24	29	14	15	44	23	21	25	8	17	34	14	20	28	16	12
NC_045757.1	668456	668457	*	41	33	8	33	30	3	30	16	14	33	11	22	27	7	20	29	15	14	33	10	23	26	13	13	48	22	26	28	12	16	44	22	22	24	11	13	35	17	18	27	14	13
NC_045757.1	668469	668470	*	44	41	3	31	27	4	26	8	18	32	5	27	25	6	19	27	11	16	32	3	29	24	7	17	51	17	34	29	10	19	46	15	31	26	8	18	34	13	21	29	11	18
NC_045757.1	668487	668488	*	43	37	6	30	27	3	27	10	17	31	5	26	24	7	17	26	11	15	34	12	22	24	13	11	52	17	35	23	8	15	44	18	26	29	12	17	34	17	17	30	16	14
NC_045757.1	668538	668539	*	41	35	6	27	23	4	29	16	13	29	7	22	23	9	14	28	9	19	35	9	26	27	13	14	52	13	39	24	15	9	39	14	25	33	14	19	30	13	17	30	11	19
NC_045757.1	668624	668625	*	32	29	3	27	23	4	31	9	22	28	6	22	19	5	14	25	7	18	32	11	21	18	5	13	49	19	30	26	7	19	32	14	18	32	11	21	21	9	12	24	11	13
NC_045757.1	668733	668734	*	24	22	2	30	21	9	20	6	14	30	4	26	20	7	13	18	1	17	33	6	27	15	1	14	38	10	28	20	3	17	23	9	14	27	6	21	19	0	19	24	5	19
NC_045757.1	668982	668983	*	23	22	1	26	23	3	27	13	14	20	7	13	16	8	8	17	8	9	30	11	19	17	9	8	22	9	13	16	8	8	31	19	12	23	13	10	19	7	12	32	17	15
NC_045757.1	669000	669001	*	22	21	1	24	21	3	30	20	10	19	8	11	16	14	2	19	11	8	29	15	14	19	10	9	24	15	9	17	11	6	32	26	6	26	20	6	19	13	6	33	27	6
NC_045757.1	669013	669014	*	25	24	1	25	24	1	30	19	11	20	8	12	19	13	6	19	7	12	28	13	15	19	10	9	22	7	15	19	9	10	29	18	11	27	14	13	20	11	9	34	26	8
NC_045757.1	669082	669083	*	27	13	14	25	17	8	28	3	25	20	2	18	18	4	14	20	1	19	33	3	30	21	2	19	30	0	30	19	1	18	31	4	27	31	6	25	21	1	20	31	4	27
NC_045757.1	669114	669115	*	29	8	21	23	7	16	29	0	29	26	1	25	18	0	18	18	1	17	31	0	31	22	0	22	28	1	27	18	1	17	28	0	28	29	1	28	23	0	23	30	1	29
NC_045757.1	669128	669129	*	28	5	23	19	1	18	30	0	30	25	0	25	17	0	17	18	0	18	31	0	31	22	0	22	29	0	29	15	0	15	25	1	24	25	1	24	21	0	21	31	0	31
NC_045757.1	669134	669135	*	29	5	24	22	2	20	28	1	27	25	1	24	17	0	17	19	0	19	28	0	28	21	0	21	28	0	28	16	0	16	24	0	24	25	0	25	20	1	19	30	0	30
NC_045757.1	669270	669271	*	17	12	5	16	10	6	19	4	15	10	0	10	16	1	15	20	2	18	20	1	19	16	7	9	25	3	22	25	2	23	22	3	19	NA	NA	NA	23	3	20	20	4	16
NC_045757.1	669284	669285	*	17	4	13	14	3	11	20	2	18	10	0	10	16	0	16	18	0	18	19	0	19	14	1	13	25	0	25	22	0	22	20	0	20	NA	NA	NA	19	1	18	15	1	14
NC_045757.1	672126	672127	*	38	5	33	46	5	41	35	2	33	29	1	28	33	5	28	30	0	30	33	0	33	19	2	17	39	0	39	33	4	29	39	5	34	35	0	35	43	3	40	36	0	36
NC_045757.1	672135	672136	*	39	7	32	47	12	35	35	1	34	32	2	30	33	9	24	31	2	29	34	1	33	18	2	16	38	0	38	32	16	16	39	11	28	34	1	33	42	5	37	35	9	26
NC_045757.1	672185	672186	*	41	9	32	51	14	37	36	2	34	29	0	29	26	0	26	35	0	35	34	0	34	22	0	22	39	2	37	29	4	25	41	3	38	31	2	29	40	4	36	32	3	29
NC_045757.1	672223	672224	*	42	30	12	43	25	18	33	3	30	31	4	27	26	5	21	37	15	22	32	2	30	16	6	10	44	17	27	30	6	24	34	8	26	35	10	25	40	12	28	36	11	25
NC_045757.1	672240	672241	*	46	41	5	42	40	2	34	13	21	31	13	18	23	7	16	37	22	15	31	19	12	17	12	5	42	30	12	29	19	10	34	24	10	33	22	11	35	22	13	32	18	14
NC_045757.1	672266	672267	*	45	38	7	39	34	5	32	21	11	31	22	9	19	12	7	31	27	4	29	22	7	16	13	3	41	30	11	28	25	3	30	27	3	35	30	5	35	32	3	36	27	9
NC_045757.1	672343	672344	*	45	38	7	33	30	3	27	14	13	30	11	19	27	12	15	32	20	12	22	12	10	11	5	6	35	18	17	25	16	9	30	16	14	29	18	11	28	16	12	32	22	10
NC_045757.1	672359	672360	*	44	42	2	36	33	3	27	11	16	34	17	17	28	9	19	29	18	11	25	14	11	13	7	6	38	25	13	27	19	8	33	20	13	24	13	11	28	19	9	34	19	15
NC_045757.1	672435	672436	*	33	29	4	27	25	2	26	13	13	22	14	8	24	9	15	34	28	6	26	24	2	19	16	3	44	37	7	29	25	4	32	27	5	21	17	4	23	21	2	36	27	9
NC_045757.1	672484	672485	*	36	32	4	31	27	4	35	28	7	28	14	14	19	13	6	32	27	5	29	26	3	24	21	3	47	39	8	38	32	6	45	35	10	28	24	4	26	23	3	35	33	2
NC_045757.1	672494	672495	*	39	37	2	31	29	2	35	28	7	28	18	10	15	12	3	32	26	6	32	28	4	24	21	3	49	46	3	34	30	4	45	41	4	28	26	2	24	19	5	33	29	4
NC_045757.1	672527	672528	*	43	41	2	27	25	2	38	21	17	28	10	18	17	12	5	27	18	9	33	21	12	32	21	11	47	38	9	36	27	9	46	34	12	33	26	7	25	18	7	35	23	12
NC_045757.1	672542	672543	*	42	41	1	31	26	5	38	21	17	31	14	17	20	7	13	27	18	9	34	21	13	29	18	11	47	36	11	37	21	16	47	36	11	30	15	15	22	16	6	36	23	13
NC_045757.1	672581	672582	*	43	41	2	40	36	4	42	25	17	32	22	10	29	16	13	30	22	8	29	23	6	31	26	5	52	46	6	47	43	4	50	44	6	35	30	5	25	21	4	34	26	8
NC_045757.1	672584	672585	*	45	43	2	41	35	6	44	30	14	32	22	10	29	17	12	28	22	6	29	21	8	32	26	6	52	45	7	45	39	6	50	42	8	35	31	4	26	19	7	34	24	10
NC_045757.1	672593	672594	*	49	45	4	42	39	3	44	30	14	33	24	9	33	21	12	29	26	3	30	24	6	33	29	4	52	48	4	46	39	7	51	46	5	36	34	2	27	26	1	35	28	7
NC_045757.1	672761	672762	*	41	37	4	43	42	1	59	47	12	42	26	16	34	19	15	31	25	6	40	32	8	37	32	5	54	48	6	45	42	3	52	42	10	39	30	9	40	33	7	39	33	6
NC_045757.1	672786	672787	*	39	24	15	44	37	7	54	21	33	43	13	30	39	10	29	33	16	17	42	18	24	33	19	14	51	24	27	44	20	24	55	26	29	37	17	20	40	23	17	32	20	12
NC_045757.1	675866	675867	*	27	4	23	32	0	32	35	2	33	23	1	22	26	0	26	22	0	22	39	4	35	21	2	19	34	6	28	35	0	35	52	7	45	39	0	39	29	1	28	53	6	47
NC_045757.1	677877	677878	*	29	5	24	19	3	16	41	1	40	41	0	41	31	5	26	21	1	20	35	0	35	25	0	25	32	5	27	36	0	36	30	0	30	34	2	32	28	6	22	28	4	24
NC_045757.1	678247	678248	*	44	5	39	34	4	30	31	0	31	32	1	31	40	2	38	20	0	20	31	3	28	24	1	23	40	0	40	38	4	34	34	2	32	29	1	28	32	3	29	43	4	39
NC_045757.1	678375	678376	*	39	4	35	30	2	28	35	0	35	22	0	22	41	2	39	26	0	26	26	0	26	16	0	16	35	0	35	43	0	43	30	1	29	30	0	30	25	0	25	35	0	35
NC_045757.1	678787	678788	*	20	4	16	16	2	14	31	2	29	24	1	23	24	1	23	14	0	14	27	2	25	23	1	22	24	0	24	28	6	22	30	1	29	25	0	25	21	0	21	27	0	27
NC_045757.1	678887	678888	*	23	10	13	20	9	11	38	7	31	27	5	22	29	6	23	18	2	16	25	2	23	26	7	19	26	2	24	20	3	17	30	8	22	26	4	22	25	1	24	27	7	20
NC_045757.1	678894	678895	*	23	6	17	20	9	11	38	4	34	27	5	22	29	9	20	17	4	13	24	3	21	26	6	20	28	1	27	20	1	19	30	3	27	26	3	23	26	3	23	26	3	23
NC_045757.1	679000	679001	*	30	19	11	22	11	11	44	21	23	24	5	19	23	10	13	23	7	16	35	9	26	17	6	11	28	9	19	17	11	6	32	9	23	23	4	19	30	8	22	24	8	16
NC_045757.1	679091	679092	*	30	26	4	20	19	1	40	22	18	26	10	16	23	12	11	18	14	4	40	24	16	19	13	6	22	17	5	26	17	9	40	34	6	21	15	6	25	14	11	32	16	16
NC_045757.1	679111	679112	*	30	25	5	21	18	3	38	17	21	25	11	14	23	15	8	19	16	3	41	27	14	19	11	8	24	15	9	27	20	7	38	30	8	23	9	14	21	13	8	31	16	15
NC_045757.1	679229	679230	*	27	17	10	19	15	4	29	8	21	20	5	15	13	7	6	22	10	12	29	12	17	13	6	7	30	6	24	23	10	13	30	10	20	19	8	11	17	9	8	28	16	12
NC_045757.1	679323	679324	*	23	18	5	25	22	3	20	7	13	21	7	14	14	3	11	25	9	16	26	12	14	14	7	7	30	11	19	24	8	16	29	18	11	20	6	14	19	9	10	28	19	9
NC_045757.1	679337	679338	*	20	18	2	27	25	2	22	9	13	22	13	9	13	7	6	22	10	12	27	20	7	14	9	5	31	24	7	23	15	8	33	26	7	20	12	8	18	11	7	34	27	7
NC_045757.1	679363	679364	*	28	25	3	33	31	2	23	9	14	21	15	6	25	10	15	28	16	12	24	18	6	17	11	6	32	21	11	21	14	7	32	25	7	22	12	10	16	10	6	36	24	12
NC_045757.1	679420	679421	*	25	24	1	32	31	1	28	23	5	25	18	7	20	15	5	22	19	3	21	18	3	17	17	0	24	18	6	22	19	3	34	23	11	24	20	4	18	18	0	33	29	4
NC_045757.1	679482	679483	*	35	22	13	33	19	14	28	5	23	27	5	22	22	10	12	20	2	18	28	2	26	15	4	11	25	1	24	24	7	17	35	10	25	25	5	20	26	6	20	35	8	27
NC_045757.1	679491	679492	*	36	11	25	34	8	26	25	1	24	27	0	27	24	6	18	20	0	20	29	0	29	17	2	15	24	1	23	24	1	23	36	2	34	26	1	25	27	1	26	36	4	32
NC_045757.1	679539	679540	*	31	11	20	39	24	15	26	2	24	28	1	27	19	4	15	17	2	15	31	9	22	16	2	14	24	2	22	28	14	14	33	4	29	25	7	18	24	1	23	37	7	30
NC_045757.1	679588	679589	*	30	23	7	39	38	1	25	15	10	31	27	4	18	12	6	21	12	9	27	18	9	16	6	10	27	19	8	32	32	0	37	28	9	27	21	6	22	20	2	32	29	3
NC_045757.1	679624	679625	*	33	4	29	36	1	35	24	0	24	35	0	35	24	2	22	23	0	23	27	4	23	17	1	16	27	0	27	35	0	35	38	1	37	28	0	28	21	0	21	35	2	33
NC_045757.1	679639	679640	*	37	4	33	37	4	33	26	0	26	36	1	35	22	1	21	24	1	23	26	5	21	17	1	16	26	1	25	32	2	30	37	2	35	28	0	28	21	0	21	37	4	33
NC_045757.1	684581	684582	*	27	4	23	35	0	35	30	0	30	40	1	39	44	1	43	44	1	43	32	1	31	25	0	25	38	1	37	31	2	29	37	0	37	26	0	26	35	0	35	25	1	24
NC_045757.1	743186	743187	*	49	6	43	38	4	34	40	0	40	37	2	35	30	0	30	34	0	34	30	0	30	17	0	17	37	0	37	37	1	36	39	1	38	34	1	33	17	0	17	34	1	33
NC_045757.1	743226	743227	*	45	5	40	39	1	38	37	2	35	41	2	39	32	0	32	27	0	27	29	1	28	15	1	14	38	0	38	39	0	39	42	0	42	36	0	36	15	0	15	39	1	38
NC_045757.1	743238	743239	*	40	4	36	39	2	37	36	3	33	43	1	42	32	0	32	26	0	26	30	1	29	17	0	17	40	0	40	39	0	39	44	0	44	37	1	36	19	0	19	41	1	40
NC_045757.1	743477	743478	*	32	22	10	39	34	5	36	10	26	41	11	30	30	5	25	35	9	26	26	3	23	24	5	19	39	5	34	26	3	23	33	7	26	33	9	24	30	11	19	35	7	28
NC_045757.1	743522	743523	*	37	22	15	36	26	10	34	7	27	32	2	30	28	5	23	31	2	29	26	3	23	23	5	18	39	0	39	25	2	23	37	2	35	36	7	29	31	11	20	37	8	29
NC_045757.1	743533	743534	*	40	23	17	34	23	11	37	6	31	30	1	29	31	3	28	32	2	30	25	3	22	24	6	18	38	2	36	24	3	21	33	1	32	35	7	28	30	12	18	36	5	31
NC_045757.1	743570	743571	*	40	24	16	31	22	9	38	6	32	27	3	24	34	6	28	35	3	32	28	1	27	25	2	23	39	0	39	20	1	19	32	1	31	36	3	33	29	6	23	37	4	33
NC_045757.1	743602	743603	*	45	36	9	30	23	7	38	12	26	24	2	22	37	6	31	35	5	30	29	4	25	24	3	21	40	3	37	26	5	21	31	4	27	37	3	34	25	6	19	35	7	28
NC_045757.1	743622	743623	*	46	37	9	26	23	3	38	14	24	26	9	17	35	8	27	39	15	24	32	5	27	24	9	15	36	13	23	25	9	16	30	6	24	39	13	26	29	10	19	37	9	28
NC_045757.1	743692	743693	*	41	28	13	28	22	6	39	6	33	29	5	24	35	7	28	36	1	35	29	6	23	16	2	14	41	0	41	27	5	22	29	4	25	36	4	32	30	6	24	33	7	26
NC_045757.1	743809	743810	*	42	38	4	30	27	3	43	9	34	28	7	21	32	6	26	30	9	21	32	6	26	NA	NA	NA	32	1	31	25	6	19	30	5	25	32	9	23	26	5	21	29	10	19
NC_045757.1	743871	743872	*	39	34	5	32	28	4	40	6	34	29	9	20	29	3	26	24	0	24	23	10	13	NA	NA	NA	18	1	17	28	6	22	35	6	29	31	5	26	29	7	22	35	10	25
NC_045757.1	743995	743996	*	44	22	22	34	16	18	37	4	33	26	4	22	26	1	25	14	0	14	26	3	23	NA	NA	NA	24	1	23	25	2	23	31	1	30	21	2	19	26	1	25	28	5	23
NC_045757.1	744130	744131	*	42	34	8	31	22	9	31	5	26	21	9	12	20	5	15	14	3	11	30	9	21	10	3	7	25	3	22	23	7	16	36	9	27	14	1	13	31	13	18	23	7	16
NC_045757.1	744337	744338	*	31	30	1	37	30	7	34	5	29	23	4	19	23	3	20	13	4	9	26	2	24	NA	NA	NA	22	3	19	17	3	14	24	2	22	13	5	8	25	4	21	23	6	17
NC_045757.1	744389	744390	*	28	27	1	31	30	1	34	8	26	27	7	20	25	3	22	14	1	13	26	4	22	NA	NA	NA	16	4	12	17	3	14	23	6	17	12	4	8	21	4	17	21	8	13
NC_045757.1	744419	744420	*	23	22	1	37	31	6	40	11	29	27	4	23	19	5	14	15	0	15	24	3	21	NA	NA	NA	17	3	14	18	2	16	21	4	17	11	5	6	24	7	17	19	7	12
NC_045757.1	744448	744449	*	23	21	2	31	24	7	37	7	30	24	6	18	18	6	12	16	2	14	29	3	26	NA	NA	NA	22	4	18	18	3	15	20	5	15	13	3	10	23	4	19	22	3	19
NC_045757.1	744510	744511	*	18	17	1	26	21	5	38	8	30	25	3	22	15	2	13	19	3	16	27	2	25	NA	NA	NA	17	0	17	18	2	16	20	3	17	11	0	11	23	6	17	19	5	14
NC_045757.1	781920	781921	*	38	4	34	46	0	46	42	1	41	33	0	33	38	0	38	38	1	37	26	0	26	27	0	27	37	0	37	46	0	46	39	1	38	28	0	28	45	0	45	30	0	30
NC_045757.1	812693	812694	*	30	4	26	34	0	34	36	1	35	27	0	27	50	1	49	28	0	28	28	0	28	30	0	30	40	0	40	31	0	31	33	0	33	22	1	21	40	0	40	38	0	38
NC_045757.1	912881	912882	*	38	6	32	33	2	31	42	1	41	40	2	38	31	0	31	38	0	38	26	0	26	18	0	18	28	1	27	27	0	27	31	2	29	24	0	24	32	0	32	37	2	35
NC_045757.1	912927	912928	*	37	36	1	29	28	1	43	34	9	39	27	12	33	20	13	34	26	8	27	25	2	21	18	3	25	23	2	31	29	2	43	38	5	27	25	2	29	27	2	35	26	9
NC_045757.1	912971	912972	*	36	4	32	31	9	22	45	3	42	41	5	36	39	5	34	32	3	29	21	6	15	20	0	20	27	4	23	28	2	26	48	5	43	32	4	28	32	6	26	36	6	30
NC_045757.1	912984	912985	*	34	5	29	29	7	22	44	3	41	42	10	32	36	4	32	29	2	27	22	5	17	21	3	18	25	1	24	30	1	29	50	10	40	34	0	34	31	2	29	38	2	36
NC_045757.1	913018	913019	*	30	25	5	33	31	2	39	20	19	35	21	14	36	21	15	24	12	12	25	18	7	20	15	5	26	22	4	35	29	6	49	36	13	41	30	11	28	18	10	37	32	5
NC_045757.1	913058	913059	*	32	31	1	29	27	2	41	19	22	33	16	17	46	20	26	27	15	12	28	16	12	22	14	8	34	19	15	43	22	21	47	28	19	37	23	14	29	13	16	37	24	13
NC_045757.1	913067	913068	*	32	31	1	30	27	3	42	18	24	34	20	14	48	17	31	28	15	13	28	18	10	21	12	9	33	25	8	43	25	18	47	33	14	37	26	11	28	13	15	39	20	19
NC_045757.1	913119	913120	*	34	28	6	36	28	8	51	29	22	35	18	17	52	21	31	28	18	10	35	16	19	21	13	8	32	30	2	48	30	18	48	36	12	38	32	6	30	21	9	43	32	11
NC_045757.1	913210	913211	*	34	32	2	39	35	4	49	27	22	37	20	17	48	23	25	23	12	11	32	21	11	22	14	8	26	14	12	48	26	22	45	34	11	35	22	13	34	18	16	36	18	18
NC_045757.1	913215	913216	*	35	32	3	40	31	9	45	25	20	37	20	17	45	24	21	23	14	9	32	18	14	22	16	6	24	12	12	47	25	22	45	29	16	36	24	12	35	18	17	38	20	18
NC_045757.1	913217	913218	*	34	30	4	38	31	7	47	22	25	36	17	19	48	22	26	25	10	15	32	21	11	22	14	8	23	11	12	48	22	26	43	29	14	35	22	13	35	17	18	37	15	22
NC_045757.1	913275	913276	*	31	28	3	30	28	2	47	38	9	34	24	10	29	18	11	29	25	4	24	18	6	21	15	6	20	20	0	41	36	5	42	37	5	27	26	1	35	30	5	34	28	6
NC_045757.1	913307	913308	*	34	34	0	28	26	2	43	37	6	31	26	5	28	18	10	28	25	3	19	15	4	20	19	1	22	22	0	42	40	2	43	37	6	23	23	0	36	34	2	33	30	3
NC_045757.1	913331	913332	*	35	35	0	30	30	0	42	34	8	33	25	8	24	15	9	28	24	4	26	20	6	24	21	3	23	21	2	39	30	9	40	33	7	22	22	0	30	25	5	30	25	5
NC_045757.1	913525	913526	*	34	31	3	31	27	4	41	23	18	41	26	15	30	14	16	32	22	10	28	19	9	24	13	11	29	21	8	24	18	6	34	28	6	16	10	6	30	20	10	33	17	16
NC_045757.1	913615	913616	*	30	27	3	29	26	3	30	17	13	27	13	14	33	16	17	29	16	13	25	21	4	15	11	4	28	20	8	26	17	9	31	27	4	27	18	9	22	18	4	34	27	7
NC_045757.1	913701	913702	*	27	11	16	22	9	13	33	12	21	25	2	23	24	2	22	29	4	25	17	3	14	15	5	10	32	6	26	24	3	21	28	7	21	28	8	20	19	7	12	35	7	28
NC_045757.1	913837	913838	*	23	20	3	19	17	2	37	25	12	29	26	3	29	16	13	26	18	8	24	19	5	12	9	3	35	31	4	38	32	6	33	27	6	28	26	2	18	12	6	34	29	5
NC_045757.1	913912	913913	*	22	22	0	28	28	0	28	22	6	34	20	14	25	17	8	26	22	4	32	26	6	16	12	4	40	32	8	38	32	6	33	31	2	30	23	7	20	16	4	31	26	5
NC_045757.1	913994	913995	*	24	13	11	23	13	10	28	14	14	31	15	16	27	13	14	30	6	24	35	17	18	19	6	13	28	9	19	30	14	16	33	15	18	27	21	6	17	6	11	36	25	11
NC_045757.1	914002	914003	*	24	10	14	22	9	13	28	11	17	30	4	26	29	11	18	30	6	24	37	14	23	19	8	11	27	4	23	30	11	19	34	15	19	26	16	10	17	5	12	33	23	10
NC_045757.1	914024	914025	*	24	5	19	22	9	13	27	17	10	29	3	26	31	2	29	30	5	25	35	7	28	20	7	13	29	7	22	29	3	26	30	8	22	27	13	14	18	0	18	27	17	10
NC_045757.1	914031	914032	*	26	10	16	22	11	11	26	14	12	31	4	27	31	7	24	28	11	17	34	4	30	19	9	10	29	13	16	29	3	26	33	12	21	30	22	8	19	2	17	30	25	5
NC_045757.1	914245	914246	*	27	6	21	24	4	20	34	0	34	31	1	30	25	2	23	16	3	13	32	2	30	16	0	16	29	7	22	30	8	22	25	6	19	19	8	11	21	2	19	27	1	26
NC_045757.1	914247	914248	*	28	6	22	24	4	20	34	1	33	31	1	30	25	2	23	17	3	14	32	5	27	16	0	16	29	9	20	30	8	22	22	7	15	19	7	12	20	2	18	26	2	24
NC_045757.1	914421	914422	*	37	7	30	31	8	23	42	0	42	32	9	23	21	7	14	27	5	22	36	9	27	13	7	6	39	1	38	35	6	29	25	3	22	12	3	9	25	9	16	20	2	18
NC_045757.1	914460	914461	*	32	23	9	34	20	14	40	23	17	35	21	14	21	11	10	21	16	5	37	17	20	13	10	3	37	33	4	35	9	26	24	16	8	11	6	5	27	17	10	16	8	8
NC_045757.1	914551	914552	*	29	15	14	26	13	13	46	8	38	31	7	24	19	3	16	22	8	14	33	5	28	19	5	14	33	10	23	24	6	18	33	16	17	17	6	11	22	6	16	23	6	17
NC_045757.1	914780	914781	*	39	4	35	28	2	26	38	0	38	48	0	48	44	2	42	34	0	34	33	1	32	19	1	18	41	0	41	35	1	34	37	0	37	32	5	27	26	0	26	34	5	29
NC_045757.1	914933	914934	*	41	7	34	31	3	28	35	3	32	34	4	30	37	0	37	22	2	20	31	0	31	13	0	13	33	5	28	30	0	30	45	6	39	43	10	33	28	2	26	30	0	30
NC_045757.1	914961	914962	*	38	12	26	27	5	22	34	9	25	29	8	21	38	1	37	20	5	15	25	0	25	14	1	13	32	4	28	23	0	23	37	4	33	39	15	24	23	2	21	28	9	19
NC_045757.1	915061	915062	*	39	31	8	27	18	9	34	19	15	21	10	11	38	26	12	16	6	10	21	18	3	11	7	4	34	24	10	26	19	7	38	26	12	29	16	13	32	18	14	27	16	11
NC_045757.1	915144	915145	*	47	16	31	29	19	10	27	5	22	26	3	23	28	1	27	24	2	22	23	3	20	13	1	12	32	7	25	32	7	25	44	10	34	43	8	35	32	4	28	34	9	25
NC_045757.1	915216	915217	*	39	15	24	28	14	14	22	6	16	23	2	21	28	13	15	23	11	12	16	9	7	17	7	10	29	15	14	37	19	18	41	17	24	41	21	20	29	5	24	46	10	36
NC_045757.1	915324	915325	*	44	14	30	33	12	21	34	11	23	29	3	26	23	3	20	21	1	20	19	9	10	16	0	16	41	0	41	42	5	37	45	12	33	43	17	26	25	8	17	44	11	33
NC_045757.1	915331	915332	*	44	13	31	33	16	17	33	9	24	30	5	25	22	2	20	20	3	17	18	5	13	16	1	15	39	2	37	43	6	37	43	10	33	44	17	27	27	9	18	41	15	26
NC_045757.1	915342	915343	*	44	23	21	28	22	6	33	16	17	29	11	18	22	8	14	20	7	13	17	12	5	15	6	9	38	19	19	42	20	22	40	19	21	43	24	19	28	14	14	41	28	13
NC_045757.1	915405	915406	*	39	34	5	32	29	3	38	28	10	32	24	8	21	12	9	26	24	2	20	16	4	20	19	1	35	29	6	49	34	15	46	36	10	33	29	4	25	21	4	46	41	5
NC_045757.1	915426	915427	*	40	31	9	30	28	2	36	20	16	36	10	26	25	11	14	27	17	10	21	13	8	21	17	4	35	23	12	46	24	22	48	31	17	34	16	18	27	16	11	49	27	22
NC_045757.1	915480	915481	*	44	40	4	35	31	4	37	27	10	34	17	17	28	16	12	32	21	11	26	22	4	26	22	4	37	30	7	44	40	4	50	38	12	33	17	16	25	21	4	48	36	12
NC_045757.1	915492	915493	*	48	39	9	36	26	10	36	24	12	36	12	24	32	15	17	32	24	8	26	22	4	25	17	8	38	26	12	46	42	4	54	40	14	34	17	17	29	21	8	49	39	10
NC_045757.1	915494	915495	*	49	37	12	37	27	10	37	21	16	34	14	20	32	14	18	33	26	7	25	21	4	27	17	10	36	26	10	47	41	6	54	40	14	35	19	16	29	22	7	49	37	12
NC_045757.1	915498	915499	*	48	24	24	38	18	20	38	13	25	35	11	24	32	8	24	32	10	22	26	12	14	27	10	17	36	13	23	42	16	26	53	31	22	36	8	28	28	11	17	48	28	20
NC_045757.1	915535	915536	*	45	42	3	37	36	1	38	26	12	33	16	17	39	22	17	30	25	5	28	22	6	31	22	9	35	29	6	41	33	8	51	27	24	37	26	11	33	23	10	49	42	7
NC_045757.1	915614	915615	*	42	37	5	39	37	2	38	22	16	39	27	12	40	20	20	38	27	11	33	27	6	33	24	9	38	26	12	38	30	8	41	31	10	39	30	9	33	26	7	39	25	14
NC_045757.1	915648	915649	*	36	32	4	32	32	0	40	31	9	38	29	9	41	24	17	35	27	8	30	26	4	33	32	1	38	31	7	36	29	7	39	30	9	37	32	5	33	29	4	35	29	6
NC_045757.1	915690	915691	*	35	32	3	32	31	1	41	33	8	34	32	2	40	31	9	30	28	2	30	29	1	29	28	1	32	30	2	39	34	5	39	36	3	37	33	4	34	31	3	34	29	5
NC_045757.1	915697	915698	*	33	30	3	33	30	3	40	34	6	31	26	5	39	30	9	30	27	3	28	25	3	29	25	4	31	29	2	37	33	4	43	38	5	35	27	8	35	32	3	34	28	6
NC_045757.1	915735	915736	*	37	33	4	31	31	0	39	36	3	29	19	10	31	23	8	29	25	4	28	22	6	28	28	0	29	27	2	38	34	4	41	39	2	27	21	6	30	28	2	34	30	4
NC_045757.1	915755	915756	*	35	35	0	30	29	1	40	32	8	27	18	9	30	18	12	31	24	7	28	24	4	28	26	2	33	32	1	35	34	1	41	39	2	26	21	5	31	28	3	41	36	5
NC_045757.1	915875	915876	*	30	28	2	29	26	3	34	25	9	31	28	3	33	24	9	30	27	3	33	29	4	23	21	2	26	25	1	30	27	3	40	38	2	23	21	2	22	20	2	34	30	4
NC_045757.1	915927	915928	*	27	24	3	24	21	3	33	23	10	31	21	10	30	22	8	20	15	5	28	21	7	26	19	7	23	16	7	31	23	8	35	33	2	17	12	5	22	19	3	31	25	6
NC_045757.1	916018	916019	*	32	24	8	24	13	11	30	9	21	25	9	16	24	7	17	20	10	10	32	13	19	25	9	16	18	11	7	27	16	11	35	15	20	18	5	13	32	16	16	26	12	14
NC_045757.1	916070	916071	*	32	29	3	29	27	2	33	20	13	27	20	7	25	17	8	19	17	2	25	21	4	20	16	4	19	16	3	31	27	4	38	35	3	16	12	4	32	28	4	27	25	2
NC_045757.1	916109	916110	*	37	33	4	27	25	2	34	13	21	30	17	13	26	15	11	23	15	8	23	16	7	24	16	8	21	13	8	32	22	10	40	31	9	17	9	8	29	16	13	25	21	4
NC_045757.1	916127	916128	*	36	35	1	23	22	1	33	10	23	32	17	15	29	14	15	25	17	8	25	16	9	23	15	8	21	12	9	30	25	5	42	35	7	18	14	4	29	16	13	26	23	3
NC_045757.1	916137	916138	*	34	31	3	25	24	1	32	14	18	30	15	15	27	16	11	23	16	7	25	16	9	23	12	11	21	12	9	28	22	6	40	28	12	19	11	8	28	17	11	26	22	4
NC_045757.1	916153	916154	*	35	35	0	27	26	1	34	25	9	32	22	10	25	21	4	22	18	4	29	27	2	24	22	2	24	22	2	27	27	0	38	37	1	20	16	4	27	22	5	24	23	1
NC_045757.1	916383	916384	*	26	22	4	25	24	1	29	25	4	23	20	3	20	10	10	30	23	7	20	16	4	18	16	2	32	28	4	29	23	6	33	28	5	20	19	1	20	16	4	27	23	4
NC_045757.1	916431	916432	*	27	9	18	34	11	23	33	3	30	30	7	23	36	4	32	31	8	23	27	2	25	20	1	19	38	5	33	34	0	34	37	8	29	24	5	19	23	1	22	29	3	26
NC_045757.1	916436	916437	*	26	5	21	36	6	30	34	0	34	31	4	27	37	0	37	32	5	27	26	1	25	20	5	15	40	2	38	35	1	34	38	2	36	24	4	20	21	0	21	31	5	26
NC_045757.1	947924	947925	*	15	3	12	25	0	25	24	4	20	22	0	22	28	2	26	22	0	22	18	0	18	19	1	18	23	0	23	33	0	33	22	2	20	17	2	15	26	0	26	33	5	28
NC_045757.1	947956	947957	*	15	4	11	22	7	15	27	8	19	24	1	23	32	8	24	18	1	17	19	5	14	18	1	17	21	7	14	36	4	32	23	5	18	16	1	15	22	2	20	35	2	33
NC_045757.1	947988	947989	*	19	4	15	23	5	18	26	2	24	29	5	24	30	4	26	21	1	20	24	2	22	21	2	19	23	6	17	33	4	29	22	3	19	20	1	19	22	6	16	33	4	29
NC_045757.1	947995	947996	*	21	4	17	23	6	17	26	1	25	27	3	24	29	4	25	22	1	21	24	0	24	19	2	17	23	1	22	35	0	35	23	3	20	20	1	19	24	2	22	32	1	31
NC_045757.1	948010	948011	*	21	9	12	22	16	6	25	8	17	28	6	22	30	10	20	22	6	16	24	7	17	17	5	12	22	8	14	31	10	21	22	6	16	20	2	18	21	8	13	32	9	23
NC_045757.1	948101	948102	*	23	20	3	21	16	5	23	14	9	31	13	18	27	18	9	20	15	5	30	16	14	23	16	7	27	20	7	33	23	10	29	17	12	21	17	4	19	13	6	32	19	13
NC_045757.1	948136	948137	*	28	25	3	19	16	3	29	16	13	33	15	18	30	13	17	22	12	10	33	13	20	22	10	12	27	8	19	41	21	20	34	17	17	20	8	12	23	10	13	35	14	21
NC_045757.1	948198	948199	*	35	34	1	24	23	1	26	18	8	34	26	8	26	23	3	24	19	5	38	35	3	26	24	2	35	32	3	45	42	3	41	34	7	23	18	5	26	20	6	32	29	3
NC_045757.1	948219	948220	*	35	34	1	30	28	2	28	19	9	40	27	13	27	21	6	24	20	4	35	32	3	27	24	3	38	34	4	46	39	7	46	39	7	27	24	3	28	22	6	38	28	10
NC_045757.1	948236	948237	*	37	32	5	33	30	3	29	17	12	41	32	9	23	17	6	29	24	5	34	33	1	28	25	3	36	28	8	47	42	5	45	41	4	30	20	10	30	19	11	39	29	10
NC_045757.1	948321	948322	*	38	35	3	32	28	4	38	25	13	44	24	20	35	19	16	28	21	7	36	32	4	30	26	4	43	35	8	54	47	7	47	38	9	30	20	10	25	20	5	44	26	18
NC_045757.1	948325	948326	*	38	30	8	34	31	3	38	24	14	44	22	22	34	17	17	30	17	13	37	26	11	30	24	6	45	29	16	56	43	13	47	35	12	31	18	13	24	16	8	44	23	21
NC_045757.1	948362	948363	*	35	29	6	34	34	0	37	24	13	46	34	12	43	28	15	33	31	2	33	29	4	28	25	3	40	37	3	58	51	7	44	40	4	36	27	9	29	20	9	48	42	6
NC_045757.1	948396	948397	*	34	26	8	33	31	2	41	23	18	44	28	16	40	20	20	31	20	11	29	20	9	25	20	5	43	38	5	55	46	9	34	27	7	34	23	11	28	22	6	53	45	8
NC_045757.1	948432	948433	*	31	28	3	32	29	3	44	29	15	45	29	16	39	28	11	31	22	9	32	25	7	23	20	3	38	29	9	49	42	7	41	35	6	34	20	14	25	18	7	53	44	9
NC_045757.1	948455	948456	*	33	29	4	32	28	4	45	34	11	46	33	13	41	30	11	31	22	9	27	24	3	27	27	0	41	39	2	49	46	3	47	42	5	32	20	12	25	18	7	56	48	8
NC_045757.1	948471	948472	*	34	21	13	33	24	9	44	12	32	42	14	28	41	15	26	33	16	17	30	10	20	27	8	19	44	27	17	51	23	28	48	24	24	31	7	24	26	8	18	53	26	27
NC_045757.1	948548	948549	*	38	33	5	36	35	1	55	42	13	46	39	7	40	28	12	36	30	6	29	25	4	25	23	2	38	35	3	53	47	6	46	40	6	30	23	7	21	17	4	39	32	7
NC_045757.1	948564	948565	*	36	34	2	35	34	1	54	39	15	46	35	11	39	21	18	36	27	9	27	15	12	25	21	4	36	30	6	50	43	7	41	31	10	29	18	11	20	16	4	41	30	11
NC_045757.1	948596	948597	*	32	28	4	35	32	3	50	25	25	42	24	18	34	20	14	34	22	12	28	19	9	24	18	6	34	25	9	53	43	10	34	29	5	34	18	16	21	14	7	35	24	11
NC_045757.1	948627	948628	*	29	23	6	35	32	3	46	20	26	41	27	14	36	21	15	33	23	10	23	19	4	19	14	5	31	21	10	54	40	14	37	29	8	37	24	13	24	16	8	37	25	12
NC_045757.1	948703	948704	*	32	30	2	46	41	5	40	24	16	41	24	17	39	24	15	37	29	8	35	29	6	27	23	4	36	27	9	42	34	8	42	35	7	34	18	16	26	16	10	41	23	18
NC_045757.1	948711	948712	*	35	32	3	46	42	4	39	23	16	40	27	13	42	27	15	37	29	8	35	31	4	28	22	6	36	28	8	43	31	12	44	37	7	33	21	12	25	14	11	41	27	14
NC_045757.1	948740	948741	*	35	14	21	42	20	22	40	13	27	43	5	38	47	11	36	39	12	27	31	11	20	28	5	23	31	9	22	42	6	36	49	8	41	30	15	15	31	8	23	38	3	35
NC_045757.1	948747	948748	*	38	34	4	43	39	4	41	17	24	41	24	17	47	24	23	39	25	14	31	23	8	26	21	5	33	25	8	41	24	17	50	38	12	30	15	15	31	16	15	39	21	18
NC_045757.1	948781	948782	*	36	27	9	38	35	3	38	12	26	38	24	14	47	20	27	39	26	13	27	17	10	24	12	12	39	32	7	32	15	17	46	17	29	36	20	16	26	14	12	41	19	22
NC_045757.1	948837	948838	*	36	22	14	32	20	12	36	10	26	39	11	28	40	7	33	45	17	28	25	6	19	26	10	16	43	19	24	34	6	28	41	8	33	29	9	20	35	8	27	36	2	34
NC_045757.1	948884	948885	*	36	25	11	25	18	7	36	13	23	42	15	27	41	17	24	51	25	26	30	17	13	30	20	10	44	16	28	34	15	19	39	21	18	23	8	15	32	18	14	41	14	27
NC_045757.1	961099	961100	*	33	4	29	22	0	22	37	0	37	31	0	31	30	0	30	33	0	33	18	0	18	21	0	21	36	0	36	26	0	26	26	0	26	28	0	28	26	0	26	19	0	19
NC_045757.1	969247	969248	*	37	12	25	24	8	16	36	0	36	38	0	38	37	0	37	41	1	40	49	0	49	29	0	29	45	0	45	35	0	35	53	1	52	23	0	23	35	1	34	38	0	38
NC_045757.1	969271	969272	*	38	7	31	23	8	15	33	1	32	46	3	43	37	2	35	36	2	34	45	0	45	31	1	30	40	2	38	37	1	36	51	1	50	23	0	23	36	1	35	37	2	35
NC_045757.1	969283	969284	*	38	36	2	27	26	1	32	16	16	49	25	24	37	14	23	39	26	13	48	36	12	28	16	12	38	25	13	35	24	11	56	44	12	23	15	8	35	23	12	40	29	11
NC_045757.1	969329	969330	*	35	31	4	26	24	2	40	31	9	45	42	3	34	27	7	39	34	5	48	45	3	31	31	0	36	32	4	29	28	1	58	51	7	21	19	2	34	29	5	41	38	3
NC_045757.1	969409	969410	*	44	22	22	42	24	18	34	3	31	39	1	38	37	0	37	48	1	47	49	2	47	24	1	23	28	0	28	29	0	29	58	2	56	30	0	30	39	0	39	40	2	38
NC_045757.1	969504	969505	*	47	45	2	39	35	4	32	26	6	34	31	3	31	21	10	31	31	0	44	40	4	22	19	3	32	31	1	33	21	12	54	51	3	37	33	4	35	32	3	31	29	2
NC_045757.1	969524	969525	*	46	36	10	41	25	16	36	12	24	35	13	22	26	1	25	30	8	22	44	10	34	27	4	23	30	7	23	31	7	24	49	18	31	40	7	33	37	11	26	31	8	23
NC_045757.1	969530	969531	*	46	44	2	41	39	2	37	31	6	40	36	4	28	21	7	30	30	0	44	38	6	27	24	3	29	25	4	30	26	4	48	43	5	42	39	3	38	31	7	27	25	2
NC_045757.1	969573	969574	*	39	36	3	40	39	1	38	5	33	39	16	23	32	10	22	38	20	18	42	23	19	29	15	14	33	13	20	26	18	8	43	25	18	40	22	18	31	22	9	35	22	13
NC_045757.1	969591	969592	*	40	37	3	46	40	6	36	10	26	42	21	21	33	15	18	39	18	21	41	22	19	31	13	18	30	18	12	27	19	8	44	31	13	45	22	23	35	23	12	39	26	13
NC_045757.1	969618	969619	*	42	41	1	43	41	2	38	22	16	35	20	15	33	18	15	36	24	12	40	27	13	29	19	10	35	29	6	26	21	5	41	33	8	40	32	8	35	29	6	44	33	11
NC_045757.1	969650	969651	*	44	41	3	37	36	1	43	32	11	32	25	7	31	20	11	43	34	9	37	34	3	27	23	4	33	30	3	31	27	4	34	28	6	37	27	10	39	37	2	49	43	6
NC_045757.1	969706	969707	*	43	42	1	37	37	0	47	38	9	30	23	7	33	29	4	42	40	2	36	33	3	24	22	2	40	35	5	30	28	2	41	38	3	39	36	3	38	33	5	49	46	3
NC_045757.1	969716	969717	*	44	44	0	36	36	0	49	33	16	30	25	5	30	23	7	44	36	8	35	25	10	28	27	1	44	35	9	31	30	1	43	37	6	39	34	5	37	30	7	47	36	11
NC_045757.1	969720	969721	*	44	41	3	38	33	5	47	28	19	28	19	9	29	18	11	42	36	6	33	18	15	29	25	4	43	29	14	30	25	5	44	36	8	38	31	7	37	30	7	47	33	14
NC_045757.1	969775	969776	*	38	35	3	33	30	3	47	24	23	31	13	18	33	14	19	39	30	9	34	25	9	29	19	10	40	29	11	38	25	13	44	27	17	38	27	11	31	22	9	37	25	12
NC_045757.1	969791	969792	*	38	35	3	33	32	1	44	28	16	32	20	12	34	19	15	37	27	10	31	25	6	28	22	6	41	34	7	38	29	9	43	32	11	35	28	7	35	30	5	38	31	7
NC_045757.1	969796	969797	*	38	35	3	32	30	2	43	19	24	31	18	13	35	16	19	40	26	14	30	19	11	27	14	13	42	28	14	38	24	14	44	25	19	35	24	11	36	25	11	38	28	10
NC_045757.1	969903	969904	*	30	27	3	27	25	2	41	24	17	21	13	8	27	21	6	30	28	2	24	18	6	19	16	3	36	32	4	26	22	4	37	32	5	23	16	7	32	26	6	32	28	4
NC_045757.1	969937	969938	*	25	22	3	24	19	5	41	25	16	21	14	7	25	13	12	20	14	6	27	18	9	19	14	5	35	26	9	24	14	10	34	27	7	14	9	5	27	20	7	29	19	10
NC_045757.1	970030	970031	*	19	13	6	20	9	11	31	9	22	11	1	10	13	7	6	13	8	5	22	7	15	15	5	10	26	14	12	20	5	15	29	16	13	14	7	7	17	1	16	22	9	13
NC_045757.1	970248	970249	*	14	3	11	24	9	15	19	3	16	13	2	11	NA	NA	NA	10	2	8	21	4	17	NA	NA	NA	21	2	19	12	2	10	12	5	7	13	2	11	NA	NA	NA	13	4	9
NC_045757.1	970355	970356	*	23	18	5	26	24	2	25	13	12	16	9	7	16	8	8	17	12	5	22	17	5	10	8	2	26	20	6	18	15	3	13	9	4	10	9	1	14	9	5	28	22	6
NC_045757.1	970408	970409	*	31	24	7	27	18	9	24	16	8	23	17	6	19	7	12	24	17	7	24	19	5	14	11	3	29	24	5	26	19	7	19	12	7	12	9	3	19	16	3	30	18	12
NC_045757.1	970420	970421	*	31	18	13	27	16	11	24	13	11	24	17	7	20	6	14	25	17	8	27	22	5	14	11	3	32	23	9	27	14	13	20	13	7	12	5	7	18	6	12	29	14	15
NC_045757.1	970429	970430	*	32	28	4	29	22	7	24	17	7	24	21	3	26	11	15	24	22	2	27	25	2	16	14	2	35	30	5	27	21	6	22	18	4	14	11	3	22	15	7	28	23	5
NC_045757.1	970491	970492	*	40	5	35	33	3	30	27	4	23	28	0	28	31	0	31	28	7	21	29	1	28	15	2	13	39	2	37	32	4	28	29	3	26	18	2	16	23	0	23	27	1	26
NC_045757.1	970523	970524	*	42	4	38	32	2	30	30	0	30	26	1	25	29	3	26	28	0	28	28	0	28	14	0	14	36	2	34	29	0	29	29	0	29	14	1	13	24	2	22	29	2	27
NC_045757.1	970532	970533	*	40	4	36	29	1	28	30	0	30	29	0	29	31	2	29	27	0	27	32	0	32	12	0	12	34	3	31	29	0	29	31	1	30	16	0	16	24	3	21	28	1	27
NC_045757.1	970642	970643	*	35	27	8	32	25	7	27	15	12	36	14	22	24	14	10	31	18	13	23	17	6	11	8	3	34	29	5	23	20	3	45	36	9	17	13	4	24	19	5	34	27	7
NC_045757.1	970698	970699	*	32	29	3	34	31	3	31	16	15	37	18	19	30	22	8	27	16	11	26	15	11	12	10	2	41	30	11	29	26	3	39	32	7	24	17	7	24	20	4	35	30	5
NC_045757.1	970760	970761	*	35	28	7	29	26	3	30	25	5	37	27	10	27	18	9	27	27	0	29	27	2	14	13	1	37	31	6	28	12	16	37	29	8	23	21	2	21	16	5	37	33	4
NC_045757.1	970786	970787	*	31	15	16	25	11	14	35	11	24	32	9	23	26	5	21	30	19	11	33	13	20	13	5	8	36	2	34	26	5	21	33	8	25	25	6	19	22	4	18	31	13	18
NC_045757.1	970801	970802	*	32	5	27	25	0	25	37	0	37	31	0	31	29	0	29	29	2	27	34	2	32	14	1	13	33	1	32	24	0	24	31	1	30	26	0	26	21	1	20	32	2	30
NC_045757.1	971248	971249	*	44	40	4	39	34	5	38	19	19	38	18	20	27	12	15	25	20	5	32	25	7	24	17	7	33	15	18	29	21	8	47	36	11	34	27	7	34	22	12	36	31	5
NC_045757.1	971294	971295	*	42	7	35	34	3	31	37	2	35	29	1	28	21	0	21	26	2	24	30	0	30	22	0	22	30	1	29	24	2	22	40	1	39	28	0	28	26	1	25	24	1	23
NC_045757.1	971298	971299	*	40	5	35	33	2	31	37	2	35	29	0	29	21	0	21	27	0	27	29	0	29	22	0	22	31	1	30	24	0	24	38	0	38	23	0	23	26	0	26	24	1	23
NC_045757.1	971330	971331	*	34	31	3	29	25	4	29	22	7	25	13	12	17	10	7	22	17	5	24	19	5	16	7	9	29	15	14	21	19	2	31	18	13	23	20	3	24	19	5	23	23	0
NC_045757.1	971370	971371	*	28	20	8	21	11	10	24	6	18	20	6	14	11	0	11	21	6	15	21	7	14	NA	NA	NA	23	9	14	17	9	8	20	6	14	15	2	13	21	8	13	20	9	11
NC_045757.1	971461	971462	*	15	6	9	17	3	14	15	1	14	12	0	12	NA	NA	NA	17	2	15	20	4	16	NA	NA	NA	23	4	19	17	2	15	18	8	10	13	0	13	18	4	14	14	5	9
NC_045757.1	971618	971619	*	20	14	6	21	16	5	28	15	13	18	11	7	15	7	8	22	8	14	19	12	7	15	13	2	23	18	5	15	8	7	28	26	2	17	15	2	20	18	2	23	20	3
NC_045757.1	971640	971641	*	25	12	13	23	16	7	30	14	16	26	10	16	16	4	12	20	7	13	21	13	8	21	15	6	23	13	10	21	6	15	26	19	7	21	15	6	23	14	9	21	18	3
NC_045757.1	971664	971665	*	25	21	4	26	22	4	26	20	6	33	20	13	16	9	7	23	12	11	23	21	2	20	15	5	27	22	5	26	20	6	28	20	8	22	12	10	24	21	3	26	19	7
NC_045757.1	971901	971902	*	33	22	11	37	29	8	45	29	16	53	19	34	26	4	22	33	14	19	36	24	12	28	15	13	46	13	33	30	16	14	40	13	27	26	14	12	25	10	15	31	18	13
NC_045757.1	972170	972171	*	18	3	15	30	1	29	52	6	46	25	0	25	25	2	23	34	5	29	27	0	27	22	0	22	23	0	23	27	0	27	35	0	35	37	0	37	25	0	25	27	4	23
NC_045757.1	1044402	1044403	*	40	5	35	15	1	14	22	1	21	26	1	25	37	0	37	27	0	27	30	0	30	24	4	20	38	0	38	24	0	24	24	0	24	32	3	29	30	1	29	36	1	35
NC_045757.1	1044537	1044538	*	39	20	19	24	10	14	43	8	35	30	3	27	39	10	29	38	10	28	31	5	26	27	6	21	35	5	30	20	1	19	25	5	20	25	0	25	25	4	21	38	4	34
NC_045757.1	1044608	1044609	*	38	20	18	32	25	7	51	9	42	32	8	24	35	6	29	36	14	22	26	5	21	25	7	18	36	13	23	15	3	12	22	10	12	26	7	19	34	8	26	34	7	27
NC_045757.1	1044619	1044620	*	40	34	6	30	28	2	53	17	36	33	9	24	33	10	23	31	18	13	26	6	20	25	11	14	35	14	21	16	5	11	20	13	7	26	10	16	33	12	21	35	11	24
NC_045757.1	1044658	1044659	*	40	16	24	29	21	8	57	6	51	31	4	27	30	1	29	27	4	23	24	2	22	23	0	23	36	1	35	15	0	15	17	3	14	22	5	17	37	4	33	35	3	32
NC_045757.1	1044682	1044683	*	42	13	29	29	15	14	52	1	51	32	2	30	28	2	26	25	2	23	21	1	20	26	0	26	32	0	32	14	0	14	19	2	17	18	1	17	37	2	35	33	2	31
NC_045757.1	1044698	1044699	*	36	21	15	27	17	10	51	4	47	30	6	24	29	9	20	28	5	23	21	2	19	26	0	26	34	4	30	14	1	13	17	4	13	18	2	16	33	4	29	26	5	21
NC_045757.1	1044756	1044757	*	31	14	17	20	7	13	50	10	40	19	5	14	26	4	22	21	6	15	17	2	15	23	2	21	28	9	19	13	0	13	16	2	14	15	1	14	22	6	16	26	2	24
NC_045757.1	1044791	1044792	*	31	27	4	18	9	9	40	9	31	15	4	11	18	4	14	20	6	14	14	1	13	20	5	15	24	6	18	11	5	6	14	4	10	16	5	11	21	8	13	22	5	17
NC_045757.1	1044806	1044807	*	33	21	12	19	8	11	37	2	35	16	1	15	16	2	14	21	5	16	12	1	11	20	3	17	27	4	23	10	0	10	13	2	11	18	1	17	21	4	17	25	4	21
NC_045757.1	1044820	1044821	*	33	27	6	18	10	8	36	5	31	19	2	17	16	5	11	21	5	16	12	1	11	18	0	18	24	0	24	10	1	9	10	0	10	18	2	16	17	1	16	25	4	21
NC_045757.1	1044861	1044862	*	36	15	21	23	9	14	33	3	30	21	2	19	16	2	14	20	3	17	17	0	17	12	0	12	22	2	20	17	1	16	NA	NA	NA	17	2	15	19	2	17	25	4	21
NC_045757.1	1044867	1044868	*	34	4	30	23	1	22	33	1	32	20	1	19	17	1	16	21	0	21	16	0	16	12	0	12	22	0	22	17	0	17	NA	NA	NA	17	1	16	19	0	19	23	1	22
NC_045757.1	1044870	1044871	*	35	19	16	23	8	15	29	1	28	21	2	19	17	3	14	21	1	20	16	0	16	12	0	12	21	2	19	17	1	16	NA	NA	NA	16	1	15	16	2	14	22	3	19
NC_045757.1	1044896	1044897	*	34	31	3	22	21	1	32	7	25	25	8	17	17	4	13	22	10	12	18	4	14	12	3	9	21	11	10	17	4	13	NA	NA	NA	14	2	12	17	4	13	22	9	13
NC_045757.1	1044907	1044908	*	35	31	4	22	19	3	28	7	21	23	8	15	14	5	9	21	9	12	19	3	16	10	3	7	20	10	10	13	4	9	11	1	10	14	2	12	17	3	14	23	10	13
NC_045757.1	1045058	1045059	*	31	28	3	14	12	2	28	13	15	24	6	18	13	4	9	21	6	15	18	6	12	12	2	10	18	6	12	19	5	14	14	5	9	11	5	6	16	6	10	20	8	12
NC_045757.1	1045156	1045157	*	34	19	15	19	11	8	39	2	37	31	6	25	16	2	14	15	4	11	18	2	16	NA	NA	NA	21	1	20	21	5	16	27	4	23	13	3	10	17	2	15	21	2	19
NC_045757.1	1045212	1045213	*	26	22	4	27	25	2	36	9	27	26	9	17	17	5	12	15	1	14	28	5	23	NA	NA	NA	24	8	16	23	1	22	23	4	19	17	8	9	25	3	22	25	4	21
NC_045757.1	1045287	1045288	*	28	17	11	27	21	6	44	5	39	37	5	32	25	5	20	21	2	19	28	1	27	NA	NA	NA	27	4	23	27	2	25	27	4	23	18	4	14	29	3	26	22	3	19
NC_045757.1	1045389	1045390	*	31	28	3	30	27	3	44	16	28	32	13	19	32	11	21	20	5	15	29	10	19	NA	NA	NA	36	16	20	27	3	24	29	13	16	27	10	17	25	8	17	15	7	8
NC_045757.1	1045411	1045412	*	36	24	12	33	27	6	46	14	32	26	6	20	32	7	25	19	0	19	33	8	25	NA	NA	NA	34	5	29	28	1	27	29	7	22	31	3	28	19	7	12	18	1	17
NC_045757.1	1054376	1054377	*	32	4	28	37	1	36	33	0	33	49	0	49	36	0	36	27	0	27	34	0	34	29	0	29	35	0	35	47	0	47	50	0	50	22	0	22	27	0	27	29	0	29
NC_045757.1	1061447	1061448	*	28	9	19	28	14	14	51	24	27	31	12	19	28	1	27	50	13	37	48	22	26	18	8	10	48	13	35	35	11	24	52	16	36	36	17	19	30	17	13	41	4	37
NC_045757.1	1061460	1061461	*	32	19	13	27	23	4	54	36	18	31	14	17	34	18	16	47	12	35	46	29	17	16	12	4	49	33	16	36	25	11	50	31	19	36	35	1	32	25	7	39	9	30
NC_045757.1	1061532	1061533	*	29	25	4	20	18	2	40	9	31	34	11	23	37	17	20	45	14	31	35	5	30	23	8	15	39	8	31	33	5	28	40	12	28	29	9	20	41	16	25	39	7	32
NC_045757.1	1061563	1061564	*	29	28	1	26	22	4	46	16	30	32	15	17	38	24	14	44	29	15	40	29	11	25	15	10	41	29	12	34	23	11	42	25	17	34	19	15	44	25	19	40	23	17
NC_045757.1	1061569	1061570	*	30	25	5	25	20	5	46	17	29	33	9	24	39	25	14	47	29	18	38	21	17	26	14	12	41	27	14	33	13	20	43	23	20	36	23	13	45	26	19	39	18	21
NC_045757.1	1061608	1061609	*	33	31	2	24	20	4	43	26	17	35	22	13	37	24	13	49	38	11	35	28	7	26	20	6	42	34	8	31	27	4	45	39	6	41	31	10	44	37	7	42	35	7
NC_045757.1	1061661	1061662	*	37	32	5	34	28	6	39	26	13	37	19	18	29	15	14	46	32	14	39	26	13	22	10	12	41	29	12	26	23	3	40	34	6	29	21	8	34	18	16	39	31	8
NC_045757.1	1061763	1061764	*	37	33	4	25	21	4	35	11	24	43	17	26	25	9	16	32	23	9	34	19	15	20	16	4	41	31	10	27	21	6	38	30	8	16	11	5	38	24	14	42	28	14
NC_045757.1	1061983	1061984	*	42	38	4	36	35	1	40	35	5	31	26	5	34	27	7	26	24	2	32	28	4	19	19	0	33	32	1	31	31	0	36	33	3	28	26	2	40	38	2	37	35	2
NC_045757.1	1062016	1062017	*	36	33	3	29	29	0	36	28	8	33	18	15	31	24	7	25	24	1	31	26	5	15	12	3	26	19	7	30	27	3	31	23	8	29	24	5	36	29	7	37	30	7
NC_045757.1	1062077	1062078	*	36	31	5	39	39	0	32	15	17	36	15	21	40	18	22	23	11	12	24	11	13	16	12	4	29	13	16	29	12	17	37	21	16	23	12	11	27	17	10	32	12	20
NC_045757.1	1062172	1062173	*	26	23	3	38	37	1	42	33	9	31	26	5	35	25	10	31	27	4	25	21	4	21	18	3	36	33	3	22	18	4	38	36	2	24	21	3	29	26	3	23	21	2
NC_045757.1	1062211	1062212	*	28	24	4	36	34	2	38	32	6	30	24	6	29	20	9	35	31	4	24	21	3	21	19	2	39	33	6	23	22	1	31	27	4	30	27	3	30	27	3	23	19	4
NC_045757.1	1062384	1062385	*	33	16	17	35	14	21	39	15	24	24	7	17	24	4	20	28	9	19	27	4	23	16	9	7	39	19	20	30	15	15	34	12	22	32	20	12	21	9	12	36	19	17
NC_045757.1	1062437	1062438	*	40	15	25	44	14	30	36	3	33	22	5	17	30	5	25	24	1	23	29	1	28	22	4	18	30	3	27	32	2	30	30	1	29	31	1	30	17	7	10	37	2	35
NC_045757.1	1062441	1062442	*	41	11	30	43	14	29	36	1	35	22	3	19	28	1	27	28	1	27	29	2	27	22	5	17	30	2	28	34	2	32	32	0	32	32	1	31	17	5	12	38	3	35
NC_045757.1	1075789	1075790	*	33	25	8	25	22	3	27	17	10	30	15	15	39	25	14	15	13	2	30	18	12	30	22	8	27	25	2	39	33	6	39	35	4	29	24	5	30	27	3	36	23	13
NC_045757.1	1075802	1075803	*	33	28	5	25	25	0	26	21	5	31	16	15	41	23	18	16	12	4	31	16	15	35	29	6	27	21	6	40	29	11	39	29	10	31	24	7	31	22	9	38	33	5
NC_045757.1	1075849	1075850	*	42	30	12	22	12	10	29	7	22	33	11	22	41	20	21	21	12	9	31	13	18	40	29	11	28	11	17	40	21	19	42	19	23	31	2	29	30	19	11	36	23	13
NC_045757.1	1075861	1075862	*	48	25	23	26	13	13	30	7	23	38	9	29	48	18	30	22	7	15	31	10	21	40	18	22	29	8	21	42	15	27	46	20	26	31	0	31	31	11	20	38	14	24
NC_045757.1	1075926	1075927	*	48	41	7	29	26	3	33	12	21	46	19	27	52	23	29	34	17	17	30	17	13	38	27	11	35	20	15	43	23	20	46	33	13	35	18	17	39	25	14	33	20	13
NC_045757.1	1075938	1075939	*	46	28	18	27	18	9	33	7	26	48	14	34	53	14	39	37	9	28	29	12	17	39	21	18	34	11	23	48	20	28	44	28	16	34	11	23	41	15	26	34	16	18
NC_045757.1	1075948	1075949	*	44	34	10	27	22	5	32	15	17	48	16	32	53	32	21	37	15	22	29	18	11	36	30	6	34	21	13	48	32	16	43	34	9	33	18	15	41	25	16	37	22	15
NC_045757.1	1075978	1075979	*	47	42	5	32	28	4	37	28	9	46	28	18	54	38	16	39	32	7	30	24	6	34	32	2	36	34	2	53	47	6	39	33	6	30	23	7	43	36	7	38	31	7
NC_045757.1	1076013	1076014	*	47	43	4	36	34	2	41	25	16	43	26	17	52	30	22	36	29	7	41	31	10	35	31	4	32	26	6	55	47	8	41	29	12	29	25	4	43	38	5	39	33	6
NC_045757.1	1076016	1076017	*	48	44	4	37	34	3	41	27	14	44	23	21	53	31	22	36	28	8	40	31	9	35	33	2	32	28	4	55	46	9	41	27	14	29	25	4	42	32	10	38	33	5
NC_045757.1	1076034	1076035	*	52	50	2	42	40	2	40	27	13	41	24	17	49	32	17	37	32	5	38	29	9	36	33	3	30	26	4	51	46	5	42	32	10	27	20	7	40	32	8	37	33	4
NC_045757.1	1076062	1076063	*	56	51	5	46	42	4	40	24	16	39	23	16	45	28	17	36	30	6	35	25	10	33	32	1	33	29	4	54	45	9	42	32	10	27	17	10	36	27	9	37	29	8
NC_045757.1	1076107	1076108	*	48	47	1	40	38	2	49	25	24	42	24	18	36	21	15	35	27	8	36	24	12	29	23	6	40	35	5	53	43	10	42	30	12	29	17	12	36	27	9	36	31	5
NC_045757.1	1076192	1076193	*	48	44	4	38	35	3	54	23	31	44	17	27	41	21	20	38	31	7	32	23	9	24	19	5	42	33	9	43	29	14	48	37	11	29	21	8	45	26	19	49	35	14
NC_045757.1	1076223	1076224	*	48	44	4	42	40	2	51	13	38	38	12	26	49	15	34	36	19	17	39	19	20	21	12	9	39	21	18	35	17	18	49	30	19	29	15	14	46	27	19	47	24	23
NC_045757.1	1076262	1076263	*	44	42	2	38	37	1	54	16	38	28	7	21	41	11	30	33	14	19	40	13	27	24	5	19	40	24	16	35	16	19	39	17	22	33	12	21	40	16	24	51	21	30
NC_045757.1	1076324	1076325	*	38	35	3	29	27	2	49	14	35	38	10	28	46	18	28	29	17	12	34	21	13	25	17	8	34	21	13	39	30	9	44	25	19	29	14	15	36	19	17	55	34	21
NC_045757.1	1076361	1076362	*	36	35	1	27	26	1	37	14	23	32	10	22	45	24	21	27	18	9	32	17	15	24	18	6	29	18	11	38	24	14	42	26	16	26	15	11	29	16	13	49	37	12
NC_045757.1	1076407	1076408	*	35	34	1	24	22	2	30	17	13	31	11	20	41	24	17	23	14	9	33	17	16	24	19	5	15	9	6	33	28	5	38	27	11	19	11	8	26	17	9	41	33	8
NC_045757.1	1076421	1076422	*	35	33	2	24	22	2	28	11	17	29	10	19	40	21	19	24	13	11	33	14	19	21	15	6	15	11	4	30	20	10	35	22	13	19	12	7	28	15	13	38	25	13
NC_045757.1	1076478	1076479	*	31	30	1	26	25	1	27	16	11	28	15	13	33	23	10	21	12	9	27	19	8	23	17	6	17	11	6	30	21	9	25	18	7	16	7	9	22	16	6	36	27	9
NC_045757.1	1076492	1076493	*	30	29	1	26	25	1	27	19	8	28	14	14	34	21	13	22	16	6	27	20	7	24	20	4	17	15	2	29	21	8	24	14	10	15	11	4	22	16	6	37	27	10
NC_045757.1	1076511	1076512	*	30	27	3	26	25	1	24	13	11	24	10	14	31	15	16	21	13	8	24	15	9	22	11	11	15	10	5	27	15	12	25	15	10	17	10	7	22	9	13	35	12	23
NC_045757.1	1076540	1076541	*	25	9	16	19	8	11	19	2	17	20	3	17	29	2	27	18	3	15	21	1	20	21	3	18	15	3	12	27	0	27	28	5	23	16	1	15	19	2	17	32	4	28
NC_045757.1	1076545	1076546	*	21	11	10	20	10	10	19	4	15	21	3	18	30	1	29	18	6	12	21	1	20	19	3	16	16	8	8	27	1	26	28	5	23	17	2	15	20	0	20	32	10	22
NC_045757.1	1076553	1076554	*	19	4	15	20	4	16	20	2	18	20	1	19	31	3	28	19	2	17	19	0	19	17	1	16	16	1	15	26	0	26	28	1	27	19	0	19	20	1	19	31	4	27
NC_045757.1	1076572	1076573	*	16	6	10	20	11	9	17	1	16	18	1	17	29	1	28	18	3	15	18	2	16	14	0	14	17	1	16	26	2	24	28	5	23	18	3	15	14	5	9	30	4	26
NC_045757.1	1077478	1077479	*	17	14	3	24	21	3	39	18	21	27	10	17	25	9	16	22	13	9	20	14	6	15	10	5	30	23	7	29	10	19	33	26	7	24	11	13	34	10	24	22	11	11
NC_045757.1	1077509	1077510	*	21	19	2	23	21	2	37	17	20	28	6	22	23	11	12	21	11	10	22	17	5	13	7	6	27	21	6	32	18	14	34	26	8	20	11	9	30	20	10	21	12	9
NC_045757.1	1077580	1077581	*	24	21	3	23	21	2	39	22	17	31	13	18	12	10	2	18	15	3	27	20	7	15	14	1	22	14	8	26	12	14	29	20	9	17	10	7	25	18	7	24	16	8
NC_045757.1	1077615	1077616	*	26	23	3	18	14	4	37	16	21	28	5	23	16	8	8	19	10	9	23	14	9	12	8	4	22	6	16	21	4	17	27	10	17	14	5	9	20	8	12	26	12	14
NC_045757.1	1077618	1077619	*	25	19	6	19	14	5	37	12	25	28	5	23	16	6	10	18	8	10	23	13	10	12	8	4	22	5	17	20	4	16	27	6	21	15	4	11	17	7	10	26	11	15
NC_045757.1	1077699	1077700	*	17	16	1	11	11	0	24	17	7	14	3	11	14	8	6	14	11	3	16	12	4	10	8	2	18	16	2	16	13	3	16	14	2	12	9	3	11	11	0	19	16	3
NC_045757.1	1077755	1077756	*	11	11	0	11	11	0	19	16	3	10	7	3	13	9	4	12	11	1	14	13	1	NA	NA	NA	14	9	5	13	12	1	10	7	3	NA	NA	NA	12	11	1	12	10	2
NC_045757.1	1077915	1077916	*	10	9	1	NA	NA	NA	20	12	8	NA	NA	NA	NA	NA	NA	NA	NA	NA	11	7	4	NA	NA	NA	12	11	1	12	7	5	NA	NA	NA	NA	NA	NA	NA	NA	NA	11	7	4
NC_045757.1	1077929	1077930	*	11	11	0	NA	NA	NA	21	15	6	NA	NA	NA	10	9	1	12	10	2	16	12	4	NA	NA	NA	15	11	4	16	14	2	NA	NA	NA	NA	NA	NA	NA	NA	NA	11	9	2
NC_045757.1	1077933	1077934	*	11	10	1	NA	NA	NA	21	14	7	NA	NA	NA	11	9	2	12	9	3	16	13	3	NA	NA	NA	14	12	2	17	11	6	NA	NA	NA	NA	NA	NA	NA	NA	NA	13	9	4
NC_045757.1	1078048	1078049	*	14	13	1	16	14	2	29	13	16	15	10	5	24	10	14	13	12	1	17	9	8	12	7	5	20	13	7	18	13	5	10	8	2	13	5	8	19	10	9	20	11	9
NC_045757.1	1078392	1078393	*	23	20	3	20	20	0	30	22	8	26	16	10	19	13	6	20	16	4	25	18	7	NA	NA	NA	31	26	5	27	24	3	21	19	2	30	25	5	20	17	3	28	22	6
NC_045757.1	1078435	1078436	*	23	22	1	27	24	3	28	18	10	31	20	11	22	13	9	21	16	5	28	19	9	NA	NA	NA	34	26	8	30	21	9	23	14	9	31	20	11	21	18	3	23	17	6
NC_045757.1	1078536	1078537	*	32	26	6	26	22	4	35	14	21	34	12	22	14	7	7	23	9	14	31	19	12	11	5	6	28	22	6	24	15	9	32	20	12	31	13	18	30	17	13	27	10	17
NC_045757.1	1078624	1078625	*	33	25	8	30	27	3	41	30	11	32	21	11	17	11	6	18	11	7	29	24	5	NA	NA	NA	31	25	6	22	20	2	33	31	2	27	24	3	26	21	5	32	24	8
NC_045757.1	1078721	1078722	*	23	18	5	23	22	1	34	23	11	29	19	10	20	12	8	21	17	4	22	17	5	10	6	4	28	23	5	15	13	2	26	18	8	22	15	7	25	18	7	31	24	7
NC_045757.1	1078800	1078801	*	20	18	2	17	17	0	29	23	6	27	27	0	24	17	7	20	20	0	22	19	3	15	15	0	28	22	6	15	15	0	30	26	4	16	12	4	21	18	3	27	24	3
NC_045757.1	1078803	1078804	*	20	17	3	16	16	0	28	20	8	26	21	5	24	17	7	20	16	4	23	14	9	16	14	2	25	19	6	15	11	4	28	19	9	17	9	8	20	14	6	27	22	5
NC_045757.1	1078976	1078977	*	21	8	13	16	2	14	31	10	21	21	6	15	22	3	19	27	4	23	28	7	21	14	3	11	21	5	16	16	0	16	28	4	24	21	3	18	21	3	18	15	3	12
NC_045757.1	1078982	1078983	*	21	16	5	16	12	4	32	14	18	20	11	9	25	15	10	29	17	12	28	17	11	14	9	5	22	11	11	18	6	12	30	20	10	18	7	11	21	12	9	17	7	10
NC_045757.1	1079115	1079116	*	34	21	13	27	13	14	43	18	25	28	6	22	35	2	33	36	15	21	24	10	14	20	9	11	34	11	23	20	9	11	38	22	16	21	5	16	24	8	16	25	8	17
NC_045757.1	1079132	1079133	*	34	28	6	29	21	8	49	20	29	26	9	17	39	10	29	39	26	13	20	11	9	23	15	8	38	23	15	24	9	15	37	29	8	26	16	10	27	10	17	25	11	14
NC_045757.1	1079272	1079273	*	48	8	40	35	8	27	63	1	62	45	0	45	28	2	26	38	1	37	35	1	34	23	0	23	55	9	46	25	0	25	47	2	45	32	0	32	45	0	45	30	0	30
NC_045757.1	1079283	1079284	*	46	9	37	34	5	29	63	1	62	46	1	45	25	1	24	37	0	37	37	0	37	25	0	25	57	11	46	23	0	23	49	4	45	34	0	34	47	1	46	31	1	30
NC_045757.1	1079295	1079296	*	45	11	34	30	6	24	61	3	58	45	2	43	27	1	26	39	6	33	37	4	33	26	2	24	59	11	48	28	0	28	47	8	39	36	4	32	46	5	41	34	0	34
NC_045757.1	1079381	1079382	*	40	5	35	38	5	33	56	2	54	46	1	45	31	1	30	33	3	30	41	1	40	29	0	29	54	5	49	32	1	31	36	0	36	42	2	40	43	0	43	34	0	34
NC_045757.1	1079468	1079469	*	37	31	6	40	37	3	46	30	16	43	28	15	34	23	11	38	30	8	42	34	8	25	23	2	42	38	4	25	21	4	45	40	5	34	25	9	39	31	8	30	27	3
NC_045757.1	1079499	1079500	*	36	30	6	41	34	7	47	37	10	43	20	23	35	16	19	34	26	8	40	33	7	24	18	6	39	35	4	23	19	4	40	35	5	32	27	5	36	31	5	30	15	15
NC_045757.1	1079614	1079615	*	25	18	7	30	13	17	37	13	24	24	3	21	27	10	17	22	9	13	24	9	15	14	7	7	30	13	17	15	2	13	33	21	12	24	15	9	19	1	18	28	8	20
NC_045757.1	1079627	1079628	*	24	8	16	30	4	26	35	8	27	22	1	21	23	3	20	23	1	22	19	3	16	14	1	13	29	7	22	15	1	14	32	2	30	20	2	18	19	0	19	28	3	25
NC_045757.1	1079741	1079742	*	22	4	18	27	1	26	23	7	16	18	0	18	21	1	20	29	5	24	14	0	14	13	0	13	27	7	20	15	1	14	25	2	23	22	1	21	19	0	19	20	1	19
NC_045757.1	1079818	1079819	*	21	4	17	23	5	18	24	8	16	15	1	14	23	6	17	24	5	19	19	2	17	15	3	12	21	1	20	19	0	19	28	4	24	25	0	25	26	0	26	24	1	23
NC_045757.1	1079835	1079836	*	22	4	18	25	7	18	27	10	17	16	2	14	24	4	20	26	2	24	20	0	20	16	3	13	23	1	22	18	0	18	32	0	32	25	1	24	26	1	25	27	1	26
NC_045757.1	1079843	1079844	*	23	8	15	24	10	14	28	9	19	17	1	16	27	8	19	26	3	23	20	3	17	16	7	9	23	4	19	18	1	17	31	13	18	24	11	13	26	9	17	25	0	25
NC_045757.1	1079871	1079872	*	27	10	17	22	13	9	24	3	21	19	3	16	25	11	14	26	8	18	20	5	15	18	4	14	22	5	17	23	4	19	32	8	24	27	16	11	23	3	20	23	2	21
NC_045757.1	1079907	1079908	*	28	4	24	23	4	19	25	3	22	21	2	19	24	1	23	25	4	21	21	0	21	12	0	12	24	5	19	26	2	24	30	3	27	29	9	20	27	3	24	27	3	24
NC_045757.1	1079967	1079968	*	33	9	24	21	2	19	24	4	20	30	5	25	30	12	18	29	9	20	19	3	16	19	6	13	27	3	24	24	1	23	33	15	18	32	1	31	26	7	19	27	2	25
NC_045757.1	1079980	1079981	*	32	4	28	19	1	18	22	1	21	29	2	27	30	6	24	29	4	25	20	0	20	20	5	15	26	0	26	26	2	24	36	9	27	31	1	30	23	2	21	24	1	23
NC_045757.1	1081198	1081199	*	50	5	45	39	2	37	55	0	55	55	4	51	41	5	36	46	0	46	47	5	42	45	0	45	55	0	55	44	8	36	40	1	39	34	0	34	47	0	47	68	3	65
NC_045757.1	1081237	1081238	*	51	6	45	38	14	24	50	4	46	59	10	49	35	14	21	46	15	31	42	6	36	35	15	20	45	0	45	40	1	39	42	8	34	43	3	40	43	11	32	65	9	56
NC_045757.1	1081263	1081264	*	49	5	44	40	4	36	50	0	50	53	2	51	29	10	19	47	1	46	37	2	35	31	2	29	40	0	40	42	0	42	41	6	35	48	1	47	45	2	43	59	3	56
NC_045757.1	1081393	1081394	*	43	5	38	51	5	46	53	9	44	53	6	47	40	5	35	35	8	27	53	0	53	26	4	22	56	8	48	41	5	36	38	0	38	36	2	34	47	2	45	39	7	32
NC_045757.1	1081458	1081459	*	50	33	17	45	34	11	43	22	21	41	20	21	37	17	20	33	26	7	49	34	15	28	18	10	46	23	23	34	23	11	46	21	25	35	13	22	43	31	12	37	30	7
NC_045757.1	1081464	1081465	*	52	34	18	44	32	12	45	24	21	40	15	25	39	12	27	33	16	17	50	28	22	27	20	7	48	22	26	34	13	21	47	18	29	35	5	30	43	23	20	38	27	11
NC_045757.1	1081488	1081489	*	48	34	14	38	28	10	44	27	17	41	29	12	34	14	20	35	27	8	44	27	17	28	20	8	41	21	20	39	23	16	49	30	19	34	11	23	40	33	7	45	35	10
NC_045757.1	1081569	1081570	*	43	41	2	33	32	1	35	18	17	39	21	18	30	15	15	43	37	6	37	27	10	22	21	1	41	36	5	39	36	3	45	36	9	33	23	10	40	33	7	40	29	11
NC_045757.1	1081584	1081585	*	38	37	1	31	30	1	38	24	14	36	21	15	29	17	12	41	32	9	36	30	6	22	17	5	39	33	6	41	39	2	47	38	9	33	28	5	42	34	8	40	28	12
NC_045757.1	1081607	1081608	*	39	37	2	33	30	3	39	29	10	35	28	7	25	19	6	38	38	0	40	35	5	24	23	1	35	33	2	43	39	4	51	45	6	31	24	7	44	39	5	39	37	2
NC_045757.1	1081613	1081614	*	39	37	2	31	28	3	44	30	14	37	25	12	24	14	10	38	35	3	37	29	8	24	20	4	34	30	4	44	40	4	50	45	5	30	26	4	43	36	7	39	32	7
NC_045757.1	1081687	1081688	*	40	37	3	27	24	3	41	35	6	35	30	5	19	12	7	39	36	3	35	31	4	26	22	4	39	37	2	41	35	6	49	48	1	33	22	11	36	32	4	40	37	3
NC_045757.1	1081695	1081696	*	37	34	3	27	25	2	41	34	7	30	23	7	18	13	5	36	31	5	35	33	2	25	22	3	38	33	5	39	34	5	47	46	1	32	23	9	39	29	10	38	32	6
NC_045757.1	1081991	1081992	*	25	23	2	24	20	4	23	16	7	45	30	15	27	18	9	24	18	6	19	16	3	17	16	1	36	29	7	37	30	7	38	30	8	17	9	8	29	26	3	32	24	8
NC_045757.1	1082022	1082023	*	29	25	4	27	21	6	23	14	9	44	21	23	25	12	13	24	12	12	23	15	8	20	12	8	37	24	13	32	18	14	41	31	10	19	7	12	28	19	9	38	21	17
NC_045757.1	1082114	1082115	*	37	36	1	26	21	5	28	26	2	39	37	2	18	14	4	22	20	2	18	16	2	21	18	3	30	28	2	30	29	1	46	40	6	19	17	2	22	21	1	39	37	2
NC_045757.1	1082207	1082208	*	29	26	3	28	25	3	25	18	7	42	35	7	34	29	5	30	26	4	20	18	2	29	26	3	33	29	4	33	31	2	42	34	8	21	18	3	32	29	3	55	54	1
NC_045757.1	1082226	1082227	*	32	25	7	31	28	3	25	15	10	39	24	15	35	22	13	29	21	8	22	14	8	28	21	7	36	22	14	29	22	7	43	32	11	24	20	4	29	22	7	53	44	9
NC_045757.1	1082243	1082244	*	32	27	5	31	26	5	26	18	8	34	27	7	37	24	13	31	25	6	26	18	8	28	22	6	36	31	5	28	19	9	44	36	8	27	21	6	26	19	7	53	48	5
NC_045757.1	1082256	1082257	*	33	32	1	36	33	3	27	19	8	35	27	8	42	31	11	31	26	5	28	21	7	29	21	8	36	27	9	29	22	7	43	37	6	28	20	8	23	20	3	52	49	3
NC_045757.1	1082264	1082265	*	31	21	10	36	20	16	27	14	13	33	9	24	39	19	20	33	13	20	26	6	20	28	13	15	35	8	27	31	8	23	41	16	25	28	8	20	22	9	13	50	17	33
NC_045757.1	1083562	1083563	*	38	4	34	17	0	17	25	0	25	31	1	30	28	0	28	14	0	14	26	0	26	20	0	20	20	0	20	25	0	25	48	1	47	17	0	17	26	0	26	30	0	30
NC_045757.1	1085293	1085294	*	42	4	38	32	1	31	54	0	54	43	0	43	29	1	28	31	0	31	32	0	32	36	0	36	37	1	36	46	2	44	45	0	45	27	0	27	31	0	31	41	1	40
NC_045757.1	1089207	1089208	*	16	11	5	23	13	10	11	6	5	13	9	4	19	6	13	19	9	10	22	15	7	24	15	9	24	15	9	15	5	10	33	13	20	NA	NA	NA	16	10	6	22	10	12
NC_045757.1	1089307	1089308	*	33	22	11	31	22	9	29	6	23	22	7	15	29	8	21	26	13	13	24	10	14	11	3	8	29	5	24	15	2	13	24	12	12	18	10	8	20	5	15	22	6	16
NC_045757.1	1089360	1089361	*	40	36	4	37	33	4	36	20	16	31	17	14	37	15	22	25	11	14	28	14	14	13	6	7	32	17	15	19	8	11	28	18	10	22	15	7	27	12	15	32	17	15
NC_045757.1	1089403	1089404	*	40	34	6	36	30	6	39	24	15	37	24	13	42	27	15	29	26	3	32	17	15	17	9	8	32	25	7	22	20	2	39	25	14	31	27	4	31	24	7	35	27	8
NC_045757.1	1089406	1089407	*	43	37	6	39	33	6	41	30	11	35	22	13	45	28	17	30	27	3	33	21	12	18	14	4	32	26	6	21	17	4	39	34	5	31	27	4	32	26	6	34	28	6
NC_045757.1	1089420	1089421	*	42	20	22	37	18	19	41	5	36	35	3	32	49	4	45	32	7	25	35	9	26	19	3	16	29	11	18	25	7	18	41	7	34	29	9	20	36	10	26	33	7	26
NC_045757.1	1089490	1089491	*	44	39	5	38	31	7	49	13	36	39	13	26	47	22	25	34	18	16	35	18	17	26	15	11	38	18	20	28	14	14	43	24	19	36	18	18	32	17	15	33	15	18
NC_045757.1	1089536	1089537	*	42	36	6	39	38	1	47	38	9	41	30	11	44	28	16	34	28	6	33	27	6	27	23	4	41	38	3	31	27	4	38	33	5	34	30	4	32	25	7	31	26	5
NC_045757.1	1089559	1089560	*	39	34	5	38	36	2	44	33	11	40	29	11	36	23	13	28	22	6	32	25	7	25	20	5	42	38	4	31	31	0	40	37	3	28	25	3	28	22	6	34	32	2
NC_045757.1	1089704	1089705	*	39	39	0	31	27	4	45	26	19	38	21	17	33	21	12	34	25	9	35	24	11	26	18	8	44	35	9	30	22	8	51	43	8	25	17	8	36	29	7	36	27	9
NC_045757.1	1089707	1089708	*	40	38	2	33	31	2	44	35	9	38	29	9	34	26	8	35	30	5	37	35	2	26	23	3	44	38	6	31	25	6	49	47	2	25	23	2	36	32	4	35	28	7
NC_045757.1	1089842	1089843	*	42	33	9	27	24	3	42	16	26	39	12	27	37	13	24	36	17	19	41	13	28	30	14	16	44	15	29	37	15	22	46	18	28	34	8	26	35	17	18	36	20	16
NC_045757.1	1089859	1089860	*	36	29	7	28	24	4	40	14	26	40	10	30	39	14	25	35	18	17	40	16	24	31	11	20	41	12	29	35	17	18	45	24	21	34	12	22	39	15	24	35	19	16
NC_045757.1	1089862	1089863	*	36	33	3	27	24	3	41	18	23	42	18	24	38	20	18	35	21	14	39	20	19	33	18	15	39	19	20	33	21	12	45	31	14	34	16	18	38	22	16	36	30	6
NC_045757.1	1089894	1089895	*	40	37	3	28	26	2	49	41	8	42	28	14	35	25	10	35	28	7	43	39	4	36	31	5	42	36	6	38	33	5	42	39	3	34	30	4	41	33	8	37	37	0
NC_045757.1	1089911	1089912	*	39	37	2	33	31	2	52	45	7	42	28	14	29	21	8	33	30	3	41	35	6	37	34	3	42	37	5	36	30	6	43	38	5	38	33	5	42	38	4	35	31	4
NC_045757.1	1089937	1089938	*	35	33	2	34	34	0	45	29	16	42	24	18	30	19	11	32	23	9	36	25	11	40	33	7	37	34	3	34	29	5	43	37	6	39	35	4	39	29	10	34	29	5
NC_045757.1	1089968	1089969	*	36	29	7	34	33	1	47	26	21	45	26	19	32	23	9	37	27	10	31	23	8	39	25	14	39	28	11	41	27	14	39	35	4	45	33	12	38	24	14	32	26	6
NC_045757.1	1089975	1089976	*	37	29	8	35	30	5	47	16	31	47	15	32	33	13	20	39	14	25	29	9	20	39	19	20	42	17	25	42	16	26	39	21	18	45	15	30	37	17	20	31	15	16
NC_045757.1	1089997	1089998	*	38	34	4	34	32	2	43	25	18	44	16	28	36	19	17	42	25	17	29	19	10	42	27	15	41	23	18	45	30	15	42	29	13	36	22	14	34	20	14	32	23	9
NC_045757.1	1090021	1090022	*	38	36	2	36	36	0	41	22	19	50	21	29	33	21	12	42	31	11	30	21	9	40	28	12	43	29	14	43	29	14	43	34	9	39	25	14	31	19	12	39	32	7
NC_045757.1	1090030	1090031	*	37	32	5	35	25	10	39	13	26	50	12	38	32	14	18	42	15	27	30	10	20	37	9	28	39	14	25	42	9	33	43	17	26	38	13	25	32	14	18	39	16	23
NC_045757.1	1090065	1090066	*	43	29	14	27	21	6	39	10	29	48	16	32	39	20	19	42	18	24	28	11	17	38	9	29	37	17	20	41	17	24	40	19	21	31	13	18	33	17	16	37	19	18
NC_045757.1	1090101	1090102	*	45	16	29	34	14	20	47	14	33	41	14	27	41	11	30	41	26	15	26	8	18	43	22	21	40	21	19	42	22	20	36	13	23	32	20	12	35	14	21	43	9	34
NC_045757.1	1109611	1109612	*	21	19	2	19	18	1	28	10	18	25	7	18	19	13	6	22	10	12	22	12	10	19	12	7	25	18	7	15	9	6	27	22	5	18	12	6	23	16	7	25	16	9
NC_045757.1	1109703	1109704	*	25	11	14	23	8	15	30	4	26	27	12	15	25	6	19	20	9	11	22	4	18	16	10	6	22	8	14	23	13	10	27	16	11	21	8	13	24	7	17	30	11	19
NC_045757.1	1109727	1109728	*	24	9	15	22	4	18	31	0	31	28	3	25	25	4	21	17	5	12	27	1	26	16	4	12	25	5	20	26	15	11	24	15	9	21	0	21	25	10	15	30	1	29
NC_045757.1	1109738	1109739	*	21	5	16	23	5	18	33	1	32	30	3	27	26	1	25	17	2	15	29	2	27	17	0	17	25	6	19	25	11	14	26	11	15	22	2	20	23	11	12	33	1	32
NC_045757.1	1109789	1109790	*	24	14	10	27	17	10	32	6	26	34	14	20	23	19	4	25	15	10	24	18	6	23	11	12	31	20	11	26	18	8	27	20	7	26	9	17	23	16	7	38	10	28
NC_045757.1	1109808	1109809	*	22	12	10	26	12	14	33	7	26	33	13	20	21	12	9	27	21	6	25	20	5	22	14	8	31	17	14	24	9	15	29	22	7	24	3	21	27	15	12	37	9	28
NC_045757.1	1109894	1109895	*	29	21	8	35	29	6	44	19	25	31	9	22	30	13	17	40	26	14	44	33	11	30	15	15	37	24	13	26	20	6	33	20	13	28	8	20	20	14	6	37	23	14
NC_045757.1	1109911	1109912	*	29	18	11	36	16	20	45	1	44	34	11	23	27	8	19	38	12	26	45	19	26	31	6	25	41	11	30	26	18	8	40	23	17	31	14	17	21	8	13	40	6	34
NC_045757.1	1109923	1109924	*	29	17	12	39	21	18	40	1	39	32	11	21	28	10	18	37	10	27	46	18	28	31	10	21	41	14	27	24	14	10	39	24	15	33	17	16	23	7	16	43	7	36
NC_045757.1	1110022	1110023	*	36	33	3	40	37	3	38	22	16	25	9	16	32	13	19	40	28	12	48	36	12	38	30	8	48	40	8	24	21	3	49	38	11	33	24	9	22	19	3	42	34	8
NC_045757.1	1110090	1110091	*	31	27	4	37	33	4	41	22	19	24	12	12	31	14	17	36	22	14	50	32	18	34	22	12	51	37	14	33	26	7	50	35	15	33	15	18	27	14	13	37	25	12
NC_045757.1	1110092	1110093	*	32	24	8	38	33	5	42	19	23	23	8	15	31	13	18	36	15	21	49	24	25	33	17	16	50	28	22	31	16	15	48	21	27	32	12	20	28	10	18	35	17	18
NC_045757.1	1110317	1110318	*	31	30	1	29	26	3	33	31	2	28	27	1	25	16	9	24	24	0	26	22	4	16	14	2	35	33	2	32	32	0	28	23	5	30	28	2	24	21	3	32	29	3
NC_045757.1	1110335	1110336	*	28	27	1	26	25	1	38	28	10	27	21	6	22	15	7	26	25	1	25	24	1	10	10	0	41	35	6	35	32	3	26	23	3	28	25	3	22	20	2	28	23	5
NC_045757.1	1110395	1110396	*	25	18	7	28	18	10	34	4	30	30	2	28	24	2	22	18	0	18	25	0	25	12	0	12	35	4	31	27	2	25	22	3	19	25	1	24	14	1	13	24	3	21
NC_045757.1	1110425	1110426	*	27	12	15	30	9	21	37	6	31	26	4	22	21	3	18	21	3	18	23	0	23	12	0	12	29	1	28	23	2	21	24	1	23	25	0	25	16	1	15	20	4	16
NC_045757.1	1110645	1110646	*	26	19	7	29	26	3	30	15	15	22	9	13	18	5	13	20	11	9	13	4	9	11	4	7	18	5	13	19	10	9	15	7	8	18	10	8	17	13	4	12	8	4
NC_045757.1	1110799	1110800	*	30	4	26	29	1	28	34	5	29	27	7	20	18	0	18	25	0	25	21	0	21	20	0	20	26	1	25	27	0	27	27	1	26	23	0	23	19	4	15	26	3	23
NC_045757.1	1111468	1111469	*	26	22	4	15	14	1	25	4	21	22	5	17	18	6	12	23	2	21	19	3	16	14	6	8	24	3	21	22	4	18	33	8	25	11	4	7	25	7	18	19	0	19
NC_045757.1	1111518	1111519	*	28	21	7	12	9	3	26	4	22	23	10	13	19	9	10	21	8	13	18	5	13	13	4	9	24	12	12	24	14	10	32	14	18	16	8	8	28	15	13	21	6	15
NC_045757.1	1111624	1111625	*	23	23	0	12	12	0	24	10	14	23	6	17	19	11	8	25	13	12	15	9	6	10	4	6	19	12	7	19	15	4	25	17	8	13	8	5	31	19	12	13	6	7
NC_045757.1	1111689	1111690	*	20	12	8	NA	NA	NA	30	1	29	24	0	24	12	2	10	18	2	16	16	1	15	10	0	10	17	1	16	15	0	15	20	0	20	15	2	13	26	3	23	15	2	13
NC_045757.1	1111774	1111775	*	15	13	2	NA	NA	NA	25	3	22	24	3	21	NA	NA	NA	19	5	14	14	3	11	NA	NA	NA	23	3	20	12	1	11	12	3	9	16	2	14	13	3	10	12	4	8
NC_045757.1	1112006	1112007	*	13	8	5	23	18	5	30	6	24	25	4	21	15	4	11	20	2	18	22	4	18	NA	NA	NA	33	7	26	13	5	8	13	1	12	25	6	19	20	1	19	13	2	11
NC_045757.1	1112133	1112134	*	23	15	8	26	21	5	35	5	30	26	2	24	15	3	12	20	2	18	36	6	30	NA	NA	NA	27	3	24	22	3	19	27	4	23	30	4	26	34	5	29	18	3	15
NC_045757.1	1112301	1112302	*	27	5	22	27	8	19	29	3	26	17	2	15	16	0	16	22	1	21	19	2	17	NA	NA	NA	22	0	22	14	1	13	27	0	27	19	2	17	26	5	21	13	0	13
NC_045757.1	1112479	1112480	*	27	26	1	23	20	3	26	5	21	18	7	11	21	2	19	20	10	10	17	5	12	NA	NA	NA	31	19	12	17	8	9	26	13	13	11	6	5	18	10	8	12	9	3
NC_045757.1	1112537	1112538	*	26	24	2	27	25	2	29	15	14	25	14	11	23	12	11	22	19	3	17	11	6	15	10	5	29	23	6	21	17	4	23	16	7	15	14	1	19	14	5	18	15	3
NC_045757.1	1112552	1112553	*	27	24	3	30	21	9	31	15	16	25	12	13	22	8	14	24	16	8	18	8	10	14	9	5	32	22	10	22	13	9	24	15	9	14	11	3	20	15	5	20	15	5
NC_045757.1	1112714	1112715	*	30	26	4	21	20	1	33	17	16	39	17	22	32	16	16	27	20	7	28	18	10	14	11	3	29	24	5	32	25	7	36	31	5	20	14	6	24	20	4	30	21	9
NC_045757.1	1112757	1112758	*	26	22	4	26	17	9	38	7	31	47	9	38	28	7	21	32	9	23	27	7	20	14	0	14	30	12	18	27	5	22	37	11	26	18	7	11	20	11	9	29	14	15
NC_045757.1	1112844	1112845	*	29	5	24	29	3	26	35	0	35	39	0	39	20	0	20	33	0	33	25	1	24	11	0	11	27	1	26	22	0	22	37	0	37	16	0	16	15	1	14	34	0	34
NC_045757.1	1112879	1112880	*	30	9	21	25	10	15	38	11	27	37	3	34	22	2	20	29	9	20	27	12	15	11	7	4	28	10	18	25	9	16	39	10	29	16	3	13	12	8	4	35	12	23
NC_045757.1	1112947	1112948	*	27	5	22	24	2	22	37	3	34	36	2	34	21	0	21	24	1	23	28	1	27	11	0	11	22	0	22	26	2	24	45	3	42	18	3	15	20	1	19	32	3	29
NC_045757.1	1112969	1112970	*	31	21	10	23	16	7	39	7	32	37	8	29	20	5	15	22	5	17	26	6	20	NA	NA	NA	22	8	14	25	10	15	48	13	35	17	8	9	21	6	15	32	11	21
NC_045757.1	1113034	1113035	*	32	22	10	19	9	10	34	18	16	40	5	35	19	10	9	23	9	14	30	10	20	15	5	10	24	14	10	24	12	12	39	23	16	17	12	5	23	6	17	31	8	23
NC_045757.1	1113260	1113261	*	37	5	32	28	1	27	38	2	36	33	1	32	15	0	15	28	3	25	27	0	27	19	0	19	34	0	34	31	3	28	35	0	35	18	0	18	25	0	25	28	0	28
NC_045757.1	1113308	1113309	*	31	8	23	26	5	21	37	1	36	34	1	33	19	0	19	26	0	26	34	3	31	17	0	17	32	2	30	28	0	28	31	4	27	19	1	18	24	2	22	25	5	20
NC_045757.1	1113714	1113715	*	37	11	26	33	9	24	41	0	41	34	4	30	33	2	31	27	3	24	29	1	28	16	1	15	27	5	22	33	0	33	42	0	42	30	1	29	32	2	30	30	4	26
NC_045757.1	1113733	1113734	*	38	13	25	36	10	26	41	1	40	33	4	29	35	1	34	29	5	24	29	6	23	17	4	13	30	7	23	30	0	30	39	3	36	30	0	30	35	7	28	26	8	18
NC_045757.1	1113765	1113766	*	34	11	23	43	19	24	41	1	40	34	6	28	31	4	27	33	12	21	33	2	31	19	5	14	31	4	27	31	7	24	38	3	35	26	3	23	31	12	19	30	9	21
NC_045757.1	1113800	1113801	*	31	6	25	39	2	37	41	0	41	40	4	36	26	0	26	32	9	23	31	1	30	18	3	15	34	0	34	33	2	31	39	3	36	23	0	23	32	3	29	36	2	34
NC_045757.1	1113966	1113967	*	32	5	27	34	1	33	43	1	42	32	1	31	21	0	21	32	7	25	30	0	30	15	1	14	33	1	32	27	0	27	33	0	33	14	0	14	22	1	21	21	1	20
NC_045757.1	1113971	1113972	*	30	5	25	35	1	34	44	0	44	31	1	30	22	0	22	33	7	26	29	0	29	13	0	13	35	2	33	27	1	26	34	0	34	14	0	14	20	1	19	19	0	19
NC_045757.1	1114098	1114099	*	21	8	13	25	6	19	35	3	32	25	3	22	20	0	20	18	1	17	26	2	24	14	0	14	23	6	17	14	1	13	19	2	17	NA	NA	NA	14	3	11	20	4	16
NC_045757.1	1114751	1114752	*	35	4	31	21	2	19	33	1	32	22	0	22	29	8	21	17	4	13	16	0	16	14	0	14	27	3	24	16	4	12	24	9	15	12	0	12	21	1	20	29	1	28
NC_045757.1	1114919	1114920	*	15	10	5	12	10	2	31	20	11	27	16	11	20	12	8	13	9	4	19	9	10	NA	NA	NA	26	17	9	14	7	7	19	16	3	NA	NA	NA	22	14	8	19	10	9
NC_045757.1	1115275	1115276	*	31	29	2	28	27	1	35	29	6	27	23	4	17	10	7	30	24	6	26	22	4	11	8	3	32	25	7	21	17	4	40	34	6	24	19	5	25	21	4	28	23	5
NC_045757.1	1115311	1115312	*	30	29	1	28	26	2	39	29	10	27	19	8	15	7	8	28	21	7	25	20	5	10	6	4	32	25	7	18	14	4	39	27	12	25	19	6	20	12	8	26	23	3
NC_045757.1	1115797	1115798	*	10	8	2	16	11	5	31	18	13	13	7	6	12	7	5	NA	NA	NA	18	11	7	NA	NA	NA	15	6	9	13	3	10	NA	NA	NA	12	5	7	16	7	9	13	5	8
NC_045757.1	1116056	1116057	*	29	6	23	23	1	22	34	1	33	21	1	20	16	0	16	22	2	20	18	0	18	NA	NA	NA	40	1	39	14	0	14	18	1	17	20	1	19	21	2	19	28	1	27
NC_045757.1	1116066	1116067	*	29	18	11	23	11	12	35	11	24	22	3	19	14	5	9	22	10	12	19	7	12	NA	NA	NA	37	7	30	15	4	11	18	5	13	19	4	15	23	7	16	25	8	17
NC_045757.1	1116121	1116122	*	30	22	8	27	20	7	27	18	9	28	18	10	12	7	5	21	19	2	20	10	10	10	8	2	39	31	8	19	14	5	19	13	6	21	14	7	25	17	8	27	21	6
NC_045757.1	1116131	1116132	*	30	23	7	28	12	16	29	21	8	27	15	12	11	4	7	21	18	3	20	7	13	11	3	8	38	27	11	19	13	6	18	13	5	21	11	10	25	7	18	27	15	12
NC_045757.1	1116157	1116158	*	29	21	8	26	22	4	31	22	9	29	16	13	NA	NA	NA	25	19	6	19	5	14	13	8	5	30	15	15	17	10	7	20	16	4	19	9	10	26	12	14	24	17	7
NC_045757.1	1116541	1116542	*	24	13	11	13	7	6	38	11	27	27	1	26	23	2	21	21	7	14	25	4	21	13	5	8	23	3	20	14	1	13	17	2	15	19	0	19	25	6	19	18	3	15
NC_045757.1	1116620	1116621	*	27	7	20	18	4	14	36	6	30	35	1	34	19	0	19	24	4	20	20	3	17	11	2	9	24	4	20	15	0	15	23	5	18	15	0	15	31	2	29	25	1	24
NC_045757.1	1116697	1116698	*	29	6	23	25	7	18	40	14	26	41	7	34	23	4	19	30	4	26	24	5	19	12	1	11	27	5	22	13	1	12	25	4	21	18	0	18	38	1	37	21	2	19
NC_045757.1	1116713	1116714	*	32	11	21	26	14	12	41	23	18	37	6	31	30	9	21	28	5	23	22	4	18	10	3	7	26	4	22	15	3	12	28	6	22	16	6	10	36	5	31	21	1	20
NC_045757.1	1116735	1116736	*	28	6	22	24	2	22	39	8	31	35	1	34	34	1	33	29	0	29	22	0	22	10	0	10	30	0	30	17	0	17	30	0	30	16	2	14	35	1	34	23	0	23
NC_045757.1	1117208	1117209	*	28	25	3	28	24	4	42	24	18	33	15	18	20	10	10	23	16	7	31	14	17	15	7	8	33	22	11	20	15	5	39	24	15	22	17	5	21	17	4	24	7	17
NC_045757.1	1117310	1117311	*	25	23	2	27	26	1	42	27	15	32	16	16	19	13	6	27	22	5	35	25	10	16	11	5	30	22	8	25	15	10	34	25	9	27	15	12	23	10	13	23	15	8
NC_045757.1	1117362	1117363	*	33	30	3	29	24	5	44	15	29	32	13	19	20	8	12	30	19	11	30	13	17	17	10	7	28	11	17	26	11	15	40	22	18	31	19	12	19	11	8	19	9	10
NC_045757.1	1117434	1117435	*	34	33	1	22	20	2	48	34	14	30	23	7	22	16	6	24	20	4	28	20	8	19	15	4	38	32	6	25	14	11	38	34	4	27	22	5	13	11	2	21	17	4
NC_045757.1	1117473	1117474	*	30	16	14	24	15	9	45	8	37	29	10	19	23	4	19	24	0	24	26	8	18	20	4	16	36	13	23	28	3	25	31	15	16	18	3	15	20	3	17	24	6	18
NC_045757.1	1117500	1117501	*	28	15	13	23	10	13	42	6	36	29	8	21	23	3	20	27	10	17	27	12	15	20	9	11	39	13	26	29	10	19	36	13	23	18	5	13	23	10	13	19	8	11
NC_045757.1	1117585	1117586	*	36	30	6	19	16	3	38	18	20	31	12	19	26	13	13	28	20	8	30	22	8	23	17	6	34	21	13	24	17	7	30	24	6	26	21	5	23	15	8	22	12	10
NC_045757.1	1117920	1117921	*	19	14	5	19	10	9	27	9	18	16	8	8	13	4	9	12	6	6	30	8	22	16	6	10	30	8	22	16	4	12	18	7	11	11	3	8	NA	NA	NA	26	7	19
NC_045757.1	1117925	1117926	*	19	18	1	18	17	1	27	18	9	15	9	6	12	6	6	13	7	6	27	14	13	15	9	6	28	15	13	16	9	7	19	11	8	12	8	4	10	10	0	24	11	13
NC_045757.1	1118312	1118313	*	21	19	2	21	21	0	30	19	11	20	11	9	16	11	5	27	26	1	15	12	3	10	8	2	26	19	7	28	23	5	21	19	2	11	11	0	12	9	3	21	16	5
NC_045757.1	1118449	1118450	*	30	24	6	27	23	4	33	9	24	31	5	26	37	13	24	27	12	15	23	12	11	15	6	9	32	14	18	28	8	20	28	13	15	21	6	15	20	5	15	25	9	16
NC_045757.1	1118517	1118518	*	30	26	4	27	25	2	30	15	15	26	12	14	31	14	17	28	15	13	30	23	7	13	9	4	32	20	12	35	23	12	30	23	7	20	13	7	23	11	12	21	14	7
NC_045757.1	1118578	1118579	*	28	26	2	28	25	3	40	7	33	34	10	24	30	10	20	23	8	15	27	11	16	17	5	12	40	15	25	27	9	18	33	11	22	29	9	20	25	8	17	22	8	14
NC_045757.1	1118609	1118610	*	27	24	3	26	24	2	39	3	36	35	10	25	27	5	22	29	9	20	27	6	21	14	6	8	43	19	24	26	7	19	32	14	18	32	6	26	21	5	16	22	10	12
NC_045757.1	1118642	1118643	*	25	25	0	27	24	3	39	26	13	35	28	7	28	20	8	26	22	4	22	20	2	16	13	3	41	39	2	26	25	1	33	29	4	35	28	7	20	18	2	28	27	1
NC_045757.1	1118669	1118670	*	30	29	1	24	23	1	43	40	3	38	34	4	25	18	7	26	25	1	18	17	1	15	14	1	36	32	4	26	25	1	36	30	6	37	32	5	19	18	1	26	24	2
NC_045757.1	1118845	1118846	*	24	21	3	27	24	3	27	22	5	30	28	2	17	14	3	29	28	1	16	14	2	13	12	1	30	27	3	17	15	2	32	32	0	29	27	2	20	20	0	23	19	4
NC_045757.1	1118851	1118852	*	26	25	1	27	22	5	26	21	5	31	28	3	18	14	4	28	26	2	16	14	2	13	11	2	29	28	1	16	15	1	33	32	1	29	26	3	19	18	1	25	22	3
NC_045757.1	1118877	1118878	*	26	25	1	26	23	3	22	15	7	29	20	9	19	13	6	27	24	3	20	14	6	14	13	1	26	25	1	16	16	0	34	27	7	28	23	5	15	14	1	26	22	4
NC_045757.1	1118891	1118892	*	29	25	4	26	22	4	22	6	16	30	9	21	17	4	13	25	14	11	20	8	12	13	3	10	29	13	16	19	8	11	31	24	7	27	9	18	15	8	7	27	11	16
NC_045757.1	1118921	1118922	*	30	21	9	24	20	4	26	4	22	31	8	23	19	3	16	21	8	13	21	3	18	15	2	13	28	6	22	21	4	17	29	11	18	23	4	19	15	3	12	27	6	21
NC_045757.1	1118980	1118981	*	28	7	21	26	8	18	28	2	26	29	1	28	22	1	21	22	1	21	25	3	22	15	1	14	29	3	26	20	3	17	28	7	21	21	4	17	23	2	21	27	4	23
NC_045757.1	1119009	1119010	*	30	10	20	30	11	19	27	7	20	28	9	19	23	3	20	24	8	16	30	9	21	19	5	14	32	5	27	21	11	10	32	7	25	25	4	21	30	16	14	25	11	14
NC_045757.1	1120107	1120108	*	19	5	14	23	6	17	24	1	23	18	3	15	15	4	11	16	1	15	11	0	11	NA	NA	NA	21	4	17	16	3	13	NA	NA	NA	14	0	14	15	2	13	24	2	22
NC_045757.1	1120117	1120118	*	18	7	11	24	8	16	22	3	19	19	4	15	15	4	11	15	1	14	12	0	12	NA	NA	NA	21	6	15	16	2	14	10	0	10	18	3	15	16	3	13	25	4	21
NC_045757.1	1120130	1120131	*	17	10	7	23	20	3	22	10	12	19	11	8	17	13	4	16	9	7	12	9	3	NA	NA	NA	21	16	5	17	12	5	12	9	3	19	15	4	16	13	3	24	18	6
NC_045757.1	1120310	1120311	*	26	20	6	27	23	4	32	18	14	23	18	5	22	11	11	26	16	10	21	9	12	11	7	4	29	21	8	16	11	5	26	17	9	25	16	9	22	15	7	24	21	3
NC_045757.1	1120524	1120525	*	34	31	3	44	43	1	46	29	17	34	21	13	29	23	6	29	24	5	33	28	5	34	28	6	48	38	10	31	29	2	39	39	0	35	30	5	36	29	7	36	29	7
NC_045757.1	1120540	1120541	*	35	29	6	45	39	6	50	24	26	37	17	20	28	17	11	33	17	16	33	13	20	37	11	26	44	23	21	31	12	19	36	18	18	34	17	17	33	11	22	35	13	22
NC_045757.1	1120651	1120652	*	37	29	8	53	49	4	53	34	19	46	24	22	30	16	14	40	31	9	33	23	10	31	24	7	49	37	12	36	32	4	40	35	5	33	25	8	41	30	11	52	34	18
NC_045757.1	1120657	1120658	*	37	32	5	53	51	2	54	42	12	47	27	20	29	13	16	41	39	2	29	24	5	29	24	5	49	47	2	33	31	2	41	39	2	32	21	11	40	36	4	47	39	8
NC_045757.1	1120813	1120814	*	35	33	2	47	40	7	51	32	19	40	26	14	38	23	15	37	32	5	37	30	7	31	22	9	50	44	6	32	30	2	48	42	6	25	22	3	47	40	7	44	36	8
NC_045757.1	1120961	1120962	*	33	31	2	35	34	1	42	20	22	30	22	8	32	20	12	26	19	7	30	26	4	20	17	3	42	32	10	33	28	5	40	37	3	32	24	8	28	25	3	47	36	11
NC_045757.1	1121020	1121021	*	31	5	26	35	7	28	36	11	25	29	3	26	30	2	28	24	4	20	24	0	24	18	0	18	41	0	41	27	8	19	30	0	30	33	1	32	26	4	22	40	8	32
NC_045757.1	1121028	1121029	*	29	5	24	33	6	27	35	6	29	29	1	28	30	2	28	25	2	23	27	0	27	17	0	17	41	0	41	29	4	25	30	1	29	34	1	33	25	2	23	38	1	37
NC_045757.1	1121118	1121119	*	28	21	7	29	25	4	25	13	12	27	18	9	21	8	13	30	20	10	24	15	9	16	12	4	33	20	13	21	20	1	20	16	4	23	21	2	27	16	11	29	26	3
NC_045757.1	1121234	1121235	*	28	8	20	23	9	14	26	5	21	31	1	30	16	0	16	21	4	17	20	1	19	17	0	17	30	0	30	13	0	13	19	1	18	16	1	15	19	2	17	20	0	20
NC_045757.1	1121331	1121332	*	22	4	18	27	6	21	27	9	18	29	2	27	15	1	14	24	2	22	24	6	18	NA	NA	NA	26	2	24	15	0	15	19	3	16	15	3	12	20	1	19	17	5	12
NC_045757.1	1121341	1121342	*	23	6	17	25	4	21	28	10	18	29	4	25	14	2	12	25	3	22	24	7	17	NA	NA	NA	25	1	24	15	1	14	19	0	19	14	3	11	19	2	17	18	6	12
NC_045757.1	1121366	1121367	*	22	7	15	28	17	11	31	16	15	34	8	26	16	3	13	24	12	12	24	9	15	11	3	8	21	1	20	17	1	16	19	6	13	17	4	13	18	4	14	17	3	14
NC_045757.1	1121454	1121455	*	24	16	8	28	15	13	30	11	19	34	11	23	24	7	17	20	7	13	28	7	21	15	5	10	36	22	14	14	5	9	30	12	18	16	5	11	21	10	11	22	14	8
NC_045757.1	1121515	1121516	*	28	23	5	32	28	4	31	17	14	35	13	22	30	13	17	26	14	12	34	27	7	17	12	5	36	20	16	21	13	8	33	26	7	17	9	8	21	9	12	24	12	12
NC_045757.1	1121581	1121582	*	28	9	19	31	12	19	34	2	32	32	3	29	34	0	34	23	2	21	33	0	33	21	1	20	34	3	31	23	8	15	36	0	36	15	0	15	28	1	27	29	5	24
NC_045757.1	1121610	1121611	*	27	10	17	28	15	13	34	3	31	34	5	29	31	5	26	20	4	16	33	8	25	21	10	11	33	5	28	26	11	15	38	7	31	16	1	15	26	2	24	26	3	23
NC_045757.1	1121616	1121617	*	29	5	24	30	8	22	36	1	35	32	2	30	27	1	26	20	5	15	34	0	34	23	5	18	34	1	33	26	9	17	40	8	32	15	1	14	28	1	27	25	2	23
NC_045757.1	1122017	1122018	*	37	5	32	28	4	24	42	0	42	30	0	30	21	0	21	27	0	27	24	0	24	11	1	10	33	0	33	17	0	17	21	0	21	16	0	16	28	0	28	23	0	23
NC_045757.1	1128747	1128748	*	25	8	17	23	12	11	23	1	22	27	11	16	32	1	31	18	1	17	20	4	16	12	4	8	30	8	22	20	3	17	33	11	22	30	5	25	15	3	12	14	3	11
NC_045757.1	1128807	1128808	*	24	4	20	20	4	16	30	1	29	25	1	24	32	0	32	24	1	23	21	1	20	16	1	15	24	4	20	19	1	18	33	2	31	25	3	22	16	0	16	17	3	14
NC_045757.1	1128811	1128812	*	23	4	19	19	4	15	30	3	27	25	3	22	30	2	28	24	0	24	21	1	20	16	0	16	24	3	21	19	0	19	34	4	30	25	2	23	18	1	17	16	5	11
NC_045757.1	1129025	1129026	*	25	13	12	34	22	12	46	12	34	25	6	19	30	10	20	25	10	15	29	11	18	28	12	16	35	18	17	28	13	15	34	21	13	28	13	15	29	7	22	27	13	14
NC_045757.1	1129059	1129060	*	19	18	1	29	28	1	46	28	18	25	13	12	28	11	17	24	20	4	28	19	9	21	15	6	37	33	4	26	22	4	28	24	4	21	20	1	25	19	6	28	25	3
NC_045757.1	1129220	1129221	*	23	23	0	23	21	2	30	25	5	22	14	8	24	13	11	26	23	3	18	17	1	15	15	0	27	27	0	26	25	1	25	25	0	18	15	3	13	9	4	22	18	4
NC_045757.1	1129280	1129281	*	24	5	19	24	9	15	34	0	34	16	1	15	19	2	17	27	1	26	15	0	15	10	1	9	27	0	27	18	0	18	21	2	19	18	1	17	10	2	8	15	1	14
NC_045757.1	1129417	1129418	*	12	5	7	24	10	14	26	2	24	22	1	21	14	0	14	16	0	16	NA	NA	NA	NA	NA	NA	23	1	22	17	1	16	27	3	24	16	2	14	17	1	16	17	2	15
NC_045757.1	1129542	1129543	*	11	3	8	24	5	19	32	17	15	26	3	23	10	1	9	18	2	16	13	2	11	11	0	11	21	7	14	22	5	17	27	12	15	14	2	12	18	2	16	10	2	8
NC_045757.1	1129587	1129588	*	15	3	12	23	10	13	34	9	25	28	5	23	17	2	15	19	1	18	20	1	19	13	0	13	24	2	22	21	4	17	42	9	33	17	4	13	23	2	21	18	6	12
NC_045757.1	1130282	1130283	*	32	13	19	28	8	20	33	7	26	27	5	22	24	0	24	38	18	20	29	19	10	18	6	12	36	18	18	34	3	31	25	16	9	21	0	21	17	0	17	37	18	19
NC_045757.1	1130385	1130386	*	30	5	25	21	2	19	33	0	33	27	0	27	NA	NA	NA	37	2	35	35	1	34	20	1	19	37	2	35	27	0	27	21	1	20	17	0	17	21	1	20	28	1	27
NC_045757.1	1130388	1130389	*	29	7	22	20	5	15	33	1	32	27	1	26	NA	NA	NA	36	5	31	33	1	32	20	0	20	37	0	37	27	0	27	21	1	20	17	1	16	22	2	20	30	1	29
NC_045757.1	1130523	1130524	*	23	18	5	18	12	6	25	5	20	20	6	14	12	2	10	37	6	31	27	4	23	18	1	17	30	4	26	19	2	17	36	5	31	NA	NA	NA	25	5	20	35	7	28
NC_045757.1	1130588	1130589	*	20	20	0	19	17	2	29	20	9	24	19	5	11	9	2	27	23	4	33	29	4	20	19	1	28	23	5	25	24	1	37	32	5	15	8	7	24	18	6	39	36	3
NC_045757.1	1130606	1130607	*	19	17	2	19	18	1	33	24	9	25	22	3	NA	NA	NA	25	24	1	30	28	2	21	20	1	25	22	3	24	23	1	35	30	5	20	15	5	27	23	4	34	33	1
NC_045757.1	1130728	1130729	*	20	14	6	13	11	2	31	10	21	22	5	17	13	4	9	18	5	13	23	12	11	15	6	9	24	11	13	16	8	8	23	9	14	16	6	10	21	9	12	31	13	18
NC_045757.1	1130736	1130737	*	18	18	0	13	13	0	31	13	18	21	8	13	12	3	9	20	11	9	25	19	6	16	10	6	24	14	10	16	12	4	23	14	9	18	12	6	21	14	7	31	22	9
NC_045757.1	1130775	1130776	*	26	25	1	16	16	0	33	21	12	16	10	6	13	9	4	18	16	2	30	20	10	15	9	6	26	23	3	11	9	2	22	21	1	20	15	5	24	20	4	29	19	10
NC_045757.1	1130888	1130889	*	25	24	1	24	18	6	30	25	5	27	17	10	23	16	7	20	15	5	31	24	7	11	6	5	30	28	2	19	14	5	32	29	3	20	17	3	26	20	6	27	24	3
NC_045757.1	1131027	1131028	*	26	25	1	38	35	3	24	10	14	27	14	13	27	18	9	19	13	6	34	27	7	15	12	3	36	23	13	20	14	6	35	30	5	13	9	4	21	13	8	18	13	5
NC_045757.1	1131387	1131388	*	21	17	4	19	15	4	32	16	16	29	10	19	21	6	15	27	12	15	30	11	19	13	6	7	25	17	8	32	16	16	32	17	15	22	10	12	17	8	9	25	10	15
NC_045757.1	1131395	1131396	*	22	17	5	18	17	1	32	22	10	29	18	11	20	11	9	26	19	7	29	21	8	15	11	4	25	21	4	31	27	4	31	26	5	23	20	3	17	12	5	22	19	3
NC_045757.1	1131476	1131477	*	18	16	2	21	20	1	40	23	17	27	17	10	22	15	7	19	16	3	25	19	6	18	18	0	20	16	4	27	25	2	28	26	2	20	16	4	22	18	4	20	14	6
NC_045757.1	1131488	1131489	*	16	12	4	22	16	6	35	18	17	26	14	12	24	9	15	18	9	9	25	12	13	17	12	5	24	11	13	25	13	12	29	20	9	21	4	17	22	12	10	20	10	10
NC_045757.1	1131497	1131498	*	15	13	2	21	17	4	34	22	12	25	13	12	23	11	12	18	15	3	22	14	8	18	16	2	25	21	4	24	14	10	28	20	8	22	15	7	20	10	10	17	12	5
NC_045757.1	1131749	1131750	*	21	4	17	19	2	17	33	3	30	27	3	24	17	1	16	19	0	19	23	2	21	16	0	16	21	0	21	27	1	26	26	2	24	11	0	11	24	2	22	18	2	16
NC_045757.1	1131759	1131760	*	22	9	13	20	8	12	31	5	26	26	6	20	17	1	16	18	1	17	21	1	20	16	0	16	22	2	20	30	3	27	28	4	24	11	3	8	23	2	21	19	5	14
NC_045757.1	1131829	1131830	*	26	24	2	30	27	3	38	27	11	30	20	10	20	14	6	27	25	2	29	24	5	24	20	4	33	27	6	26	24	2	37	32	5	12	11	1	23	21	2	24	23	1
NC_045757.1	1131845	1131846	*	25	23	2	28	24	4	36	27	9	29	21	8	18	11	7	26	20	6	28	23	5	26	22	4	31	27	4	27	20	7	39	30	9	17	16	1	24	19	5	23	19	4
NC_045757.1	1131904	1131905	*	41	37	4	42	33	9	42	19	23	40	18	22	26	14	12	28	15	13	32	12	20	33	26	7	38	21	17	38	21	17	47	24	23	26	14	12	31	18	13	30	19	11
NC_045757.1	1131973	1131974	*	45	44	1	34	34	0	48	42	6	43	26	17	35	27	8	23	20	3	33	28	5	37	33	4	39	34	5	35	34	1	45	41	4	25	23	2	40	35	5	30	25	5
NC_045757.1	1132027	1132028	*	49	45	4	36	33	3	47	30	17	45	32	13	37	27	10	31	23	8	33	26	7	33	26	7	46	38	8	32	30	2	50	46	4	29	28	1	40	33	7	35	28	7
NC_045757.1	1132068	1132069	*	46	43	3	39	33	6	46	24	22	40	24	16	34	21	13	27	18	9	35	23	12	29	21	8	43	32	11	35	26	9	46	36	10	34	24	10	37	26	11	36	24	12
NC_045757.1	1132120	1132121	*	45	44	1	49	44	5	47	33	14	39	22	17	29	19	10	33	24	9	32	27	5	24	20	4	39	33	6	37	33	4	42	36	6	35	29	6	41	35	6	38	29	9
NC_045757.1	1132165	1132166	*	40	32	8	47	39	8	45	31	14	41	23	18	30	24	6	30	12	18	38	33	5	24	15	9	29	27	2	38	31	7	36	26	10	31	23	8	40	26	14	36	22	14
NC_045757.1	1132190	1132191	*	37	22	15	43	35	8	52	17	35	37	10	27	29	14	15	31	5	26	36	11	25	23	10	13	27	10	17	34	15	19	30	14	16	30	13	17	38	19	19	27	5	22
NC_045757.1	1132527	1132528	*	26	24	2	30	29	1	27	23	4	24	21	3	22	16	6	29	27	2	28	25	3	10	10	0	25	22	3	24	22	2	30	27	3	19	17	2	25	22	3	28	26	2
NC_045757.1	1132679	1132680	*	23	21	2	26	26	0	25	23	2	24	17	7	13	12	1	11	9	2	27	21	6	NA	NA	NA	32	28	4	24	22	2	29	25	4	21	19	2	26	25	1	19	18	1
NC_045757.1	1132725	1132726	*	23	23	0	27	27	0	26	22	4	26	17	9	11	10	1	11	9	2	28	26	2	NA	NA	NA	30	28	2	22	22	0	26	26	0	17	16	1	19	18	1	19	18	1
NC_045757.1	1132928	1132929	*	22	16	6	15	12	3	25	7	18	33	8	25	17	1	16	24	7	17	30	18	12	NA	NA	NA	35	13	22	26	13	13	33	14	19	18	9	9	23	8	15	22	13	9
NC_045757.1	1133083	1133084	*	16	16	0	21	18	3	31	20	11	40	16	24	23	11	12	29	22	7	31	27	4	25	15	10	32	29	3	32	28	4	36	29	7	24	18	6	25	20	5	24	20	4
NC_045757.1	1133127	1133128	*	20	20	0	22	19	3	36	10	26	42	8	34	22	6	16	32	10	22	29	9	20	23	5	18	29	15	14	30	8	22	32	9	23	25	10	15	25	10	15	26	11	15
NC_045757.1	1133181	1133182	*	25	25	0	21	19	2	35	24	11	40	32	8	29	26	3	32	31	1	29	27	2	23	21	2	27	27	0	27	25	2	26	24	2	22	20	2	22	13	9	25	24	1
NC_045757.1	1133352	1133353	*	25	21	4	19	11	8	37	29	8	26	18	8	21	10	11	28	15	13	22	10	12	13	5	8	16	8	8	24	16	8	23	10	13	14	10	4	14	9	5	15	13	2
NC_045757.1	1133439	1133440	*	30	10	20	23	12	11	42	1	41	25	0	25	32	2	30	20	3	17	16	0	16	15	1	14	23	0	23	24	0	24	27	0	27	20	0	20	24	0	24	26	2	24
NC_045757.1	1133743	1133744	*	32	13	19	28	15	13	37	1	36	29	2	27	27	3	24	33	1	32	23	0	23	NA	NA	NA	28	1	27	19	0	19	18	2	16	18	0	18	19	2	17	20	0	20
NC_045757.1	1133801	1133802	*	28	23	5	22	21	1	30	7	23	27	5	22	24	5	19	30	12	18	23	5	18	NA	NA	NA	23	9	14	16	7	9	12	5	7	15	6	9	16	10	6	13	6	7
NC_045757.1	1133841	1133842	*	28	26	2	20	19	1	31	16	15	24	14	10	22	13	9	28	22	6	21	17	4	NA	NA	NA	19	14	5	16	12	4	15	13	2	12	10	2	13	10	3	11	8	3
NC_045757.1	1133994	1133995	*	27	26	1	20	20	0	28	21	7	23	18	5	13	6	7	20	17	3	18	17	1	NA	NA	NA	22	20	2	22	22	0	16	15	1	12	9	3	17	15	2	17	15	2
NC_045757.1	1134086	1134087	*	24	22	2	27	25	2	40	26	14	30	25	5	21	11	10	25	19	6	19	12	7	11	9	2	24	20	4	29	24	5	22	16	6	13	10	3	24	23	1	19	14	5
NC_045757.1	1134098	1134099	*	22	20	2	27	24	3	42	31	11	28	19	9	23	14	9	23	17	6	23	17	6	13	10	3	27	17	10	28	23	5	22	18	4	19	12	7	25	22	3	21	17	4
NC_045757.1	1134105	1134106	*	19	18	1	28	23	5	40	27	13	27	19	8	23	15	8	26	22	4	24	19	5	12	10	2	30	25	5	28	25	3	22	17	5	19	13	6	24	22	2	23	19	4
NC_045757.1	1134170	1134171	*	21	21	0	23	22	1	42	26	16	37	25	12	24	16	8	27	26	1	27	26	1	14	12	2	29	27	2	33	31	2	27	25	2	20	13	7	23	21	2	35	30	5
NC_045757.1	1134189	1134190	*	26	22	4	21	19	2	41	33	8	33	25	8	28	16	12	26	23	3	30	29	1	15	12	3	30	27	3	32	30	2	30	28	2	21	15	6	24	21	3	32	28	4
NC_045757.1	1134250	1134251	*	27	24	3	29	23	6	39	30	9	32	25	7	24	16	8	25	22	3	32	28	4	15	15	0	37	30	7	32	28	4	42	39	3	15	13	2	30	25	5	39	34	5
NC_045757.1	1134267	1134268	*	25	19	6	33	30	3	42	25	17	30	18	12	22	11	11	23	19	4	33	22	11	17	11	6	31	24	7	31	23	8	41	35	6	19	10	9	29	21	8	35	24	11
NC_045757.1	1134342	1134343	*	28	24	4	34	31	3	39	31	8	29	18	11	26	16	10	25	20	5	32	27	5	17	15	2	30	28	2	32	24	8	38	34	4	23	17	6	27	21	6	38	32	6
NC_045757.1	1134352	1134353	*	24	23	1	34	32	2	36	28	8	28	21	7	26	17	9	29	25	4	31	24	7	15	13	2	33	29	4	29	25	4	43	36	7	25	17	8	30	25	5	39	35	4
NC_045757.1	1134403	1134404	*	25	23	2	29	27	2	37	29	8	34	28	6	29	19	10	33	30	3	31	29	2	19	14	5	34	26	8	32	27	5	45	41	4	29	23	6	33	31	2	39	33	6
NC_045757.1	1134474	1134475	*	27	26	1	30	28	2	42	31	11	33	20	13	31	22	9	37	29	8	32	26	6	25	20	5	48	38	10	42	35	7	54	47	7	28	24	4	27	21	6	44	29	15
NC_045757.1	1134488	1134489	*	25	17	8	29	22	7	42	18	24	35	14	21	29	17	12	39	26	13	29	12	17	27	12	15	45	30	15	41	31	10	54	26	28	27	16	11	30	19	11	44	19	25
NC_045757.1	1135615	1135616	*	32	29	3	30	30	0	39	33	6	49	45	4	37	28	9	34	29	5	29	25	4	34	32	2	38	34	4	41	40	1	39	37	2	30	25	5	35	31	4	38	36	2
NC_045757.1	1135628	1135629	*	30	29	1	35	35	0	42	36	6	48	43	5	32	25	7	33	29	4	30	27	3	32	30	2	37	34	3	43	42	1	33	31	2	24	23	1	36	34	2	37	29	8
NC_045757.1	1135661	1135662	*	27	25	2	33	33	0	44	31	13	36	31	5	33	19	14	35	28	7	33	29	4	27	24	3	37	29	8	43	35	8	35	30	5	29	25	4	33	22	11	35	29	6
NC_045757.1	1135712	1135713	*	26	23	3	31	29	2	44	18	26	38	16	22	31	12	19	33	13	20	35	10	25	25	14	11	38	15	23	40	18	22	38	16	22	30	10	20	35	13	22	34	11	23
NC_045757.1	1135814	1135815	*	29	29	0	35	32	3	47	37	10	41	33	8	28	20	8	23	20	3	24	19	5	26	24	2	35	34	1	32	31	1	39	34	5	25	21	4	30	28	2	27	24	3
NC_045757.1	1135835	1135836	*	32	27	5	35	31	4	48	36	12	40	28	12	32	22	10	16	15	1	24	20	4	29	24	5	33	30	3	31	29	2	38	35	3	23	19	4	33	30	3	27	19	8
NC_045757.1	1135976	1135977	*	30	29	1	36	33	3	47	42	5	40	38	2	38	33	5	39	34	5	42	40	2	31	30	1	32	29	3	37	37	0	39	37	2	34	30	4	30	28	2	34	31	3
NC_045757.1	1135987	1135988	*	33	31	2	37	35	2	49	41	8	45	40	5	40	34	6	38	34	4	45	39	6	34	31	3	36	28	8	41	40	1	40	38	2	37	32	5	33	31	2	37	33	4
NC_045757.1	1135993	1135994	*	35	31	4	38	37	1	50	36	14	47	32	15	40	27	13	39	27	12	43	32	11	36	31	5	35	21	14	41	36	5	40	29	11	38	31	7	31	20	11	35	28	7
NC_045757.1	1136344	1136345	*	34	33	1	36	32	4	47	29	18	28	17	11	34	25	9	38	30	8	29	26	3	30	23	7	43	32	11	34	30	4	42	36	6	32	26	6	35	31	4	40	37	3
NC_045757.1	1136367	1136368	*	31	30	1	36	31	5	48	27	21	32	21	11	33	21	12	39	28	11	34	26	8	30	21	9	39	31	8	41	29	12	44	35	9	35	27	8	32	23	9	40	34	6
NC_045757.1	1136427	1136428	*	32	29	3	30	23	7	41	24	17	33	25	8	35	22	13	37	32	5	32	31	1	26	22	4	39	36	3	45	42	3	49	43	6	35	27	8	40	35	5	40	28	12
[truncated: 242,325+ more rows]

## Sheet: Embryo_vs_Larva_DMS
chr	start	end	strand	pvalue	qvalue	meth.diff
NC_045757.1	66098	66099	*	2.36441448722845e-05	0.000107167	-26.6667
NC_045757.1	66221	66222	*	0.00168383	0.00470012	-18.9935
NC_045757.1	66233	66234	*	0.00118574	0.00345015	-19.2949
NC_045757.1	66281	66282	*	3.32193065713625e-12	9.72591235319541e-11	-47.9638
NC_045757.1	66294	66295	*	3.73761769927762e-07	2.70992256738769e-06	-34.8677
NC_045757.1	66315	66316	*	1.4553930370554e-07	1.17514606690744e-06	-32.4638
NC_045757.1	66356	66357	*	0.00111466	0.00326804	-15.8568
NC_045757.1	66365	66366	*	0.00280311	0.00736473	-13.3669
NC_045757.1	66549	66550	*	3.1263005367455e-07	2.31435319947981e-06	-31.4429
NC_045757.1	66554	66555	*	2.66152605238994e-05	0.000119006	-27.3612
NC_045757.1	66625	66626	*	8.04173129103476e-10	1.19034772564569e-08	-34.8253
NC_045757.1	66629	66630	*	3.23575879313981e-12	9.50665622144169e-11	-39.3731
NC_045757.1	66719	66720	*	8.05272856528589e-09	9.10699339930064e-08	-31.9863
NC_045757.1	66761	66762	*	3.86845145139023e-06	2.1462759325328e-05	-28.6421
NC_045757.1	66782	66783	*	1.97328946765984e-07	1.54003058805508e-06	-29.6311
NC_045757.1	66791	66792	*	7.55490830761141e-06	3.89312091061282e-05	-24.7531
NC_045757.1	66797	66798	*	3.0592070295771e-05	0.000134596	-25.218
NC_045757.1	66863	66864	*	4.19470236788144e-07	2.99905323305026e-06	-38.6177
NC_045757.1	66869	66870	*	1.42112300319952e-06	8.82890778939963e-06	-36.9503
NC_045757.1	66943	66944	*	3.25511510687692e-09	4.09190545056903e-08	-36.5217
NC_045757.1	66997	66998	*	1.98523746872506e-07	1.5486316027981e-06	-35.18
NC_045757.1	67041	67042	*	1.80143051862551e-05	8.41023274095999e-05	-30.7196
NC_045757.1	67094	67095	*	4.71468879118257e-05	0.000197583	-27.3116
NC_045757.1	67116	67117	*	2.84297465703732e-11	6.33881128039776e-10	-43.7827
NC_045757.1	67157	67158	*	6.13667261783114e-06	3.23711898585611e-05	-35.0588
NC_045757.1	67188	67189	*	3.10982611710882e-05	0.000136552	-32.9984
NC_045757.1	67332	67333	*	0.000718474	0.00221575	-25.9204
NC_045757.1	67373	67374	*	0.0048082	0.011824	-22.0075
NC_045757.1	91056	91057	*	0.00296864	0.00774316	-20.9938
NC_045757.1	91102	91103	*	4.12187084276027e-07	2.95380997180313e-06	-26.0219
NC_045757.1	91132	91133	*	2.6664790928618e-06	1.54526764204072e-05	-33.2256
NC_045757.1	91135	91136	*	4.27999701698747e-05	0.000181216	-29.6334
NC_045757.1	91174	91175	*	3.19904027660816e-11	7.03195966299607e-10	-43.0841
NC_045757.1	91195	91196	*	3.46194315618914e-11	7.52656878174725e-10	-41.3066
NC_045757.1	91259	91260	*	1.2623592422727e-06	7.95134340944689e-06	-26.9949
NC_045757.1	91289	91290	*	4.55792353059118e-07	3.22872493252296e-06	-29.5633
NC_045757.1	91334	91335	*	6.20767752370289e-13	2.25060781021099e-11	-44.7089
NC_045757.1	91394	91395	*	1.2416747387512e-05	6.04854730980635e-05	-22.8854
NC_045757.1	91405	91406	*	2.73741360664602e-06	1.58131183835012e-05	-25.5328
NC_045757.1	91487	91488	*	0.00050953	0.00163296	-19.3281
NC_045757.1	91555	91556	*	0.00412168	0.0103349	-13.132
NC_045757.1	91587	91588	*	0.000900688	0.00270663	-12.6033
NC_045757.1	91626	91627	*	9.15545669846007e-10	1.3328354897185e-08	-34.7109
NC_045757.1	91639	91640	*	1.43119127889139e-15	1.1793402294228e-13	-46.8522
NC_045757.1	91691	91692	*	1.80699468313158e-05	8.433309181514e-05	-24.4039
NC_045757.1	91695	91696	*	0.000220734	0.000778422	-15.9888
NC_045757.1	91728	91729	*	4.67703224894762e-06	2.53907616307494e-05	-18.5488
NC_045757.1	91758	91759	*	0.000345079	0.0011573	-13.8505
NC_045757.1	91966	91967	*	0.00401024	0.0100869	-19.2844
NC_045757.1	91995	91996	*	0.00118444	0.00344669	-34.5528
NC_045757.1	92486	92487	*	0.00134138	0.00384657	-28.5948
NC_045757.1	92509	92510	*	0.000116809	0.00044253	-34.0426
NC_045757.1	130370	130371	*	0.000217024	0.000766831	-32.3095
NC_045757.1	130468	130469	*	7.47128544855997e-06	3.85441910921676e-05	-38.2353
NC_045757.1	130712	130713	*	1.24134883401992e-13	5.53148481712719e-12	-52.3041
NC_045757.1	130890	130891	*	4.98932340400749e-07	3.49577428625714e-06	-28.1317
NC_045757.1	130997	130998	*	1.28123957917374e-06	8.05552184616685e-06	-33.0477
NC_045757.1	131081	131082	*	0.00307246	0.0079815	-18.7798
NC_045757.1	131164	131165	*	4.41268817588289e-08	4.08087219760177e-07	-35.7143
NC_045757.1	131338	131339	*	0.0034222	0.00877546	-14.652
NC_045757.1	134322	134323	*	6.54187359668327e-07	4.44686510484946e-06	-30.1743
NC_045757.1	134467	134468	*	0.00139122	0.00397213	-23.6386
NC_045757.1	134577	134578	*	1.10484350880319e-05	5.45884298169525e-05	-35.6613
NC_045757.1	134874	134875	*	0.00186956	0.00515605	-25.9477
NC_045757.1	135003	135004	*	4.297063003342e-05	0.00018185	-22.3554
NC_045757.1	135022	135023	*	0.000247422	0.000861692	-13.9254
NC_045757.1	135055	135056	*	0.000656833	0.0020465	-18.75
NC_045757.1	135065	135066	*	0.000451401	0.00146808	-19.8657
NC_045757.1	135165	135166	*	0.000266805	0.000921081	-30.1082
NC_045757.1	135229	135230	*	3.45179880628405e-05	0.000149762	-26.0372
NC_045757.1	135400	135401	*	8.36200714962402e-10	1.23044991256609e-08	-51.8663
NC_045757.1	135759	135760	*	1.48664775182097e-06	9.18929825290847e-06	-38.827
NC_045757.1	135914	135915	*	5.41797300846854e-07	3.76087501688307e-06	-38.7493
NC_045757.1	136102	136103	*	0.000208436	0.000739953	-32.9744
NC_045757.1	136158	136159	*	4.61001839382287e-06	2.50648270701733e-05	-34.1313
NC_045757.1	136340	136341	*	2.41574520300216e-19	7.00979252943349e-17	-63.1507
NC_045757.1	136377	136378	*	7.71544617527466e-05	0.000306202	-26.8486
NC_045757.1	136452	136453	*	0.000145953	0.000539087	-25.6349
NC_045757.1	136520	136521	*	3.79728535772675e-06	2.11153886781654e-05	-38.7972
NC_045757.1	136532	136533	*	0.000986162	0.00293339	-28.5497
NC_045757.1	136572	136573	*	0.00351182	0.00897522	-19.2718
NC_045757.1	136722	136723	*	0.000393741	0.00130102	-37.8912
NC_045757.1	136924	136925	*	0.00113735	0.00332601	-31.6667
NC_045757.1	137129	137130	*	3.21090118458946e-05	0.000140481	-40.7359
NC_045757.1	137333	137334	*	3.85797447597199e-10	6.2551977959213e-09	-54.4978
NC_045757.1	137494	137495	*	3.75049635321601e-16	3.73709735319391e-14	-61.3662
NC_045757.1	137514	137515	*	3.14678833605869e-07	2.32761924682632e-06	-33.4957
NC_045757.1	137603	137604	*	2.5032360515807e-05	0.000112746	-26.7521
NC_045757.1	137609	137610	*	2.44565353173908e-08	2.42101962436133e-07	-33.7887
NC_045757.1	138579	138580	*	0.00300581	0.00783042	-24.8609
NC_045757.1	138687	138688	*	1.2548363338824e-11	3.09871267879e-10	-46.2911
NC_045757.1	138772	138773	*	3.31718452723403e-05	0.000144618	-18.7798
NC_045757.1	139049	139050	*	6.50086978739e-07	4.42120670823737e-06	-35.0607
NC_045757.1	139117	139118	*	3.63416083270586e-05	0.000156687	-14.2857
NC_045757.1	139150	139151	*	0.00257435	0.00683431	-14.7876
NC_045757.1	139245	139246	*	3.09711197835329e-08	2.98571175425817e-07	-40.5874
NC_045757.1	139266	139267	*	0.00325505	0.00839795	-14.7693
NC_045757.1	139319	139320	*	0.000759033	0.00232571	-17.9272
NC_045757.1	139489	139490	*	6.01118038762264e-20	2.14718660383847e-17	-70.4472
NC_045757.1	139511	139512	*	1.60260241026849e-17	2.49509863441206e-15	-66.3693
NC_045757.1	139559	139560	*	1.36505809357445e-07	1.1101303253819e-06	-42.3333
NC_045757.1	156893	156894	*	2.97205015269819e-05	0.000131167	-49.6727
NC_045757.1	159345	159346	*	5.79743230708398e-05	0.000237489	-23.6998
NC_045757.1	159475	159476	*	2.9042248455267e-05	0.000128464	-23.9854
NC_045757.1	159495	159496	*	0.000107281	0.000410297	-30.9524
NC_045757.1	159549	159550	*	1.2019869651527e-10	2.24350086534734e-09	-46.3735
NC_045757.1	159581	159582	*	0.00215937	0.00585561	-16.6506
NC_045757.1	159599	159600	*	0.00195906	0.0053721	-15.8224
NC_045757.1	159626	159627	*	0.00139921	0.00399207	-21.9734
NC_045757.1	159657	159658	*	0.00044482	0.00144893	-26.7589
NC_045757.1	159869	159870	*	5.65983081520534e-06	3.01231321416422e-05	-28.4011
NC_045757.1	159877	159878	*	1.03819026412266e-05	5.16556552313478e-05	-26.5873
NC_045757.1	159902	159903	*	2.27576776861457e-13	9.37963367575888e-12	-52.0656
NC_045757.1	159909	159910	*	2.93794100862051e-08	2.84856343104963e-07	-37.8898
NC_045757.1	159999	160000	*	0.00376974	0.0095584	-13.4409
NC_045757.1	160058	160059	*	1.29434578951035e-05	6.27410008484102e-05	-30.4158
NC_045757.1	160082	160083	*	0.00155773	0.004387	-15.9084
NC_045757.1	160103	160104	*	0.000227409	0.000799491	-18.2143
NC_045757.1	160106	160107	*	2.02710561907691e-06	1.2102498674959e-05	-23.4234
NC_045757.1	160172	160173	*	0.00152735	0.00431185	-16.363
NC_045757.1	160197	160198	*	4.0258601387396e-10	6.49421796208513e-09	-47.0152
NC_045757.1	160269	160270	*	0.000711738	0.00219731	-16.1001
NC_045757.1	160303	160304	*	0.00272456	0.00718391	-15.6085
NC_045757.1	160320	160321	*	0.000346878	0.00116259	-17.5054
NC_045757.1	160375	160376	*	2.38391095679319e-05	0.000107934	-21.8013
NC_045757.1	160382	160383	*	0.00150439	0.00425552	-17.7536
NC_045757.1	160412	160413	*	2.42515072052294e-05	0.00010959	-24.4034
NC_045757.1	160460	160461	*	9.78189832824577e-05	0.000378085	-23.1183
NC_045757.1	160508	160509	*	1.13628064105742e-06	7.23460236998263e-06	-30.5365
NC_045757.1	160538	160539	*	1.0422337034282e-06	6.7101847782602e-06	-40.7692
NC_045757.1	162479	162480	*	8.34608614962901e-08	7.17739085601459e-07	-42.0804
NC_045757.1	162502	162503	*	6.05623378315479e-15	4.12742890609626e-13	-59.688
NC_045757.1	162527	162528	*	1.83732057768434e-14	1.07883084071653e-12	-57.8549
NC_045757.1	162529	162530	*	5.78644089206488e-11	1.17804013110085e-09	-53.4921
NC_045757.1	162554	162555	*	8.43748083048658e-08	7.246226814397e-07	-41.9962
NC_045757.1	162634	162635	*	0.00178925	0.00495784	-17.4074
NC_045757.1	162667	162668	*	0.00384745	0.0097309	-16.476
NC_045757.1	162681	162682	*	0.000164698	0.000600232	-25.6163
NC_045757.1	162687	162688	*	3.12794655457437e-08	3.01210946712844e-07	-38.1052
NC_045757.1	162723	162724	*	0.00264524	0.00699772	-19.7343
NC_045757.1	162754	162755	*	4.39900342267601e-05	0.000185659	-29.5455
NC_045757.1	162759	162760	*	0.000745114	0.002288	-21.633
NC_045757.1	162810	162811	*	2.86658831035482e-07	2.14339675094605e-06	-29.738
NC_045757.1	162816	162817	*	0.000307704	0.00104581	-21.0256
NC_045757.1	162856	162857	*	3.1063171615655e-10	5.16677673212832e-09	-45.3119
NC_045757.1	162866	162867	*	6.38998703799327e-06	3.35466424519364e-05	-31.7331
NC_045757.1	162913	162914	*	2.67215357413614e-07	2.01341901513368e-06	-34.841
NC_045757.1	162944	162945	*	0.000762855	0.00233585	-21.7918
NC_045757.1	163052	163053	*	1.484907332413e-11	3.59598076206237e-10	-42.9672
NC_045757.1	163059	163060	*	6.49460329839703e-05	0.000262787	-22.0588
NC_045757.1	163264	163265	*	1.94924444143427e-07	1.5237437871155e-06	-34.283
NC_045757.1	163356	163357	*	0.00414459	0.0103864	-21.7889
NC_045757.1	163409	163410	*	1.31688611479184e-17	2.10567331878535e-15	-61.0629
NC_045757.1	163427	163428	*	4.09865230520569e-12	1.1648239220857e-10	-43.1703
NC_045757.1	163499	163500	*	6.75561956964258e-06	3.52563225336072e-05	-34.5905
NC_045757.1	163508	163509	*	6.09456794976315e-05	0.000248328	-26.236
NC_045757.1	163547	163548	*	5.76023116882831e-07	3.97189828716961e-06	-35.6682
NC_045757.1	163601	163602	*	3.93020270627124e-08	3.68598133098132e-07	-31.3636
NC_045757.1	163632	163633	*	0.000388492	0.00128566	-14.5916
NC_045757.1	163644	163645	*	7.1911379117923e-07	4.83776737707676e-06	-36.9826
NC_045757.1	163671	163672	*	4.76354749067643e-09	5.72225270225688e-08	-36.2388
NC_045757.1	163731	163732	*	0.000253561	0.000880546	-22.585
NC_045757.1	164042	164043	*	7.19715314010997e-08	6.30018577521324e-07	-50.3388
NC_045757.1	164068	164069	*	0.000856039	0.00258776	-31.6041
NC_045757.1	164074	164075	*	0.000814898	0.00247685	-28.0702
NC_045757.1	164521	164522	*	5.87393572508136e-08	5.26252602432906e-07	-48.3288
NC_045757.1	164548	164549	*	0.00455888	0.0112874	-25.9804
NC_045757.1	199731	199732	*	0.000116736	0.000442321	-28.4177
NC_045757.1	199772	199773	*	5.51338372378175e-06	2.94238213435541e-05	-34.6651
NC_045757.1	200036	200037	*	6.22199403727484e-11	1.25505319104956e-09	-52.008
NC_045757.1	200084	200085	*	4.19761503559311e-06	2.30575798906507e-05	-30.3659
NC_045757.1	200187	200188	*	2.35369745058451e-09	3.06845820307914e-08	-50.3896
NC_045757.1	200210	200211	*	4.31239958894487e-17	5.8469629143694e-15	-68.6717
NC_045757.1	206885	206886	*	0.000956693	0.00285502	-20.6132
NC_045757.1	206969	206970	*	0.00438561	0.0109099	-26.3668
NC_045757.1	207217	207218	*	3.17735567703692e-06	1.80355516213175e-05	-35.6061
NC_045757.1	207538	207539	*	0.000849609	0.00257101	-24.2424
NC_045757.1	207852	207853	*	0.00247667	0.00660717	-21.4744
NC_045757.1	210262	210263	*	2.27073995909122e-08	2.26530672395983e-07	-42.1137
NC_045757.1	210518	210519	*	0.000900575	0.00270635	-25.4902
NC_045757.1	210666	210667	*	3.858991475615e-08	3.62702147831567e-07	-42.7002
NC_045757.1	210837	210838	*	0.00199537	0.00545912	-22.5098
NC_045757.1	210849	210850	*	2.48282573894221e-05	0.000111913	-29.6914
NC_045757.1	210897	210898	*	2.69017026041511e-08	2.63605181160528e-07	-39.9579
NC_045757.1	210901	210902	*	2.23041368351736e-08	2.23026763039901e-07	-41.1538
NC_045757.1	210935	210936	*	0.00240418	0.00643634	-16.7401
NC_045757.1	210954	210955	*	4.23596408428233e-07	3.02554356981962e-06	-29.4725
NC_045757.1	211064	211065	*	2.42096960212703e-09	3.14511074105431e-08	-42.3718
NC_045757.1	211074	211075	*	2.67012784894376e-10	4.5247351682989e-09	-41.1392
NC_045757.1	211097	211098	*	3.15436512602174e-06	1.79246233382206e-05	-26.4848
NC_045757.1	211166	211167	*	1.94421746363843e-05	9.0028805713473e-05	-27.6471
NC_045757.1	211178	211179	*	2.24043316337727e-08	2.23909515363434e-07	-40.4762
NC_045757.1	211259	211260	*	0.000192165	0.000688556	-24.3399
NC_045757.1	211325	211326	*	8.61417508917733e-07	5.67245159283121e-06	-31.3333
NC_045757.1	211339	211340	*	1.9100698957327e-07	1.4967155779506e-06	-44.3649
NC_045757.1	211350	211351	*	1.39027683490479e-07	1.12831090320969e-06	-39
NC_045757.1	211517	211518	*	1.3768643369852e-12	4.51242122427326e-11	-49.1966
NC_045757.1	211574	211575	*	1.82059255949892e-13	7.7251555489235e-12	-45.7143
NC_045757.1	211588	211589	*	3.13547874680252e-11	6.91028651314297e-10	-36.2832
NC_045757.1	211615	211616	*	0.00134891	0.0038659	-16.5998
NC_045757.1	211625	211626	*	0.00416024	0.0104197	-13.0464
NC_045757.1	211656	211657	*	0.00465593	0.0114951	-16.052
NC_045757.1	211741	211742	*	5.66388798234308e-05	0.000232615	-27.5597
NC_045757.1	211750	211751	*	1.66403725091115e-09	2.25843926947903e-08	-41.0472
NC_045757.1	211793	211794	*	0.000241934	0.000844588	-28.3991
NC_045757.1	211862	211863	*	0.00231715	0.00623168	-23.9683
NC_045757.1	214364	214365	*	0.00027403	0.000943361	-27.1867
NC_045757.1	214411	214412	*	5.22132128165938e-05	0.000216399	-32.2404
NC_045757.1	214534	214535	*	2.59019556477428e-08	2.54800072942751e-07	-36.7151
NC_045757.1	214570	214571	*	3.55641241273857e-05	0.00015375	-16.6667
NC_045757.1	214649	214650	*	0.00364994	0.00928831	-16.8299
NC_045757.1	214744	214745	*	9.44191761178861e-05	0.000366364	-18.605
NC_045757.1	214809	214810	*	2.86579222075363e-05	0.00012701	-27.1408
NC_045757.1	214830	214831	*	0.00101291	0.00300353	-17.2928
NC_045757.1	214876	214877	*	4.15525978811463e-07	2.97442192801863e-06	-36.1538
NC_045757.1	214993	214994	*	3.49138340022441e-09	4.35329807540918e-08	-36.739
NC_045757.1	215021	215022	*	0.000130538	0.000488348	-19.1611
NC_045757.1	215034	215035	*	0.0001406	0.000521557	-16.9738
NC_045757.1	215372	215373	*	0.00195149	0.00535503	-18.8766
NC_045757.1	215380	215381	*	0.000377794	0.00125432	-18.3609
NC_045757.1	215540	215541	*	4.78452945829495e-05	0.000200212	-39.0295
NC_045757.1	215668	215669	*	0.000112321	0.00042733	-22.7114
NC_045757.1	215693	215694	*	9.19047664673947e-12	2.3554537042253e-10	-51.7801
NC_045757.1	215738	215739	*	2.04842658916372e-07	1.59241394244435e-06	-38.3154
NC_045757.1	215753	215754	*	3.79264575787508e-07	2.7447700892982e-06	-33.3768
NC_045757.1	215940	215941	*	1.9385892265107e-06	1.16331786017705e-05	-38.9632
NC_045757.1	215963	215964	*	4.79526112550415e-05	0.000200609	-24.328
NC_045757.1	215970	215971	*	0.000687898	0.00213235	-17.4776
NC_045757.1	215996	215997	*	0.00276219	0.00727042	-14.956
NC_045757.1	216079	216080	*	2.71557117525298e-05	0.000121137	-30.3819
NC_045757.1	216086	216087	*	2.15463963576629e-05	9.86637256107961e-05	-24.8363
NC_045757.1	216128	216129	*	0.00237867	0.00637628	-14.6987
NC_045757.1	216287	216288	*	9.16659083033906e-06	4.62568547830671e-05	-31.6953
NC_045757.1	216290	216291	*	3.56746920393137e-06	1.99871206810825e-05	-25.8224
NC_045757.1	216527	216528	*	0.00444566	0.0110426	20.7937
NC_045757.1	237722	237723	*	1.57820988475679e-06	9.69293260308485e-06	-27.7528
NC_045757.1	238567	238568	*	2.66081448551162e-05	0.000118981	-32.0408
NC_045757.1	238578	238579	*	3.16109960890204e-05	0.00013857	-31.4951
NC_045757.1	238776	238777	*	1.0497814749514e-08	1.15155932782304e-07	-41.354
NC_045757.1	238796	238797	*	1.3889434319996e-06	8.65120621730157e-06	-34.0566
NC_045757.1	238858	238859	*	1.59518060769279e-10	2.88184639747066e-09	-47.3545
NC_045757.1	238887	238888	*	6.9081415118476e-06	3.59563018840812e-05	-33.9122
NC_045757.1	238901	238902	*	7.57834194232582e-09	8.63122700315501e-08	-37.4721
NC_045757.1	239000	239001	*	0.00490923	0.0120399	-21.5023
NC_045757.1	239133	239134	*	9.97355036645742e-08	8.39978531449274e-07	-38.4411
NC_045757.1	239439	239440	*	0.000130859	0.000489399	-27.4513
NC_045757.1	239486	239487	*	0.00037018	0.00123202	-20.8618
NC_045757.1	239532	239533	*	4.9830491381905e-05	0.00020757	-28.2424
NC_045757.1	239551	239552	*	5.13604229804553e-06	2.76145063691668e-05	-31.0634
NC_045757.1	239604	239605	*	1.61182536050425e-09	2.19611654795806e-08	-40.7705
NC_045757.1	239642	239643	*	0.00052495	0.00167638	-24.2547
NC_045757.1	239684	239685	*	9.22899461558269e-05	0.000359009	-28.8206
NC_045757.1	239764	239765	*	4.89192487057047e-07	3.43709280519141e-06	-31.8662
NC_045757.1	239816	239817	*	1.06113000229065e-05	5.26693264129389e-05	-24.4956
NC_045757.1	239837	239838	*	1.80879491624808e-16	1.99729102145984e-14	-56.0373
NC_045757.1	239863	239864	*	4.55929633214429e-05	0.00019168	-21.875
NC_045757.1	239979	239980	*	1.1908814434284e-09	1.6800099184953e-08	-39.5687
NC_045757.1	240030	240031	*	0.000140899	0.000522581	-27.7519
NC_045757.1	240052	240053	*	0.000700623	0.00216707	-19.2925
NC_045757.1	240079	240080	*	0.000219778	0.000775429	-19.4556
NC_045757.1	240224	240225	*	2.2281409937656e-09	2.92320421071142e-08	-42.9924
NC_045757.1	240291	240292	*	0.000129106	0.000483541	-25.6761
NC_045757.1	240390	240391	*	0.000780374	0.00238327	-22.5038
NC_045757.1	240525	240526	*	0.00417328	0.0104474	-21.9421
NC_045757.1	240578	240579	*	0.00319826	0.00826987	-19.1117
NC_045757.1	241840	241841	*	6.71072560271794e-05	0.000270589	-21.1256
NC_045757.1	241952	241953	*	2.60115947392219e-05	0.000116653	-25.464
NC_045757.1	241980	241981	*	6.11773379237819e-07	4.18744695640569e-06	-33.0667
NC_045757.1	242003	242004	*	3.61977572240954e-06	2.02421112723899e-05	-28.7519
NC_045757.1	242081	242082	*	3.84942053552518e-07	2.78082547327572e-06	-37.1835
NC_045757.1	242185	242186	*	0.000548638	0.00174325	-21.0181
NC_045757.1	242196	242197	*	1.75408711534613e-05	8.21431737430909e-05	-29.6104
NC_045757.1	242326	242327	*	7.41977567953516e-08	6.4706927224684e-07	-47.381
NC_045757.1	242490	242491	*	8.60978496852629e-06	4.37370488741312e-05	-39.075
NC_045757.1	242631	242632	*	1.98385232266383e-06	1.1871530894279e-05	-46.1733
NC_045757.1	242869	242870	*	7.09620472876787e-05	0.000284267	-24.1071
NC_045757.1	242882	242883	*	2.46204830837029e-08	2.43557166934271e-07	-43.3158
NC_045757.1	243270	243271	*	0.000671004	0.00208541	-24.3009
NC_045757.1	243312	243313	*	1.6023261140648e-05	7.58092843850366e-05	-31.4212
NC_045757.1	243354	243355	*	0.00297474	0.00775791	-22.963
NC_045757.1	243407	243408	*	3.19748753616347e-05	0.000139972	-28.2819
NC_045757.1	243553	243554	*	0.000982535	0.00292371	-21.502
NC_045757.1	243639	243640	*	0.0049007	0.0120211	-17.043
NC_045757.1	243646	243647	*	0.0002538	0.000881278	-27.5615
NC_045757.1	243771	243772	*	0.000687823	0.00213215	-17.0783
NC_045757.1	243779	243780	*	8.77980502991393e-05	0.000343362	-29.3316
NC_045757.1	243962	243963	*	9.77129177333598e-06	4.89444018949206e-05	-33.8119
NC_045757.1	244015	244016	*	7.53523927719602e-06	3.88421410431166e-05	-32.6087
NC_045757.1	244346	244347	*	2.62839929292308e-06	1.52551555692735e-05	-30.9492
NC_045757.1	244371	244372	*	4.38794193864292e-10	6.99608148144736e-09	-46.7112
NC_045757.1	244515	244516	*	5.37255006242212e-06	2.87538700455898e-05	-24.8366
NC_045757.1	244552	244553	*	0.000150974	0.000555544	-15.4337
NC_045757.1	244726	244727	*	4.11203113201893e-05	0.000174868	-34.9781
NC_045757.1	246203	246204	*	1.72083218577031e-07	1.36347322271419e-06	-48.0556
NC_045757.1	246338	246339	*	9.79103270254131e-06	4.90382574313415e-05	-32.8039
NC_045757.1	246620	246621	*	1.30631536136408e-08	1.3965964833935e-07	-37.1849
NC_045757.1	246681	246682	*	7.01766784317459e-13	2.50340878685325e-11	-38.4505
NC_045757.1	246750	246751	*	3.42829822677371e-17	4.79733983939438e-15	-50.4548
NC_045757.1	246756	246757	*	1.93570894769594e-08	1.97181635579264e-07	-26.5382
NC_045757.1	246780	246781	*	7.44055159421254e-12	1.96679143968883e-10	-39.0629
NC_045757.1	246785	246786	*	1.75438296248092e-07	1.38785126412559e-06	-24.8357
NC_045757.1	246808	246809	*	1.11970918266919e-06	7.14361359793367e-06	-24.4269
NC_045757.1	246834	246835	*	1.67419493654052e-12	5.35983188058563e-11	-43.3097
NC_045757.1	246859	246860	*	4.2456469862569e-11	8.98885142348553e-10	-39.2471
NC_045757.1	246883	246884	*	9.42292285636193e-08	7.99280031925348e-07	-33.3137
NC_045757.1	247127	247128	*	5.28773000957744e-05	0.000218806	-25.932
NC_045757.1	247132	247133	*	2.4796763602809e-06	1.44826510415937e-05	-35.4531
NC_045757.1	247134	247135	*	7.06103415809754e-08	6.19810343336575e-07	-38.5737
NC_045757.1	247179	247180	*	1.4889668861296e-14	8.99237536176799e-13	-58.7265
NC_045757.1	247209	247210	*	5.86281248969972e-05	0.000239873	-27.2353
NC_045757.1	247310	247311	*	0.000202163	0.000720354	-31.5217
NC_045757.1	260422	260423	*	0.000124833	0.000469334	-30.0319
NC_045757.1	260449	260450	*	0.000203619	0.000724855	-29.2635
NC_045757.1	260471	260472	*	0.00143278	0.00407633	-25.8065
NC_045757.1	263969	263970	*	0.000108	0.000412766	-30.8827
NC_045757.1	263978	263979	*	3.0630363336959e-06	1.74596572613657e-05	-38.0503
NC_045757.1	264395	264396	*	9.06486720465555e-05	0.000353412	-23.1555
NC_045757.1	264409	264410	*	0.000542155	0.00172498	-19.6671
NC_045757.1	264461	264462	*	4.32847372343965e-11	9.14123964046737e-10	-41.4529
NC_045757.1	264467	264468	*	1.13158038357281e-11	2.83212708088551e-10	-42.6671
NC_045757.1	264599	264600	*	1.57962296703362e-08	1.65051448401626e-07	-36.2712
NC_045757.1	264690	264691	*	0.000542316	0.0017254	-18.1373
NC_045757.1	264738	264739	*	1.75330973446507e-08	1.80863689070485e-07	-36.6224
NC_045757.1	264775	264776	*	1.8069193666634e-10	3.21726983924114e-09	-38.9939
NC_045757.1	264777	264778	*	9.27520008393306e-09	1.03255751825163e-07	-31.5214
NC_045757.1	264824	264825	*	9.24612249861594e-10	1.34427231975712e-08	-33.8855
NC_045757.1	264852	264853	*	2.19295594606541e-10	3.81114286772674e-09	-40.2029
NC_045757.1	264874	264875	*	8.99238309041285e-14	4.19285306523288e-12	-52.2304
NC_045757.1	264887	264888	*	4.31771196710375e-07	3.076646811277e-06	-29.3404
NC_045757.1	264919	264920	*	1.49681777602567e-05	7.13953704995207e-05	-27.117
NC_045757.1	265062	265063	*	0.000403689	0.00132982	-17.7587
NC_045757.1	265067	265068	*	5.70955607505635e-05	0.000234301	-20.5211
NC_045757.1	265088	265089	*	2.3754292216561e-15	1.82565073655837e-13	-52.685
NC_045757.1	265135	265136	*	1.01356605535621e-07	8.51371791208614e-07	-31.0029
NC_045757.1	265142	265143	*	0.000220659	0.000778212	-16.688
NC_045757.1	265193	265194	*	1.20352142463635e-10	2.24602175796556e-09	-37.8938
NC_045757.1	265226	265227	*	1.71976111782432e-08	1.77785781226754e-07	-30.65
NC_045757.1	281899	281900	*	2.32154193837575e-07	1.77696871100162e-06	-37.7137
NC_045757.1	282116	282117	*	0.00151951	0.00429302	-24.6617
NC_045757.1	282133	282134	*	0.000199375	0.00071158	-24.0275
NC_045757.1	282166	282167	*	1.20240705377038e-05	5.87953610465904e-05	-37.6372
NC_045757.1	282228	282229	*	1.2708726528305e-07	1.04213690226602e-06	-51.5615
NC_045757.1	282940	282941	*	0.000326709	0.00110249	-30.6818
NC_045757.1	282966	282967	*	0.000124849	0.000469387	-27.7727
NC_045757.1	282969	282970	*	1.89420399838317e-09	2.52951190260696e-08	-51.048
NC_045757.1	283083	283084	*	0.00337286	0.00866275	-20.9569
NC_045757.1	283137	283138	*	8.73974805671748e-10	1.27979035313721e-08	-46.0928
NC_045757.1	283153	283154	*	9.07692232026067e-11	1.74912056863741e-09	-55.4622
NC_045757.1	283262	283263	*	5.24289885740425e-08	4.75576766451248e-07	-47.9762
NC_045757.1	283328	283329	*	2.17538635369434e-05	9.95391219342304e-05	-35.6424
NC_045757.1	283641	283642	*	0.000102776	0.000394988	-34.2308
NC_045757.1	284341	284342	*	7.77133673898383e-13	2.74052766407285e-11	-57.2107
NC_045757.1	284372	284373	*	4.32324107568972e-08	4.00953367968728e-07	-40.0522
NC_045757.1	284474	284475	*	2.28150786363644e-07	1.75049342819718e-06	-37.1962
NC_045757.1	284514	284515	*	7.18075288443635e-13	2.55524361744396e-11	-45.5472
NC_045757.1	284571	284572	*	1.45565867104963e-06	9.01778313713659e-06	-33.0994
NC_045757.1	284626	284627	*	0.000105171	0.000403275	-16.8604
NC_045757.1	284698	284699	*	2.57975801529933e-10	4.38955914290685e-09	-40.7937
NC_045757.1	284704	284705	*	3.41247535022304e-15	2.51129405863824e-13	-51.0701
NC_045757.1	284742	284743	*	1.38927694801678e-06	8.65284238419631e-06	-29.6512
NC_045757.1	284745	284746	*	5.26666043077209e-08	4.77448533667753e-07	-34.8583
NC_045757.1	284871	284872	*	1.20744241621243e-17	1.95628090781622e-15	-66.0352
NC_045757.1	284920	284921	*	8.45784852751274e-07	5.58244964107308e-06	-38.8305
NC_045757.1	285170	285171	*	3.7385951618117e-09	4.62308191271627e-08	-48.9763
NC_045757.1	285713	285714	*	1.32052258182757e-05	6.38793353955768e-05	-21.0769
NC_045757.1	285765	285766	*	1.04595662937689e-14	6.61709755349249e-13	-54.8969
NC_045757.1	285869	285870	*	9.62775488331179e-05	0.00037277	-19.7819
NC_045757.1	286014	286015	*	4.95634009695325e-06	2.67513384551219e-05	-34.5977
NC_045757.1	286030	286031	*	0.00215471	0.00584439	-18.1738
NC_045757.1	286133	286134	*	1.06239384355953e-06	6.82392116919501e-06	-37.4707
NC_045757.1	286190	286191	*	2.26445275729485e-06	1.33515168558643e-05	-36.2179
NC_045757.1	290735	290736	*	4.35439782958569e-08	4.0333771669094e-07	-51.453
NC_045757.1	290749	290750	*	7.01237697592071e-07	4.73089049362102e-06	-43.8596
NC_045757.1	291062	291063	*	5.04623453303649e-10	7.898246034911e-09	-55.3968
NC_045757.1	292489	292490	*	1.41027701836762e-05	6.77396536459818e-05	-33.0588
NC_045757.1	292680	292681	*	3.75965253363757e-06	2.09271480240751e-05	-36.0169
NC_045757.1	292697	292698	*	5.32638986225023e-07	3.7051643558478e-06	-37.9032
NC_045757.1	292898	292899	*	4.38780624376776e-10	6.99608148144736e-09	-42.8184
NC_045757.1	292972	292973	*	1.13465591108821e-14	7.09919771627955e-13	-53.2774
NC_045757.1	292982	292983	*	1.19995882231053e-11	2.97885327476324e-10	-45.7407
NC_045757.1	293012	293013	*	2.75497245601421e-11	6.16792715424921e-10	-42.3195
NC_045757.1	293109	293110	*	1.69577556073386e-10	3.04087095853754e-09	-38.3654
NC_045757.1	293147	293148	*	4.70045585310598e-13	1.76364222545009e-11	-42.5824
NC_045757.1	293361	293362	*	8.63071875663253e-08	7.39010208696813e-07	-35.2151
NC_045757.1	293476	293477	*	1.16676746491287e-13	5.23928127361463e-12	-59.6777
NC_045757.1	293613	293614	*	1.66079053707269e-14	9.86557226306219e-13	-63.6314
NC_045757.1	293645	293646	*	6.73914093418307e-14	3.28488202086743e-12	-66.194
NC_045757.1	293655	293656	*	4.05293075661385e-14	2.12586572387059e-12	-64.2857
NC_045757.1	312402	312403	*	1.54777956380761e-05	7.35347283762552e-05	-17.0213
NC_045757.1	314882	314883	*	2.29750276182135e-09	3.00452317496783e-08	-42.8571
NC_045757.1	315686	315687	*	0.00247656	0.00660717	-13.2994
NC_045757.1	317130	317131	*	0.00296078	0.0077258	-15.3418
NC_045757.1	317148	317149	*	0.00136029	0.0038947	-13.7693
NC_045757.1	326153	326154	*	0.00329726	0.00849393	-18.5507
NC_045757.1	326381	326382	*	1.62335888708398e-05	7.66930034666072e-05	-17.8571
NC_045757.1	326458	326459	*	0.00198864	0.00544309	-19.794
NC_045757.1	327317	327318	*	0.000742773	0.00228167	-18.3862
NC_045757.1	327362	327363	*	0.00318426	0.00823785	-21.0244
NC_045757.1	329027	329028	*	5.13375090330222e-07	3.58524669343551e-06	-43.3355
NC_045757.1	329034	329035	*	4.62394704541381e-08	4.25402431721837e-07	-45.6044
NC_045757.1	329036	329037	*	3.98250615814162e-09	4.88695265402379e-08	-47.408
NC_045757.1	329232	329233	*	2.52798657421424e-11	5.72426127672216e-10	-44.1271
NC_045757.1	329324	329325	*	0.000754063	0.00231205	-17.4318
NC_045757.1	329724	329725	*	0.000611196	0.00191889	-31.9172
NC_045757.1	329906	329907	*	0.00117956	0.003434	-18.2264
NC_045757.1	330374	330375	*	5.11832732431296e-07	3.57621312395744e-06	-39.9242
NC_045757.1	332392	332393	*	0.000372597	0.00123893	-37.5758
NC_045757.1	332514	332515	*	0.000165563	0.000603071	-19.3548
NC_045757.1	332736	332737	*	3.96299015764287e-06	2.19235504873981e-05	-27.8481
NC_045757.1	332988	332989	*	2.34045892623311e-09	3.05269211345815e-08	-50.4728
NC_045757.1	333004	333005	*	1.38745934337515e-06	8.64306408839118e-06	-38.217
NC_045757.1	333075	333076	*	0.000347165	0.00116336	-22.087
NC_045757.1	333254	333255	*	2.06240737777215e-12	6.42314366050737e-11	-48.3146
NC_045757.1	333317	333318	*	7.37083473972702e-07	4.94378298226333e-06	-37.5672
NC_045757.1	333333	333334	*	6.82538464642691e-08	6.01350574574883e-07	-38.1919
NC_045757.1	333382	333383	*	0.000360812	0.00120437	-24.0134
NC_045757.1	334166	334167	*	1.26110684117835e-05	6.13147074472775e-05	-17.7128
NC_045757.1	334171	334172	*	8.98958109313052e-09	1.00405504502767e-07	-20.6522
NC_045757.1	334213	334214	*	5.50394760569161e-08	4.96656261934184e-07	-33.4091
NC_045757.1	334235	334236	*	2.67296236767529e-07	2.01379779904515e-06	-34.9699
NC_045757.1	334237	334238	*	6.15909365072665e-08	5.48381763463481e-07	-35.3961
NC_045757.1	334262	334263	*	0.00267427	0.00706573	-21.2158
NC_045757.1	334311	334312	*	6.91766377063629e-06	3.59974289294799e-05	-17.4347
NC_045757.1	334387	334388	*	5.77254005084704e-23	6.29629497938907e-20	-64.6623
NC_045757.1	334396	334397	*	4.09860248954784e-20	1.55013460473109e-17	-60.8613
NC_045757.1	334482	334483	*	5.64933984277469e-07	3.90325577667011e-06	-28.3043
NC_045757.1	334528	334529	*	7.65072470865681e-15	5.06573350601048e-13	-52.5826
NC_045757.1	334531	334532	*	1.64633707814084e-21	1.07263909407916e-18	-63.7779
NC_045757.1	334556	334557	*	7.5835550966878e-07	5.07051087945062e-06	-26.7459
NC_045757.1	334596	334597	*	0.00216994	0.00588129	-18.4595
NC_045757.1	334608	334609	*	0.00400759	0.010081	-14.9897
NC_045757.1	334632	334633	*	0.000475822	0.00153729	-21.411
NC_045757.1	334664	334665	*	5.63887038533844e-07	3.89701402434709e-06	-32.3232
NC_045757.1	334684	334685	*	8.11384772778226e-10	1.19956900172012e-08	-37.4554
NC_045757.1	334861	334862	*	1.09724203578182e-12	3.71099893618989e-11	-45.8333
NC_045757.1	334877	334878	*	5.03811412233171e-11	1.04360508251341e-09	-45.9485
NC_045757.1	335040	335041	*	8.92023121169553e-08	7.60574618937812e-07	-34.3092
NC_045757.1	335228	335229	*	5.16437642803987e-08	4.69220596632484e-07	-33.7327
NC_045757.1	335242	335243	*	7.04509930773629e-09	8.09065496245998e-08	-35.4074
NC_045757.1	335363	335364	*	6.88803986935112e-05	0.000276882	-26.9958
NC_045757.1	335384	335385	*	1.48371878301137e-09	2.03908261863242e-08	-45.5591
NC_045757.1	335428	335429	*	8.80648710087008e-08	7.52451881249513e-07	-38.7634
NC_045757.1	335461	335462	*	8.83054237221042e-06	4.47403403883611e-05	-30.2288
NC_045757.1	335518	335519	*	1.91279858347382e-08	1.95209916816807e-07	-33.2814
NC_045757.1	335532	335533	*	0.000182967	0.000659295	-22.5963
NC_045757.1	358445	358446	*	0.00150149	0.00424845	-19.4519
NC_045757.1	358472	358473	*	0.00048531	0.00156474	-20.1792
NC_045757.1	358617	358618	*	8.31187171393939e-06	4.23699091307433e-05	-33.9744
NC_045757.1	358679	358680	*	3.98268033114208e-12	1.13649192855169e-10	-49.0281
NC_045757.1	358738	358739	*	0.00261631	0.00693086	-17.0015
NC_045757.1	358785	358786	*	0.00117755	0.00342903	-21.2941
NC_045757.1	358821	358822	*	6.95901458499739e-06	3.61910234028289e-05	-29.4118
NC_045757.1	358845	358846	*	0.000357933	0.00119597	-21.2531
NC_045757.1	358948	358949	*	7.72831430609403e-07	5.15581100543953e-06	-28.4159
NC_045757.1	358963	358964	*	3.24824554011557e-06	1.83934999731892e-05	-34.8052
NC_045757.1	359001	359002	*	0.000146101	0.000539492	-21.8646
NC_045757.1	359316	359317	*	0.000665165	0.00206932	-27.9481
NC_045757.1	360110	360111	*	0.000278253	0.000956333	-34.0803
NC_045757.1	360322	360323	*	3.12837747177326e-05	0.000137286	-38.4726
NC_045757.1	360354	360355	*	0.000210629	0.00074672	-32.8013
NC_045757.1	367889	367890	*	0.00314437	0.00814647	-20.6583
NC_045757.1	368063	368064	*	0.000856314	0.00258853	-30.0316
NC_045757.1	369667	369668	*	0.00236427	0.0063427	-18.4204
NC_045757.1	369784	369785	*	0.000152781	0.000561526	-22.4518
NC_045757.1	369881	369882	*	7.0721346908375e-13	2.52136616985872e-11	-46.6568
NC_045757.1	369953	369954	*	6.11755088355511e-05	0.000249173	-23.7707
NC_045757.1	370082	370083	*	1.97581181389535e-07	1.54185137059046e-06	-41.6133
NC_045757.1	370101	370102	*	9.18902598863819e-05	0.000357745	-26.7302
NC_045757.1	370205	370206	*	6.85215053735845e-05	0.000275602	-27.6724
NC_045757.1	370225	370226	*	3.58086899226423e-05	0.000154698	-28.1258
NC_045757.1	370232	370233	*	3.8326639424675e-05	0.000164254	-30.6604
NC_045757.1	370281	370282	*	1.04356047594147e-05	5.18868657734026e-05	-27.1884
NC_045757.1	370319	370320	*	0.00142904	0.00406668	-13.7511
NC_045757.1	370462	370463	*	0.00342736	0.00878685	-15.8645
NC_045757.1	370505	370506	*	1.13135492928969e-07	9.39360594720612e-07	-27.3643
NC_045757.1	370669	370670	*	0.00126445	0.00365082	-16.4783
NC_045757.1	370673	370674	*	0.00337135	0.0086594	-14.3553
NC_045757.1	370719	370720	*	0.000183627	0.000661348	-23.2008
NC_045757.1	370741	370742	*	2.52258675554096e-06	1.47109147999997e-05	-30.4832
NC_045757.1	370854	370855	*	0.000126274	0.000474196	-16.8848
NC_045757.1	370899	370900	*	0.000127915	0.000479646	-21.8894
NC_045757.1	372943	372944	*	1.66204058975291e-06	1.01437558293185e-05	-20.6443
NC_045757.1	372993	372994	*	1.32830298242305e-15	1.10612235132083e-13	-56.8864
NC_045757.1	373032	373033	*	3.04919127687453e-05	0.000134208	-24.0363
NC_045757.1	373171	373172	*	0.00327581	0.00844493	-19.8333
NC_045757.1	373193	373194	*	7.25620232681178e-06	3.75590944726063e-05	-25.8621
NC_045757.1	373450	373451	*	0.000287183	0.000983372	-25.2262
NC_045757.1	373464	373465	*	1.65578745658652e-06	1.01101768016955e-05	-32.0879
NC_045757.1	373508	373509	*	1.13224331774426e-06	7.21246816228781e-06	-32.831
NC_045757.1	373525	373526	*	0.00195697	0.00536772	-14.0252
NC_045757.1	373543	373544	*	0.00365593	0.00930183	-14.2529
NC_045757.1	373626	373627	*	6.48699116168011e-05	0.000262506	-27.5028
NC_045757.1	373654	373655	*	1.20608819086094e-06	7.63311206175125e-06	-38.5481
NC_045757.1	373721	373722	*	2.31447515831181e-15	1.78723713204607e-13	-56.1895
NC_045757.1	373759	373760	*	5.32092708256549e-11	1.09444047666033e-09	-47.2037
NC_045757.1	373791	373792	*	3.48574002646218e-14	1.86519918139585e-12	-49.6841
NC_045757.1	373895	373896	*	0.00263878	0.00698215	-16.1199
NC_045757.1	373899	373900	*	0.00012103	0.000456647	-22.1154
NC_045757.1	374678	374679	*	0.00270378	0.00713509	-16.7874
NC_045757.1	376304	376305	*	0.000152017	0.000558981	-21.8803
NC_045757.1	379435	379436	*	0.00101608	0.00301155	-10.717
NC_045757.1	379902	379903	*	1.32118634983643e-05	6.39101793255395e-05	-39.5764
NC_045757.1	379941	379942	*	3.79607910506495e-09	4.6837351341576e-08	-47.2384
NC_045757.1	379974	379975	*	1.21930994246026e-08	1.31450682778829e-07	-47.3611
NC_045757.1	380046	380047	*	3.18219547573809e-09	4.00993721911513e-08	-51.8548
NC_045757.1	380109	380110	*	1.02996753788196e-06	6.64323623879279e-06	-42.827
NC_045757.1	380147	380148	*	5.62857066129817e-05	0.000231336	-32.2417
NC_045757.1	380158	380159	*	6.30385108606927e-06	3.31421525381474e-05	-38.4302
NC_045757.1	380187	380188	*	0.0027359	0.00720914	-27.0662
NC_045757.1	380450	380451	*	0.000735386	0.00226114	-23.9394
NC_045757.1	380500	380501	*	0.000377878	0.00125458	-27.4583
NC_045757.1	380504	380505	*	0.000252119	0.000876066	-27.1351
NC_045757.1	380509	380510	*	6.1335800319618e-07	4.19711751219447e-06	-33.1042
NC_045757.1	380544	380545	*	4.02135442537274e-08	3.76153674818059e-07	-44.4444
NC_045757.1	380547	380548	*	3.48703862433391e-09	4.34892466237395e-08	-50.8634
NC_045757.1	380550	380551	*	2.58525795989331e-07	1.95584630993335e-06	-39.4022
NC_045757.1	380582	380583	*	2.16454701135325e-10	3.76647520833182e-09	-54.3256
NC_045757.1	380667	380668	*	6.12976872950759e-05	0.000249612	-34.8485
NC_045757.1	380686	380687	*	1.23284640989939e-06	7.78612330693943e-06	-41.556
NC_045757.1	380730	380731	*	1.85137968275071e-10	3.28446478077537e-09	-49.8996
NC_045757.1	380738	380739	*	2.60980302527671e-07	1.97227811428304e-06	-38.0737
NC_045757.1	380790	380791	*	2.65649424890784e-07	2.0031644111915e-06	-41.8072
NC_045757.1	380860	380861	*	0.000436568	0.00142494	-33.0679
NC_045757.1	408211	408212	*	0.000397922	0.0013132	-16.2549
NC_045757.1	408415	408416	*	0.00202271	0.0055259	-26.1573
NC_045757.1	408513	408514	*	6.16023795717447e-05	0.000250686	-29.8701
NC_045757.1	408607	408608	*	0.00033795	0.0011361	-26.7306
NC_045757.1	408834	408835	*	0.00382642	0.00968433	-13.1393
NC_045757.1	408922	408923	*	0.000466438	0.00151045	-27.957
NC_045757.1	409058	409059	*	7.05036085398991e-06	3.66068591739678e-05	-38.9511
NC_045757.1	409148	409149	*	0.00165948	0.00463864	-17.051
NC_045757.1	409308	409309	*	0.0036858	0.00936988	-24.1876
NC_045757.1	409329	409330	*	0.00364475	0.00927709	-25.8492
NC_045757.1	409368	409369	*	0.0020909	0.00569087	-15.5731
NC_045757.1	409377	409378	*	0.00404431	0.0101627	-17.0498
NC_045757.1	409615	409616	*	0.00136717	0.00391193	-27.5962
NC_045757.1	410635	410636	*	2.39723551662758e-05	0.000108469	-29.8476
NC_045757.1	410654	410655	*	0.00240465	0.00643744	-20.5674
NC_045757.1	413580	413581	*	1.55264213006237e-09	2.12310073212483e-08	-47.0588
NC_045757.1	413629	413630	*	8.22416565832022e-05	0.000324038	-24.8018
NC_045757.1	414051	414052	*	0.00122468	0.00354997	-21.4096
NC_045757.1	414097	414098	*	0.000130815	0.000489262	-20.4433
NC_045757.1	414102	414103	*	0.000526564	0.00168096	-17.5359
NC_045757.1	414140	414141	*	0.00142041	0.00404579	-14.4667
NC_045757.1	414182	414183	*	3.87861793952159e-05	0.000166031	-26.5455
NC_045757.1	414583	414584	*	0.000972379	0.0028967	-19.8335
NC_045757.1	414586	414587	*	0.00025665	0.000889759	-24.2347
NC_045757.1	414710	414711	*	7.91202476352001e-05	0.000313057	-20.0738
NC_045757.1	415031	415032	*	0.00467958	0.0115459	-19.3185
NC_045757.1	415935	415936	*	0.000448535	0.00145969	-26.5152
NC_045757.1	416392	416393	*	0.000399382	0.00131735	-19.2185
NC_045757.1	417364	417365	*	0.001656	0.00463008	-21.798
NC_045757.1	417460	417461	*	3.13813997220965e-08	3.02144904858981e-07	-45.7687
NC_045757.1	417583	417584	*	5.5944665308868e-11	1.14448835358987e-09	-43.8611
NC_045757.1	418050	418051	*	0.00176122	0.00488903	-18.9524
NC_045757.1	418132	418133	*	0.000974035	0.00290114	-22.2726
NC_045757.1	418261	418262	*	0.000208101	0.000738928	-24.2063
NC_045757.1	418360	418361	*	3.52162064948088e-06	1.97601553306792e-05	-39.8388
NC_045757.1	418477	418478	*	0.000202817	0.000722348	-22.0049
NC_045757.1	418573	418574	*	3.17039470730969e-09	3.99630354676125e-08	-42.6667
NC_045757.1	418633	418634	*	1.37625527471029e-05	6.62879378895075e-05	-22.3238
NC_045757.1	418656	418657	*	0.000117453	0.000444605	-21.5168
NC_045757.1	418686	418687	*	0.000472417	0.00152754	-24.1376
NC_045757.1	418728	418729	*	2.6722244632634e-05	0.00011943	-29.1738
NC_045757.1	418780	418781	*	1.62363570651592e-09	2.21060557458231e-08	-37.2857
NC_045757.1	418947	418948	*	4.421118484078e-07	3.14244880579471e-06	-33.8824
NC_045757.1	419094	419095	*	7.95646699899183e-08	6.88150321449142e-07	-32.8216
NC_045757.1	419177	419178	*	0.000224059	0.000788986	-25.1679
NC_045757.1	419249	419250	*	0.00255716	0.00679494	-19.9278
NC_045757.1	419268	419269	*	0.00336735	0.00865025	-16.9503
NC_045757.1	419276	419277	*	0.0028089	0.00737849	-17.2737
NC_045757.1	419567	419568	*	8.13676817269798e-05	0.000320941	-26.8273
NC_045757.1	419596	419597	*	8.23718113500557e-06	4.2033020961343e-05	-30.043
NC_045757.1	419609	419610	*	4.71196527224424e-09	5.66697614164805e-08	-34.2826
NC_045757.1	419634	419635	*	0.000297338	0.00101402	-11.203
NC_045757.1	419687	419688	*	4.50696629391988e-11	9.47152961289936e-10	-37.5224
NC_045757.1	420232	420233	*	0.000474378	0.00153312	-19.6237
NC_045757.1	421056	421057	*	0.000728256	0.00224212	-24.7909
NC_045757.1	421267	421268	*	0.00137802	0.00393934	-28.4844
NC_045757.1	421284	421285	*	0.00026657	0.000920466	-33.3333
NC_045757.1	421474	421475	*	0.00168581	0.0047051	-28.2221
NC_045757.1	421726	421727	*	2.89532612760391e-08	2.81193171205111e-07	-38.289
NC_045757.1	421743	421744	*	1.88113975913452e-07	1.47679323472393e-06	-35.4267
NC_045757.1	421761	421762	*	5.32744227600849e-09	6.32192921775462e-08	-40.8276
NC_045757.1	422016	422017	*	1.44870452076239e-20	6.47924231774942e-18	-58.2281
NC_045757.1	422018	422019	*	2.58844269085361e-19	7.44898318021341e-17	-57.8083
NC_045757.1	422097	422098	*	6.11549015710349e-07	4.18626307616316e-06	-29.871
NC_045757.1	422143	422144	*	7.00916569483474e-14	3.4035584767419e-12	-47.8018
NC_045757.1	422256	422257	*	8.92433071183076e-07	5.85569926103056e-06	-26.8908
NC_045757.1	422341	422342	*	2.90628418911054e-21	1.72767634603466e-18	-63.8275
NC_045757.1	422401	422402	*	4.25610229305185e-13	1.62404129370932e-11	-42.4542
NC_045757.1	422423	422424	*	0.00268983	0.00710238	-14.2935
NC_045757.1	422513	422514	*	1.80122441734296e-19	5.53060262568086e-17	-55.5495
NC_045757.1	422524	422525	*	5.18940141151215e-17	6.84978557788382e-15	-52.4289
NC_045757.1	422559	422560	*	2.14430649940488e-11	4.95559535717554e-10	-48.2292
NC_045757.1	422702	422703	*	2.54427798197603e-13	1.03432308430667e-11	-50.6911
NC_045757.1	422799	422800	*	1.17100802525204e-10	2.19321858767098e-09	-40.9314
NC_045757.1	422832	422833	*	1.07652028075153e-12	3.64798531309761e-11	-51.1373
NC_045757.1	422835	422836	*	3.24931742772783e-08	3.11560076610876e-07	-36.1486
NC_045757.1	423591	423592	*	2.01018088449413e-09	2.66588196506076e-08	-50.6667
NC_045757.1	424069	424070	*	4.74307839503908e-09	5.70046675089541e-08	-41.4682
NC_045757.1	424096	424097	*	2.40148745114216e-18	4.95558293929778e-16	-63.544
NC_045757.1	424111	424112	*	2.40017901920028e-11	5.46932791164977e-10	-48.1245
NC_045757.1	424133	424134	*	2.83450780890183e-07	2.12226736302443e-06	-38.9924
NC_045757.1	424157	424158	*	3.78606373009374e-07	2.74081847345607e-06	-26.1553
NC_045757.1	424170	424171	*	0.000264435	0.000913946	-21.9975
NC_045757.1	425441	425442	*	5.08210426053903e-08	4.62485116713326e-07	-44.4847
NC_045757.1	425715	425716	*	1.98821610421549e-08	2.01816056292174e-07	-44.5665
NC_045757.1	425772	425773	*	7.3884530599834e-10	1.10442117187359e-08	-46.5495
NC_045757.1	425817	425818	*	8.63374233051487e-06	4.38431025033438e-05	-25
NC_045757.1	425852	425853	*	1.74420341352059e-11	4.14180926042380e-10	-57.0066
NC_045757.1	426114	426115	*	2.95185409994769e-07	2.19949072362165e-06	-37.9202
NC_045757.1	426263	426264	*	3.2166997970348e-05	0.000140719	-32.7652
NC_045757.1	426481	426482	*	9.63921494833314e-13	3.31236505349725e-11	-59.252
NC_045757.1	426535	426536	*	3.46720780920073e-07	2.53597464632643e-06	-37.4925
NC_045757.1	426615	426616	*	8.94350051706988e-12	2.30241729370336e-10	-52.3362
NC_045757.1	426727	426728	*	8.5357468280416e-05	0.000334997	-28.7798
NC_045757.1	427109	427110	*	0.00294363	0.00768672	-21.9412
NC_045757.1	427217	427218	*	9.33016348659679e-10	1.35552290164671e-08	-46.6387
NC_045757.1	427236	427237	*	1.16390918818568e-14	7.25251080067019e-13	-53.9382
NC_045757.1	427395	427396	*	0.00217288	0.0058884	-27.2432
NC_045757.1	427399	427400	*	0.000209597	0.000743527	-24.9474
NC_045757.1	427996	427997	*	1.48829179433523e-06	9.19848737343254e-06	-33.8462
NC_045757.1	428246	428247	*	0.003457	0.00885182	-32.2917
NC_045757.1	428635	428636	*	0.000117458	0.000444615	-28.4722
NC_045757.1	428649	428650	*	1.45533835755238e-09	2.00504166499733e-08	-45.6593
NC_045757.1	428702	428703	*	8.73249763112759e-06	4.42968701594024e-05	-32.0265
NC_045757.1	428712	428713	*	0.00113288	0.00331481	-20.1754
NC_045757.1	428785	428786	*	0.000146336	0.000540285	-28.3019
NC_045757.1	428794	428795	*	0.000152459	0.000560453	-30.6667
NC_045757.1	428833	428834	*	0.000491643	0.00158249	-26.5734
NC_045757.1	428907	428908	*	1.38007584043708e-06	8.6025525471719e-06	-34.1417
NC_045757.1	428932	428933	*	1.23762527176471e-05	6.03124885066716e-05	-33.7709
NC_045757.1	428935	428936	*	0.00148292	0.00420191	-22.7238
NC_045757.1	429096	429097	*	4.08808021797839e-08	3.81781251883401e-07	-37.9061
NC_045757.1	429172	429173	*	4.86207733208803e-10	7.65315154029813e-09	-38.8889
NC_045757.1	429183	429184	*	8.24241043988211e-08	7.09765864841137e-07	-34.3982
NC_045757.1	429198	429199	*	0.000116982	0.000443071	-23.7664
NC_045757.1	429285	429286	*	1.15183603075277e-10	2.16136632683225e-09	-42.4528
NC_045757.1	429350	429351	*	6.91229995809997e-08	6.08080267726648e-07	-39.1313
NC_045757.1	429418	429419	*	4.08426565531787e-05	0.000173802	-31.1052
NC_045757.1	429530	429531	*	0.00467378	0.0115332	-19.3017
NC_045757.1	429601	429602	*	4.05357639227603e-05	0.000172631	-29.436
NC_045757.1	429780	429781	*	3.09147954738855e-05	0.000135849	-36.6667
NC_045757.1	429787	429788	*	2.85519900082258e-05	0.0001266	-34.5515
NC_045757.1	430653	430654	*	0.00271786	0.00716801	-26.6979
NC_045757.1	430724	430725	*	5.44890308985091e-07	3.77941177721713e-06	-28.1568
NC_045757.1	430746	430747	*	3.06090482492247e-12	9.07037611212078e-11	-58.4878
NC_045757.1	430826	430827	*	5.64946218998507e-05	0.000232113	-31.3187
NC_045757.1	430870	430871	*	0.00444422	0.0110395	-23.4549
NC_045757.1	430898	430899	*	5.35787648060695e-09	6.35403268249593e-08	-48.4239
NC_045757.1	431247	431248	*	3.03299261488405e-08	2.92979436064892e-07	-48.419
NC_045757.1	431277	431278	*	3.35458381197914e-09	4.2024577515151e-08	-49.6296
NC_045757.1	431319	431320	*	4.32827263906184e-13	1.64617198671567e-11	-56.1012
NC_045757.1	431539	431540	*	0.000425993	0.00139456	-20.5496
NC_045757.1	431610	431611	*	0.000375749	0.00124831	-26.1619
NC_045757.1	431613	431614	*	7.68855458603976e-07	5.13222886913168e-06	-40.0909
NC_045757.1	431618	431619	*	4.19107604377639e-08	3.90191846709455e-07	-42.0264
NC_045757.1	432610	432611	*	3.10000113647736e-14	1.68950407688756e-12	-55.4989
NC_045757.1	432643	432644	*	6.4411379954688e-09	7.47506103455527e-08	-33.8732
NC_045757.1	432782	432783	*	7.8745127036917e-16	7.01908953599698e-14	-63.8055
NC_045757.1	432809	432810	*	1.30610935872589e-09	1.82234868197979e-08	-44.0318
NC_045757.1	432813	432814	*	6.1260094227252e-05	0.000249472	-25.8706
NC_045757.1	432855	432856	*	1.14333836306952e-05	5.62481127234758e-05	-35.2321
NC_045757.1	433117	433118	*	1.39495235768298e-07	1.13165434750651e-06	-45.5556
NC_045757.1	434369	434370	*	1.18074057165762e-05	5.785865612308e-05	-30.5357
NC_045757.1	434384	434385	*	0.000119149	0.000450261	-20.6197
NC_045757.1	434594	434595	*	1.20630437708038e-07	9.95034134455725e-07	-40.8456
NC_045757.1	434619	434620	*	4.08776600041953e-12	1.16240612230738e-10	-55.6902
NC_045757.1	434762	434763	*	1.43934586801162e-07	1.16326532319827e-06	-46.7445
NC_045757.1	434777	434778	*	1.24655874248715e-09	1.74966518182013e-08	-54.5788
NC_045757.1	434823	434824	*	1.89365690081569e-09	2.52891953339652e-08	-56.4994
NC_045757.1	434851	434852	*	1.09142657856491e-06	6.98524446316419e-06	-49.637
NC_045757.1	435005	435006	*	2.29222753142835e-06	1.34928132456863e-05	-54.5601
NC_045757.1	435117	435118	*	0.00117238	0.00341599	-31.8729
NC_045757.1	435149	435150	*	1.33314292750206e-05	6.44320883412232e-05	-44.9811
NC_045757.1	435159	435160	*	1.11016699057661e-05	5.48137660265216e-05	-42.0657
NC_045757.1	435263	435264	*	1.95530976786281e-05	9.0499565000249e-05	-37.7778
NC_045757.1	435272	435273	*	0.00161068	0.00451847	-25.1961
NC_045757.1	435291	435292	*	4.66837857310586e-08	4.28957099095718e-07	-49.4669
NC_045757.1	435303	435304	*	1.13200376402457e-05	5.57634758743373e-05	-39.7993
NC_045757.1	500241	500242	*	5.51660012811589e-06	2.94377715830557e-05	-31.7414
NC_045757.1	500453	500454	*	2.72690460433655e-06	1.57606093854215e-05	-36.2707
NC_045757.1	500719	500720	*	0.00427498	0.0106713	-20.2774
NC_045757.1	500783	500784	*	6.99963139610447e-07	4.72281334738568e-06	-38.1356
NC_045757.1	500805	500806	*	0.000296264	0.00101079	-24.1341
NC_045757.1	500808	500809	*	0.000423603	0.00138774	-28.0743
NC_045757.1	500814	500815	*	0.00014095	0.000522706	-28.3122
NC_045757.1	500942	500943	*	3.50634336675638e-05	0.000151819	-32.5362
NC_045757.1	501060	501061	*	0.0049747	0.0121824	-18.9931
NC_045757.1	501219	501220	*	0.000340491	0.00114355	-14.7059
NC_045757.1	502072	502073	*	0.00147653	0.00418623	-28.1633
NC_045757.1	502888	502889	*	0.0002706	0.000932787	-22.0162
NC_045757.1	506573	506574	*	0.000223621	0.000787653	-18.4783
NC_045757.1	507119	507120	*	3.72134530278438e-07	2.69908558379591e-06	-36.3263
NC_045757.1	507161	507162	*	6.76770689972994e-10	1.02189489980154e-08	-38.6279
NC_045757.1	507324	507325	*	1.6547310691985e-05	7.80287792158058e-05	-23.2163
NC_045757.1	507518	507519	*	1.33014952753512e-18	2.97398942085469e-16	-56.5125
NC_045757.1	507566	507567	*	1.41657740246132e-10	2.59467619221052e-09	-38.8555
NC_045757.1	507681	507682	*	9.1705976550619e-10	1.3348806085644e-08	-35.6664
NC_045757.1	507697	507698	*	1.51039311749029e-12	4.90138515125114e-11	-47.2099
NC_045757.1	507732	507733	*	1.04184558122768e-19	3.46795476550235e-17	-62.1429
NC_045757.1	507795	507796	*	1.22085301151978e-05	5.95947596872373e-05	-30.2664
NC_045757.1	507831	507832	*	1.05964650920039e-08	1.16133797027711e-07	-38.4553
NC_045757.1	507888	507889	*	4.36893845440242e-14	2.2600815560733e-12	-56.823
NC_045757.1	507905	507906	*	3.09120575691861e-06	1.76014891525282e-05	-36.1574
NC_045757.1	508003	508004	*	0.00154346	0.00435189	-26.6484
NC_045757.1	508010	508011	*	2.36490325434557e-05	0.000107183	-35.2204
NC_045757.1	510387	510388	*	0.00150972	0.00426853	-30.622
NC_045757.1	510823	510824	*	1.92646817681196e-06	1.15695108726349e-05	-39.8318
NC_045757.1	510913	510914	*	1.78541431633902e-06	1.0812584356175e-05	-25.7244
NC_045757.1	510938	510939	*	0.00037985	0.00126029	-20.4686
NC_045757.1	510993	510994	*	8.79402943192007e-10	1.28673640371568e-08	-43.125
NC_045757.1	510998	510999	*	5.61393501470407e-07	3.88197735412378e-06	-28.5417
NC_045757.1	511010	511011	*	8.15489771981174e-12	2.12096788428282e-10	-50.3822
NC_045757.1	511036	511037	*	1.13231779438015e-06	7.21275453108082e-06	-31.1963
NC_045757.1	511098	511099	*	1.29109079839824e-08	1.38201300428413e-07	-38.8083
NC_045757.1	511234	511235	*	4.32075696545907e-09	5.25180152643561e-08	-33.0529
NC_045757.1	511248	511249	*	9.20702211626008e-06	4.64244447741849e-05	-29.7392
NC_045757.1	511359	511360	*	2.98764452831481e-06	1.70725339539711e-05	-25.0712
NC_045757.1	511372	511373	*	1.29927181693578e-07	1.06267836693892e-06	-28.1228
NC_045757.1	511505	511506	*	0.000183713	0.000661646	-17.5571
NC_045757.1	511544	511545	*	0.00355053	0.00906258	-15.698
NC_045757.1	511596	511597	*	4.28662988751887e-05	0.000181462	-25.3512
NC_045757.1	511674	511675	*	0.00111474	0.00326823	-25.4431
NC_045757.1	511722	511723	*	0.00328926	0.0084754	-17.7349
NC_045757.1	512350	512351	*	7.4305911123392e-08	6.47827484631445e-07	-35.3969
NC_045757.1	524315	524316	*	1.07622476510794e-05	5.33232356242358e-05	-37.462
NC_045757.1	524388	524389	*	0.000315211	0.00106822	-28.4255
NC_045757.1	524519	524520	*	0.000909933	0.00273159	-23.8153
NC_045757.1	524648	524649	*	0.000850075	0.00257231	-25.7344
NC_045757.1	540801	540802	*	1.08756792579429e-12	3.68133757137386e-11	-39.5928
NC_045757.1	540824	540825	*	1.05142173917451e-10	1.99384946446813e-09	-36.5
NC_045757.1	541019	541020	*	6.29208969757522e-25	1.45029105968903e-21	-69.5405
NC_045757.1	541035	541036	*	1.85996871230011e-31	3.7869582972001e-27	-76.5924
NC_045757.1	541166	541167	*	1.62977453496366e-15	1.31373485146968e-13	-60.8824
NC_045757.1	541202	541203	*	2.20415952856066e-08	2.20699591269233e-07	-35.9738
NC_045757.1	541208	541209	*	0.000603887	0.00189853	-17.5977
NC_045757.1	541225	541226	*	6.27457119556346e-06	3.30038392418697e-05	-29.902
NC_045757.1	566487	566488	*	2.78872674569848e-11	6.23150606745963e-10	-47.7976
NC_045757.1	566520	566521	*	0.000241689	0.000843826	-24.0093
NC_045757.1	566525	566526	*	0.00247685	0.00660736	-18.2598
NC_045757.1	566582	566583	*	5.174787253739e-05	0.000214678	-24.7984
NC_045757.1	566640	566641	*	0.000869099	0.00262251	-14.1667
NC_045757.1	566955	566956	*	1.43332632886257e-07	1.15924400666364e-06	-35.4941
NC_045757.1	566959	566960	*	2.32671568394448e-11	5.32526915938224e-10	-49.5572
NC_045757.1	566973	566974	*	9.75661281449082e-08	8.2389474623705e-07	-39.4664
NC_045757.1	566987	566988	*	4.96949203296601e-05	0.000207047	-27.5641
NC_045757.1	566990	566991	*	6.20074400120907e-05	0.000252103	-26.5977
NC_045757.1	567114	567115	*	0.00138236	0.00395049	-27.6827
NC_045757.1	567139	567140	*	5.07249782402963e-05	0.000210929	-36.131
NC_045757.1	567188	567189	*	0.00176191	0.00489055	-23.1152
NC_045757.1	567452	567453	*	0.000604087	0.00189901	-21.3041
NC_045757.1	567521	567522	*	8.74592461626396e-14	4.09356185046758e-12	-57.0034
NC_045757.1	567660	567661	*	3.61654037575979e-07	2.63231449919261e-06	-28.7259
NC_045757.1	567668	567669	*	3.97052797432042e-05	0.000169502	-21.4902
NC_045757.1	567705	567706	*	5.17614711303376e-05	0.000214727	-21.1887
NC_045757.1	567788	567789	*	6.39514692174002e-07	4.35694572669457e-06	-37.5593
NC_045757.1	567832	567833	*	4.11806209275282e-08	3.84235977137991e-07	-31.8553
NC_045757.1	567881	567882	*	4.48871264009712e-07	3.18567427839159e-06	-31.9594
NC_045757.1	567887	567888	*	0.000115093	0.0004367	-18.018
NC_045757.1	567996	567997	*	4.63998707126923e-05	0.000194785	-29.5895
NC_045757.1	568047	568048	*	0.000820856	0.0024931	-29.9265
NC_045757.1	568053	568054	*	1.79046192282681e-05	8.36413871307889e-05	-35.3976
NC_045757.1	568113	568114	*	0.000557568	0.00176862	-22.3884
NC_045757.1	568160	568161	*	0.00495426	0.0121376	-12.6587
NC_045757.1	568172	568173	*	0.00161144	0.00452035	-17.3588
NC_045757.1	568328	568329	*	0.00256775	0.00681864	-21.105
NC_045757.1	568357	568358	*	0.000890547	0.00267955	-26.6781
NC_045757.1	648036	648037	*	4.35583576801268e-06	2.38238503320707e-05	-30.9692
NC_045757.1	648732	648733	*	1.30030964126837e-06	8.16428578606772e-06	-25.5462
NC_045757.1	648769	648770	*	1.64061414866644e-05	7.74303452439307e-05	-22.9847
NC_045757.1	649911	649912	*	0.000186824	0.000671555	-12.8167
NC_045757.1	649948	649949	*	7.44707110053945e-05	0.000296742	-29.4983
NC_045757.1	649955	649956	*	0.000231295	0.000811774	-28.6881
NC_045757.1	649975	649976	*	0.000231921	0.000813749	-18.1014
NC_045757.1	649979	649980	*	0.00011697	0.000443039	-29.7386
NC_045757.1	650259	650260	*	0.00210102	0.00571547	-10.5006
NC_045757.1	650278	650279	*	0.000481744	0.00155431	-17.1429
NC_045757.1	650325	650326	*	0.000127155	0.000477081	-18.7984
NC_045757.1	650449	650450	*	1.28041252266638e-16	1.48193040828015e-14	-58.4797
NC_045757.1	650685	650686	*	3.32766684191043e-09	4.17344527222896e-08	-38.0663
NC_045757.1	650809	650810	*	2.51741556840166e-07	1.90966542888155e-06	-38.9747
NC_045757.1	650914	650915	*	3.29799666112931e-10	5.44850724344958e-09	-46.9538
NC_045757.1	651000	651001	*	3.12625385865091e-10	5.19533973446489e-09	-50.0092
NC_045757.1	651124	651125	*	1.71298752858921e-05	8.04266045841559e-05	-33.5495
NC_045757.1	651148	651149	*	4.75509650756328e-05	0.000199093	-32.9796
NC_045757.1	651169	651170	*	0.000148452	0.00054727	-32.3795
NC_045757.1	651190	651191	*	0.000431355	0.00141013	-27.6389
NC_045757.1	651269	651270	*	9.5875475206938e-07	6.24009153266201e-06	-32.2403
NC_045757.1	651273	651274	*	0.000528569	0.00168666	-21.4654
NC_045757.1	651280	651281	*	5.00809910702706e-07	3.50782296377868e-06	-36.039
NC_045757.1	651318	651319	*	0.000106149	0.000406471	-29.6717
NC_045757.1	654957	654958	*	7.44023463153448e-08	6.4850625597197e-07	-41.8367
NC_045757.1	654964	654965	*	1.28367059403282e-05	6.22902749188627e-05	-32.3846
NC_045757.1	654977	654978	*	1.18471011087193e-10	2.21548591176099e-09	-49.4575
NC_045757.1	655037	655038	*	2.63558067904177e-05	0.000117995	-33.595
NC_045757.1	655326	655327	*	0.00340287	0.00873092	-19.8622
NC_045757.1	655336	655337	*	0.0038083	0.00964345	-19.3566
NC_045757.1	655441	655442	*	9.24890363012364e-05	0.000359668	-25.5674
NC_045757.1	655492	655493	*	0.000303258	0.00103201	-21.618
NC_045757.1	655572	655573	*	1.67595721862788e-09	2.27284953088388e-08	-44.1305
NC_045757.1	655607	655608	*	1.63435952718504e-13	7.03140090015773e-12	-54.6568
NC_045757.1	655686	655687	*	7.71800686496605e-06	3.9672101095598e-05	-27.3962
NC_045757.1	659123	659124	*	2.51703670010415e-05	0.000113288	-17.6471
NC_045757.1	659433	659434	*	6.08723276971836e-10	9.30757280949163e-09	-45
NC_045757.1	659452	659453	*	1.23598473475249e-11	3.05718488990821e-10	-44.1087
NC_045757.1	659577	659578	*	0.000259115	0.000897399	-25.7246
NC_045757.1	659954	659955	*	2.24975753534151e-11	5.16995635877332e-10	-53.1328
NC_045757.1	660063	660064	*	7.83441045360356e-07	5.21676250862923e-06	-30.7219
NC_045757.1	660092	660093	*	0.000209177	0.000742293	-14.4231
NC_045757.1	660180	660181	*	2.24447707973573e-05	0.000102357	-23.0121
NC_045757.1	660192	660193	*	5.57106340161732e-06	2.96972661023858e-05	-25.3526
NC_045757.1	660232	660233	*	1.66059433338712e-09	2.25439267605976e-08	-44.717
NC_045757.1	660346	660347	*	6.26950415147656e-05	0.000254619	-25.1331
NC_045757.1	661603	661604	*	9.77922142500108e-15	6.24653201422736e-13	-70.2901
NC_045757.1	661994	661995	*	1.20506008172523e-11	2.99030163931987e-10	-60.7592
NC_045757.1	662278	662279	*	8.1745088569635e-09	9.23019087701613e-08	-54.5738
NC_045757.1	662345	662346	*	3.34539503043888e-09	4.19299600311769e-08	-55.3184
NC_045757.1	662576	662577	*	2.56976328488393e-08	2.52963273495561e-07	-43.0909
NC_045757.1	662589	662590	*	2.4888690699367e-05	0.000112163	-32.6797
NC_045757.1	662703	662704	*	3.88264856859554e-10	6.28852654208509e-09	-37.268
NC_045757.1	662742	662743	*	1.63399709114945e-07	1.30270230765822e-06	-33.5724
NC_045757.1	662781	662782	*	1.22821509569944e-06	7.75965226882425e-06	-29.6811
NC_045757.1	662825	662826	*	4.90518188500897e-14	2.49265410976906e-12	-52.6564
NC_045757.1	663004	663005	*	0.000235195	0.000824035	-20.2715
NC_045757.1	663165	663166	*	1.38838941080106e-10	2.54995006400999e-09	-49.6836
NC_045757.1	663344	663345	*	1.8243229263152e-13	7.73561045902525e-12	-63.8384
NC_045757.1	663353	663354	*	9.80487105315746e-05	0.000378841	-21.5601
NC_045757.1	663373	663374	*	4.79234480946712e-10	7.55653341870438e-09	-52.0147
NC_045757.1	663417	663418	*	0.000201543	0.00071845	-29.9407
NC_045757.1	663471	663472	*	5.48218970913959e-08	4.94930539295651e-07	-47.619
NC_045757.1	664035	664036	*	9.7281822666378e-05	0.000376199	-34.9265
NC_045757.1	664694	664695	*	1.82643206479215e-09	2.44835946828931e-08	-50
NC_045757.1	664851	664852	*	0.000233981	0.000820202	-24.6345
NC_045757.1	664875	664876	*	3.81571017540292e-11	8.18067368282856e-10	-52.3126
NC_045757.1	664993	664994	*	0.000124459	0.000468116	-29.5063
NC_045757.1	665115	665116	*	4.35685717602275e-11	9.19641272289057e-10	-51.3533
NC_045757.1	665204	665205	*	1.72018763816154e-05	8.07196735948261e-05	-27.265
NC_045757.1	665483	665484	*	1.05662603758019e-07	8.83803834322982e-07	-45.4113
NC_045757.1	665510	665511	*	4.05235152578975e-10	6.53048436242368e-09	-55.2697
NC_045757.1	665715	665716	*	5.58201107079095e-13	2.05054769637638e-11	-65.3333
NC_045757.1	665732	665733	*	7.75346816762576e-10	1.15229425476239e-08	-61.7647
NC_045757.1	665887	665888	*	1.67372972170957e-06	1.02077417070709e-05	-39.7464
NC_045757.1	665968	665969	*	9.31265737173998e-19	2.19836299487246e-16	-77.461
NC_045757.1	666098	666099	*	3.10073567030992e-13	1.22844842210605e-11	-53.2468
NC_045757.1	666213	666214	*	4.46354079748157e-12	1.25581545578522e-10	-56.059
NC_045757.1	666315	666316	*	3.54645892819226e-11	7.68432982592804e-10	-49.3665
NC_045757.1	666317	666318	*	4.82529645354103e-15	3.38580049027846e-13	-57.8431
NC_045757.1	666377	666378	*	1.53109526563593e-10	2.7798418643177e-09	-52.4308
NC_045757.1	666443	666444	*	5.0238233766632e-11	1.04108619396086e-09	-51.2974
NC_045757.1	666521	666522	*	0.00130143	0.00374533	-14.2803
NC_045757.1	667879	667880	*	1.62348712271836e-05	7.66975787015955e-05	-25.0161
NC_045757.1	667903	667904	*	1.21949648230817e-06	7.70903758942152e-06	-33.5145
NC_045757.1	667930	667931	*	7.05515810640745e-05	0.000282831	-27.2556
NC_045757.1	667971	667972	*	1.13326569728461e-14	7.0936212444233e-13	-53.0051
NC_045757.1	668002	668003	*	2.85271394537013e-12	8.52791486588293e-11	-48.8889
NC_045757.1	668010	668011	*	9.23529016576313e-13	3.18746014191257e-11	-51.4072
NC_045757.1	668017	668018	*	2.42157762427136e-12	7.40302216557151e-11	-50.3415
NC_045757.1	668035	668036	*	1.73079833932891e-17	2.66798469058799e-15	-61.4286
NC_045757.1	668056	668057	*	9.28579794355318e-09	1.0335960349707e-07	-43.6567
NC_045757.1	668065	668066	*	1.33608062297228e-12	4.39822907743304e-11	-54.6572
NC_045757.1	668094	668095	*	4.7643026806935e-10	7.51522685878855e-09	-46.0735
NC_045757.1	668103	668104	*	3.48326404543323e-11	7.56820813371657e-10	-50.3704
NC_045757.1	668155	668156	*	1.01740801647814e-07	8.5430524183938e-07	-40.2836
NC_045757.1	668346	668347	*	1.13098067204697e-15	9.62136914057119e-14	-61.7097
NC_045757.1	668361	668362	*	2.85377358902197e-16	2.9581899803318e-14	-62.5319
NC_045757.1	668408	668409	*	5.90172104564658e-19	1.49268332583494e-16	-64.1439
NC_045757.1	668439	668440	*	6.78787815146306e-21	3.54367850743175e-18	-64.5749
NC_045757.1	668451	668452	*	2.06744224007281e-14	1.19189654993759e-12	-55.5622
NC_045757.1	668456	668457	*	2.19302473671724e-10	3.81114286772674e-09	-47.3574
NC_045757.1	668469	668470	*	1.6811956743398e-19	5.23924045838516e-17	-67.7751
NC_045757.1	668487	668488	*	1.95220187194786e-15	1.53662941418102e-13	-60.842
NC_045757.1	668538	668539	*	4.10012116339022e-09	5.01430575194791e-08	-45.7879
NC_045757.1	668624	668625	*	2.92944224928814e-14	1.61419271113007e-12	-62.4946
NC_045757.1	668733	668734	*	3.16680509351605e-10	5.2548661210827e-09	-55.3439
NC_045757.1	668982	668983	*	3.31586938784015e-08	3.17168415586474e-07	-47.3923
NC_045757.1	669000	669001	*	0.000692405	0.00214483	-26.689
NC_045757.1	669013	669014	*	3.73755622037041e-07	2.70992256738769e-06	-38.029
NC_045757.1	669082	669083	*	2.88854316921002e-07	2.15776568096759e-06	-44.0559
NC_045757.1	669114	669115	*	2.00037292747104e-06	1.19603035608546e-05	-27.4763
NC_045757.1	669128	669129	*	0.000645216	0.00201428	-12.766
NC_045757.1	669270	669271	*	1.81538006014193e-07	1.43128502957216e-06	-55.5556
NC_045757.1	672185	672186	*	1.42111757830209e-06	8.82890778939963e-06	-22.8022
NC_045757.1	672223	672224	*	5.98362245859804e-13	2.17875197254025e-11	-51.3725
NC_045757.1	672240	672241	*	1.97519029531966e-15	1.5502293405515e-13	-54.5455
NC_045757.1	672266	672267	*	0.0042379	0.01059	-18.6411
NC_045757.1	672343	672344	*	3.06133389608086e-09	3.8736202953341e-08	-43.1319
NC_045757.1	672359	672360	*	2.89064438636172e-14	1.5956931745446e-12	-52.177
NC_045757.1	672435	672436	*	2.91296329082144e-07	2.17408004358094e-06	-40
NC_045757.1	672484	672485	*	0.00203251	0.00555011	-20.9865
NC_045757.1	672494	672495	*	0.000615677	0.00193097	-19.9267
NC_045757.1	672527	672528	*	7.17322861816022e-10	1.07606797378484e-08	-42.4785
NC_045757.1	672542	672543	*	2.24587554466168e-10	3.8902608761001e-09	-44.5898
NC_045757.1	672581	672582	*	1.65975882972964e-07	1.32120977524147e-06	-31.606
NC_045757.1	672584	672585	*	2.29074588159978e-05	0.000104201	-24.9834
NC_045757.1	672593	672594	*	1.24812661792663e-05	6.07513124149944e-05	-24.1259
NC_045757.1	672761	672762	*	1.27060326121059e-06	7.99626178275807e-06	-25.8995
NC_045757.1	672786	672787	*	1.9639883494255e-09	2.61171006087758e-08	-41.141
NC_045757.1	678887	678888	*	0.00271417	0.00715952	-25.0371
NC_045757.1	679091	679092	*	3.93302494213289e-07	2.83419078590673e-06	-40.5618
NC_045757.1	679111	679112	*	3.11296178676142e-05	0.000136678	-34.3137
NC_045757.1	679229	679230	*	0.000103807	0.000398561	-37.3072
NC_045757.1	679323	679324	*	3.6320856300671e-08	3.43848734111041e-07	-52.4242
NC_045757.1	679337	679338	*	2.69157989316577e-06	1.55807701522931e-05	-40.6122
NC_045757.1	679363	679364	*	3.79752180372896e-08	3.57584968271582e-07	-42.5279
NC_045757.1	679420	679421	*	0.000663955	0.00206629	-19.7789
NC_045757.1	679482	679483	*	2.48615143810852e-05	0.000112053	-34.3201
NC_045757.1	679491	679492	*	0.00414854	0.0103944	-17.9323
NC_045757.1	679539	679540	*	4.35523529795369e-08	4.03384703338731e-07	-40.411
NC_045757.1	743477	743478	*	2.24826706108223e-13	9.27254560148304e-12	-54.5742
NC_045757.1	743522	743523	*	5.89539281290525e-12	1.60524457106905e-10	-50.8598
NC_045757.1	743533	743534	*	1.71056744152815e-13	7.31273868051092e-12	-51.9581
NC_045757.1	743570	743571	*	1.45466205172387e-11	3.5321889398269e-10	-49.6372
NC_045757.1	743602	743603	*	2.86186143030712e-15	2.14682662603118e-13	-58.4646
NC_045757.1	743622	743623	*	3.48641303869617e-12	1.01478958692686e-10	-52.0202
NC_045757.1	743692	743693	*	1.82385881667699e-13	7.73498492493993e-12	-54.988
NC_045757.1	743809	743810	*	2.60656313535086e-21	1.57788905353437e-18	-68.9186
NC_045757.1	743871	743872	*	1.51327990828947e-20	6.71235388707546e-18	-68.9566
NC_045757.1	743995	743996	*	1.45281263670409e-08	1.5337330762247e-07	-38.6056
NC_045757.1	744130	744131	*	5.47115637911132e-10	8.47482920921825e-09	-50.3234
NC_045757.1	744337	744338	*	6.00835988190185e-21	3.2122243321352e-18	-73.2353
NC_045757.1	744389	744390	*	1.78289245082064e-22	1.65001293619054e-19	-75.6799
NC_045757.1	744419	744420	*	4.77459287067774e-16	4.57828739613606e-14	-65.0775
NC_045757.1	744448	744449	*	3.53684219016225e-12	1.02726513465193e-10	-59.2827
NC_045757.1	744510	744511	*	7.37355161087042e-15	4.9061427662699e-13	-69.697
NC_045757.1	912927	912928	*	1.60002982924991e-06	9.81066800516114e-06	-26.5349
NC_045757.1	913018	913019	*	3.20105806291159e-06	1.81549086599693e-05	-32.5253
NC_045757.1	913058	913059	*	1.41083203551979e-12	4.61322438766513e-11	-49.2486
NC_045757.1	913067	913068	*	2.30957852342985e-12	7.09885543672302e-11	-49.1935
NC_045757.1	913119	913120	*	1.13308156111861e-05	5.58086925388053e-05	-30.7246
NC_045757.1	913210	913211	*	7.40989132161953e-10	1.10708389119022e-08	-39.542
NC_045757.1	913215	913216	*	9.37268049795439e-06	4.71789276439534e-05	-29.6693
NC_045757.1	913217	913218	*	3.28005045049252e-08	3.14137057060144e-07	-38.1573
NC_045757.1	913275	913276	*	0.00171686	0.00477996	-19.076
NC_045757.1	913307	913308	*	0.000667119	0.00207466	-17.3624
NC_045757.1	913331	913332	*	1.12829510455607e-07	9.37173459546346e-07	-25.2525
NC_045757.1	913525	913526	*	1.61185421364168e-06	9.87400132619069e-06	-32.9808
NC_045757.1	913615	913616	*	2.47594622217775e-07	1.88165443649058e-06	-38.7194
NC_045757.1	913912	913913	*	5.76052398272582e-08	5.17096870290066e-07	-32.1839
NC_045757.1	914245	914246	*	0.00160483	0.00450403	-16.2745
NC_045757.1	914551	914552	*	4.22189713376429e-05	0.00017902	-32.1591
NC_045757.1	915144	915145	*	6.13977341944378e-07	4.20084563039649e-06	-34.9415
NC_045757.1	915405	915406	*	0.00370174	0.0094054	-18.4027
NC_045757.1	915426	915427	*	1.60717781435801e-08	1.67515085668362e-07	-42.0177
NC_045757.1	915480	915481	*	4.72994863001395e-06	2.56444161432524e-05	-29.2674
NC_045757.1	915492	915493	*	5.47823539563904e-05	0.000225812	-28.3425
NC_045757.1	915494	915495	*	0.000150262	0.000553226	-26.8458
NC_045757.1	915535	915536	*	4.88575953785285e-10	7.68448766142887e-09	-36.9401
NC_045757.1	915614	915615	*	1.27062583751249e-07	1.04196948084984e-06	-32.3837
NC_045757.1	915648	915649	*	3.94739259952555e-05	0.000168618	-23.5294
NC_045757.1	915735	915736	*	0.00403413	0.0101409	-15.3298
NC_045757.1	915755	915756	*	2.5302736570298e-07	1.91793063314041e-06	-28.3584
NC_045757.1	916018	916019	*	6.70979860180857e-05	0.000270562	-34.4259
NC_045757.1	916070	916071	*	0.000211988	0.000750971	-24.7445
NC_045757.1	916109	916110	*	2.59362482409707e-08	2.5508606051151e-07	-40.625
NC_045757.1	916127	916128	*	2.44614243264434e-13	9.9932936221095e-12	-52.9931
NC_045757.1	916137	916138	*	5.84940824270494e-09	6.86893597755764e-08	-42.6585
NC_045757.1	916153	916154	*	8.56630261577673e-06	4.35378873418421e-05	-23.6618
NC_045757.1	916436	916437	*	0.00331861	0.0085413	-13.8204
NC_045757.1	948010	948011	*	0.00148185	0.00419937	-29.2239
NC_045757.1	948101	948102	*	0.00247775	0.00660933	-26.2626
NC_045757.1	948136	948137	*	2.14811627220161e-06	1.27412206275341e-05	-39.408
NC_045757.1	948198	948199	*	0.00064072	0.00200152	-18.7032
NC_045757.1	948219	948220	*	2.45581878679451e-05	0.000110835	-24.8583
NC_045757.1	948321	948322	*	1.13483811611442e-06	7.22654784928952e-06	-31.8803
NC_045757.1	948325	948326	*	9.40460897148879e-06	4.73230703810118e-05	-30.4119
NC_045757.1	948362	948363	*	0.000119329	0.000450866	-23.0504
NC_045757.1	948396	948397	*	3.76850084420776e-05	0.000161794	-28.2746
NC_045757.1	948432	948433	*	0.000211528	0.000749537	-23.2887
NC_045757.1	948471	948472	*	2.9409670702137e-06	1.68416462782818e-05	-34.8807
NC_045757.1	948548	948549	*	0.00498748	0.0122099	-14.5869
NC_045757.1	948564	948565	*	5.99316557597143e-07	4.11070488246721e-06	-27.4293
NC_045757.1	948596	948597	*	2.21409003184779e-07	1.70487025824513e-06	-34.7903
NC_045757.1	948627	948628	*	1.18813579687206e-05	5.81813625756544e-05	-30.6529
NC_045757.1	948703	948704	*	4.78788096736292e-07	3.37252559957902e-06	-31.0256
NC_045757.1	948711	948712	*	2.73725387612422e-06	1.58125695377636e-05	-27.7217
NC_045757.1	948740	948741	*	0.00106408	0.00313629	-21.8482
NC_045757.1	948747	948748	*	4.28963433930425e-10	6.8608315024625e-09	-39.7359
NC_045757.1	948781	948782	*	3.89794765558507e-08	3.65983461303192e-07	-38.2553
NC_045757.1	948837	948838	*	4.75126330526196e-07	3.35030637477221e-06	-37.4169
NC_045757.1	948884	948885	*	2.72024594412149e-05	0.000121317	-32.6767
NC_045757.1	969247	969248	*	9.32829668985259e-12	2.38462839216234e-10	-32.7869
NC_045757.1	969271	969272	*	0.000219567	0.000774771	-19.4178
NC_045757.1	969283	969284	*	5.73729596448785e-13	2.09907022945123e-11	-48.7744
NC_045757.1	969409	969410	*	7.88985040811014e-17	9.78517670614772e-15	-49.852
NC_045757.1	969524	969525	*	2.37160098496554e-09	3.08803580820038e-08	-43.3108
NC_045757.1	969573	969574	*	1.31544337353963e-22	1.27537455078054e-19	-66.4963
NC_045757.1	969591	969592	*	4.25612563793191e-13	1.62404129370932e-11	-48.0934
NC_045757.1	969618	969619	*	9.32524618377254e-12	2.38424178380498e-10	-39.8668
NC_045757.1	969650	969651	*	2.18658989398665e-05	0.000100007	-22.4202
NC_045757.1	969706	969707	*	3.67688884788556e-05	0.000158325	-16.9318
NC_045757.1	969716	969717	*	4.59197647341142e-09	5.54094261107158e-08	-25.6881
NC_045757.1	969720	969721	*	6.81055488370835e-06	3.55111616246353e-05	-27.7439
NC_045757.1	969775	969776	*	3.09819848842054e-11	6.84106866231233e-10	-45.6033
NC_045757.1	969791	969792	*	6.11710621591535e-08	5.45279236417715e-07	-33.4571
NC_045757.1	969796	969797	*	6.62109659733901e-11	1.3261951180917e-09	-44.2333
NC_045757.1	969903	969904	*	0.000168681	0.000613259	-26.0595
NC_045757.1	969937	969938	*	0.00295233	0.0077068	-23.9034
NC_045757.1	970355	970356	*	0.000186301	0.000669961	-33.0827
NC_045757.1	970642	970643	*	0.000288857	0.000988414	-28.1867
NC_045757.1	970698	970699	*	8.56673466666513e-07	5.64501559064213e-06	-33.7662
NC_045757.1	971248	971249	*	5.1381464196947e-10	8.0246259642386e-09	-41.5838
NC_045757.1	971330	971331	*	0.000437579	0.00142784	-25.5086
NC_045757.1	971370	971371	*	1.37752267160144e-05	6.63424433219039e-05	-41.4471
NC_045757.1	971901	971902	*	2.60898237920812e-05	0.000116946	-30.9217
NC_045757.1	1044537	1044538	*	6.64956475206571e-05	0.00026838	-28.869
NC_045757.1	1044608	1044609	*	5.78405206429497e-10	8.89999326272256e-09	-44.7942
NC_045757.1	1044619	1044620	*	4.27264603155671e-16	4.15684441718056e-14	-58.3193
NC_045757.1	1044658	1044659	*	2.43999555586018e-11	5.55384268855954e-10	-44.3012
NC_045757.1	1044682	1044683	*	1.43996261743704e-09	1.98677110087355e-08	-34.9723
NC_045757.1	1044698	1044699	*	7.4145088531604e-09	8.46950517106719e-08	-43.0447
NC_045757.1	1044791	1044792	*	2.46500122673208e-08	2.43809796664273e-07	-50.1817
NC_045757.1	1044806	1044807	*	1.5646886043913e-09	2.1383319083751e-08	-48.5229
NC_045757.1	1044820	1044821	*	2.64902879970636e-10	4.49334429644166e-09	-55.6476
NC_045757.1	1044861	1044862	*	3.67806698820251e-05	0.000158365	-30.678
NC_045757.1	1044870	1044871	*	1.08574981702578e-06	6.95310175862358e-06	-37.5965
NC_045757.1	1044896	1044897	*	4.54827646126871e-16	4.39056933276577e-14	-67.1815
NC_045757.1	1044907	1044908	*	3.71552252752408e-11	7.99534372040508e-10	-56.9501
NC_045757.1	1045058	1045059	*	4.75162193723061e-09	5.70989218075906e-08	-53.5043
NC_045757.1	1045156	1045157	*	1.21125566504456e-08	1.30715030524005e-07	-44.9759
NC_045757.1	1045212	1045213	*	1.72944776679008e-12	5.50978740609231e-11	-59.5653
NC_045757.1	1045287	1045288	*	1.91524155687946e-12	6.02006275753272e-11	-54.94
NC_045757.1	1045389	1045390	*	1.48226865752096e-12	4.82357228929342e-11	-53.1269
NC_045757.1	1045411	1045412	*	2.7613279056705e-10	4.65731519553389e-09	-47.9515
NC_045757.1	1061532	1061533	*	3.17344239756441e-11	6.98448914820762e-10	-54.4218
NC_045757.1	1061563	1061564	*	5.30771823082318e-09	6.30188921942171e-08	-43.4953
NC_045757.1	1061569	1061570	*	8.79150241326676e-07	5.77738786847142e-06	-38.5978
NC_045757.1	1061608	1061609	*	9.92675725608902e-05	0.000383036	-26.865
NC_045757.1	1061661	1061662	*	8.09164603681514e-05	0.000319352	-27.3642
NC_045757.1	1061763	1061764	*	2.19474469456755e-11	5.05685404333763e-10	-51.1744
NC_045757.1	1062016	1062017	*	1.57382738520793e-05	7.464887151551e-05	-25.3846
NC_045757.1	1062077	1062078	*	3.34090351360074e-13	1.30895271016194e-11	-48.8889
NC_045757.1	1062172	1062173	*	0.00357782	0.00912386	-15.9722
NC_045757.1	1062437	1062438	*	0.0023574	0.00632675	-19.7511
NC_045757.1	1062441	1062442	*	2.20540659944813e-05	0.000100775	-23.948
NC_045757.1	1075789	1075790	*	0.00439544	0.0109317	-21.6595
NC_045757.1	1075802	1075803	*	1.4821133695362e-05	7.07824365016055e-05	-30.1548
NC_045757.1	1075849	1075850	*	0.000276466	0.000950823	-28.7318
NC_045757.1	1075861	1075862	*	0.00231988	0.00623827	-22.041
NC_045757.1	1075926	1075927	*	1.3396530092403e-11	3.27768257389974e-10	-45.7916
NC_045757.1	1075938	1075939	*	2.04307103825475e-07	1.58880669791379e-06	-36.8943
NC_045757.1	1075948	1075949	*	8.23443991580706e-06	4.20225436124498e-05	-31.5048
NC_045757.1	1075978	1075979	*	0.000552607	0.00175456	-19.9945
NC_045757.1	1076013	1076014	*	1.19704642278456e-08	1.29330136287439e-07	-33.2123
NC_045757.1	1076016	1076017	*	1.64399878820899e-08	1.70861453489669e-07	-33.0691
NC_045757.1	1076034	1076035	*	1.10427692055064e-09	1.57190255381388e-08	-31.8985
NC_045757.1	1076062	1076063	*	4.0415631924696e-08	3.77884843839479e-07	-30.6926
NC_045757.1	1076107	1076108	*	2.34041079922867e-13	9.62657454731896e-12	-41.4728
NC_045757.1	1076192	1076193	*	1.430292048467e-14	8.69506530106125e-13	-47.9756
NC_045757.1	1076223	1076224	*	1.94994369935689e-24	3.8420810032393e-21	-64.3478
NC_045757.1	1076262	1076263	*	5.16298723120869e-26	1.94067952658128e-22	-68.6992
NC_045757.1	1076324	1076325	*	3.6972030430562e-18	7.11271997080049e-16	-60.9584
NC_045757.1	1076361	1076362	*	2.20718042875082e-15	1.71413589025466e-13	-54.7201
NC_045757.1	1076407	1076408	*	4.37087964879377e-10	6.97526704937388e-09	-43.9349
NC_045757.1	1076421	1076422	*	2.0355125978979e-11	4.73687570215075e-10	-49.9214
NC_045757.1	1076478	1076479	*	1.3532874061129e-07	1.10158451511287e-06	-35.1276
NC_045757.1	1076492	1076493	*	1.11957266595969e-07	9.30751206362706e-07	-35.7544
NC_045757.1	1076511	1076512	*	6.6457076980827e-09	7.67891174096173e-08	-44.7559
NC_045757.1	1076540	1076541	*	0.000386171	0.00127909	-28.3422
NC_045757.1	1076545	1076546	*	4.73077419546969e-06	2.56483229675787e-05	-39.7909
NC_045757.1	1076572	1076573	*	3.29890866632512e-07	2.42852318837934e-06	-42.5347
NC_045757.1	1077478	1077479	*	6.3505819385089e-07	4.32911911370846e-06	-44.7065
NC_045757.1	1077509	1077510	*	1.28876918630027e-09	1.80135722353334e-08	-52.2727
NC_045757.1	1077580	1077581	*	2.15214214067272e-05	9.85678357098416e-05	-34.4837
NC_045757.1	1077615	1077616	*	8.58978779878472e-08	7.35866519688036e-07	-48.2884
NC_045757.1	1077618	1077619	*	3.80613243721363e-07	2.75330718457375e-06	-46.6049
NC_045757.1	1077699	1077700	*	1.33051379036744e-05	6.43104477561397e-05	-42.5824
NC_045757.1	1077755	1077756	*	0.00220613	0.00596752	-23.8095
NC_045757.1	1078048	1078049	*	3.43312381235269e-05	0.000149042	-41.4706
NC_045757.1	1078392	1078393	*	0.00084561	0.00256032	-25.0233
NC_045757.1	1078435	1078436	*	8.9056084428838e-05	0.000347853	-29.037
NC_045757.1	1078536	1078537	*	1.61371756422164e-07	1.28842171877026e-06	-42.9996
NC_045757.1	1079115	1079116	*	5.5788515664201e-05	0.000229523	-31.2094
NC_045757.1	1079132	1079133	*	1.42478135878321e-08	1.50781080566271e-07	-43.5673
NC_045757.1	1079272	1079273	*	1.30423388207377e-05	6.3173933705476e-05	-17.0712
NC_045757.1	1079283	1079284	*	7.03174518944994e-05	0.000281995	-15.2612
NC_045757.1	1079295	1079296	*	8.4241204659163e-05	0.000331062	-18.1554
NC_045757.1	1079468	1079469	*	0.000222665	0.000784668	-22.458
NC_045757.1	1079499	1079500	*	0.000170356	0.000618686	-24.7169
NC_045757.1	1079614	1079615	*	0.00145123	0.00412215	-26.8182
NC_045757.1	1081458	1081459	*	0.00116824	0.00340562	-21.766
NC_045757.1	1081464	1081465	*	4.0068768299217e-05	0.000170917	-27.621
NC_045757.1	1081569	1081570	*	2.69823773550861e-12	8.11877138534981e-11	-44.1296
NC_045757.1	1081584	1081585	*	1.26832725622866e-09	1.77644341063295e-08	-36.9073
NC_045757.1	1081607	1081608	*	0.00297024	0.00774725	-16.2879
NC_045757.1	1081613	1081614	*	1.00342323549912e-05	5.01186480068048e-05	-27.1429
NC_045757.1	1082022	1082023	*	9.38582562056935e-05	0.000364453	-31.0559
NC_045757.1	1082226	1082227	*	0.00164404	0.0046007	-22.5108
NC_045757.1	1082256	1082257	*	0.000308392	0.00104786	-20.1644
NC_045757.1	1089307	1089308	*	2.42696489334876e-07	1.84897644793177e-06	-42.5
NC_045757.1	1089360	1089361	*	4.46336643237851e-09	5.40443820113216e-08	-39.6104
NC_045757.1	1089403	1089404	*	0.00136926	0.00391728	-20.6512
NC_045757.1	1089406	1089407	*	0.00165181	0.00462017	-19.2502
NC_045757.1	1089420	1089421	*	4.80496437799563e-10	7.57398784960907e-09	-38.5013
NC_045757.1	1089490	1089491	*	1.10858167167136e-13	5.02372973430338e-12	-49.8103
NC_045757.1	1089536	1089537	*	0.000552993	0.00175572	-18.6308
NC_045757.1	1089559	1089560	*	0.000436443	0.00142459	-20.0758
NC_045757.1	1089704	1089705	*	1.24315606663489e-08	1.33661706928579e-07	-35.665
NC_045757.1	1089707	1089708	*	0.000940694	0.00281273	-16.9343
NC_045757.1	1089842	1089843	*	6.64761048542899e-11	1.33085118341687e-09	-47.8629
NC_045757.1	1089859	1089860	*	1.25727619665263e-11	3.10411024121824e-10	-50.8797
NC_045757.1	1089862	1089863	*	4.92042851159295e-10	7.73005899991278e-09	-44.1952
NC_045757.1	1089894	1089895	*	0.00116841	0.00340601	-18.0439
NC_045757.1	1089911	1089912	*	0.000512996	0.00164258	-18.0217
NC_045757.1	1089937	1089938	*	1.72169098054417e-09	2.32647766788603e-08	-35.563
NC_045757.1	1089968	1089969	*	1.46350180462649e-05	6.9987984911639e-05	-28.0876
NC_045757.1	1089975	1089976	*	3.75567651279266e-11	8.06670124826051e-10	-47.2988
NC_045757.1	1089997	1089998	*	1.07796030041847e-10	2.0387952658263e-09	-42.8862
NC_045757.1	1090021	1090022	*	7.29747616972882e-14	3.52152590893309e-12	-45.6844
NC_045757.1	1090030	1090031	*	1.04386824712544e-10	1.98060158119652e-09	-46.9353
NC_045757.1	1090065	1090066	*	2.11180664800917e-06	1.2549314057356e-05	-34.9206
NC_045757.1	1109611	1109612	*	1.70828989599003e-08	1.76697100270042e-07	-50.8333
NC_045757.1	1109727	1109728	*	0.00325501	0.00839794	-19.9275
NC_045757.1	1109738	1109739	*	0.00457644	0.0113238	-17.1093
NC_045757.1	1109894	1109895	*	4.28859927591682e-07	3.05893539291499e-06	-39.0774
NC_045757.1	1109911	1109912	*	5.5215752467135e-06	2.94617460270371e-05	-33.4398
NC_045757.1	1109923	1109924	*	6.67580661179805e-06	3.48867404149669e-05	-33.8824
NC_045757.1	1110022	1110023	*	2.51114691551147e-11	5.6924611150995e-10	-45.7895
NC_045757.1	1110090	1110091	*	1.076351937009e-07	8.98644215350977e-07	-38.2353
NC_045757.1	1110092	1110093	*	1.35825325198342e-07	1.10518489205581e-06	-39.7619
NC_045757.1	1110335	1110336	*	0.00016728	0.000608654	-22.7331
NC_045757.1	1110395	1110396	*	1.25320499420358e-13	5.58024525248399e-12	-58.8336
NC_045757.1	1110425	1110426	*	0.00383598	0.00970562	-21.3659
NC_045757.1	1110645	1110646	*	2.8693542588535e-06	1.64806081607063e-05	-40.3896
NC_045757.1	1111468	1111469	*	1.08728349923461e-11	2.73245683673108e-10	-64.728
NC_045757.1	1111518	1111519	*	2.62013700386367e-05	0.000117392	-41.1765
NC_045757.1	1111624	1111625	*	1.58156694196581e-11	3.8041031968658e-10	-59.0909
NC_045757.1	1111689	1111690	*	1.05113766392123e-07	8.79664869326568e-07	-55.4545
NC_045757.1	1111774	1111775	*	5.21700051629362e-08	4.73456070924494e-07	-74.4218
NC_045757.1	1112006	1112007	*	1.27267083075149e-07	1.0434713515639e-06	-52.2222
NC_045757.1	1112133	1112134	*	3.15637397865117e-12	9.31296024561116e-11	-60.3115
NC_045757.1	1112479	1112480	*	1.52512054555647e-15	1.24498346866869e-13	-70.4615
NC_045757.1	1112537	1112538	*	3.98641213124886e-07	2.8681788019178e-06	-39.2061
NC_045757.1	1112552	1112553	*	4.82968992846346e-05	0.000201904	-34.0756
NC_045757.1	1112714	1112715	*	6.4610226514399e-08	5.72675476295623e-07	-42.1192
NC_045757.1	1112757	1112758	*	1.33042792488384e-11	3.25837482276784e-10	-54.646
NC_045757.1	1112844	1112845	*	5.86931009527937e-05	0.000240111	-13.7931
NC_045757.1	1112969	1112970	*	6.45641412401521e-09	7.48958752462203e-08	-47.6852
NC_045757.1	1113034	1113035	*	0.00343147	0.00879526	-25.3004
NC_045757.1	1113308	1113309	*	4.88140329400955e-05	0.000203819	-20.5848
NC_045757.1	1113714	1113715	*	2.28972295125748e-05	0.000104168	-23.0159
NC_045757.1	1113733	1113734	*	3.01634292039507e-06	1.72200146665094e-05	-25.5765
NC_045757.1	1113765	1113766	*	4.39345185221761e-06	2.40032587285603e-05	-28.5837
NC_045757.1	1114098	1114099	*	0.000859171	0.00259601	-22.9348
NC_045757.1	1115275	1115276	*	0.00415694	0.0104128	-16.4342
NC_045757.1	1115311	1115312	*	3.56728620859931e-05	0.000154182	-26.9264
NC_045757.1	1116066	1116067	*	0.00109308	0.0032122	-29.0087
NC_045757.1	1116541	1116542	*	2.04806496024197e-05	9.42960508322012e-05	-38.145
NC_045757.1	1117208	1117209	*	2.85373146060488e-06	1.64047594320462e-05	-35.9211
NC_045757.1	1117310	1117311	*	1.74668759366627e-06	1.06024123533556e-05	-34.0157
NC_045757.1	1117362	1117363	*	1.33419880954663e-10	2.4626183420992e-09	-49.5968
NC_045757.1	1117434	1117435	*	0.000367292	0.00122344	-21.6429
NC_045757.1	1117473	1117474	*	2.01109158555902e-05	9.28193778548318e-05	-34.727
NC_045757.1	1117500	1117501	*	0.000108149	0.000413292	-30.9345
NC_045757.1	1117585	1117586	*	1.77807448518533e-06	1.07720565974465e-05	-38.3732
NC_045757.1	1117925	1117926	*	9.88344760844725e-05	0.000381533	-33.4835
NC_045757.1	1118312	1118313	*	2.44692555795282e-05	0.000110476	-33.1169
NC_045757.1	1118449	1118450	*	3.88559332662054e-12	1.11307738765768e-10	-55.7235
NC_045757.1	1118517	1118518	*	5.07696165810217e-08	4.62120400921747e-07	-42.3472
NC_045757.1	1118578	1118579	*	1.03784060235711e-16	1.24116185673176e-14	-65.1099
NC_045757.1	1118609	1118610	*	1.03500333041672e-19	3.45459226367123e-17	-72.7443
NC_045757.1	1118642	1118643	*	0.000577174	0.00182405	-21.6817
NC_045757.1	1118877	1118878	*	0.000885248	0.00266534	-23.7363
NC_045757.1	1118891	1118892	*	2.48376224936357e-11	5.63823030580233e-10	-57.9183
NC_045757.1	1118921	1118922	*	6.69571356258669e-11	1.3388358461948e-09	-56.1891
NC_045757.1	1118980	1118981	*	0.000223695	0.000787862	-22.7145
NC_045757.1	1120524	1120525	*	8.29068395266306e-07	5.4839674744848e-06	-27.8993
NC_045757.1	1120540	1120541	*	2.81668967980006e-07	2.11054340886152e-06	-34.5652
NC_045757.1	1120651	1120652	*	1.60307462348189e-06	9.8258850582672e-06	-29.3023
NC_045757.1	1120657	1120658	*	2.02373945240915e-07	1.57572936667967e-06	-29.1453
NC_045757.1	1120813	1120814	*	1.2055230670872e-05	5.89312160550247e-05	-26.2337
NC_045757.1	1120961	1120962	*	1.01123675786524e-08	1.11443125678244e-07	-35.9729
NC_045757.1	1121118	1121119	*	0.000944804	0.00282354	-27.2771
NC_045757.1	1121234	1121235	*	0.000398087	0.00131368	-25.1142
NC_045757.1	1121454	1121455	*	0.00205095	0.00559403	-26.6608
NC_045757.1	1121515	1121516	*	2.15905812225547e-07	1.66743493697669e-06	-40.2083
NC_045757.1	1121581	1121582	*	5.35461554824227e-07	3.72257309699734e-06	-30.5932
NC_045757.1	1121610	1121611	*	1.11495888313869e-05	5.5019720905626e-05	-32.3232
NC_045757.1	1121616	1121617	*	0.000665996	0.00207153	-17.8234
NC_045757.1	1122017	1122018	*	4.21268153240476e-05	0.000178654	-13.8462
NC_045757.1	1128747	1128748	*	0.00126947	0.00366375	-25.813
NC_045757.1	1128807	1128808	*	0.00165304	0.00462304	-15.883
NC_045757.1	1129025	1129026	*	8.01635080177924e-05	0.000316693	-31.5993
NC_045757.1	1129059	1129060	*	7.06454064230272e-09	8.11016441794619e-08	-43.3081
NC_045757.1	1129220	1129221	*	9.89836254277657e-05	0.000382013	-27.2311
NC_045757.1	1129280	1129281	*	0.000151326	0.000556719	-24.8188
NC_045757.1	1129417	1129418	*	5.80787951790302e-06	3.08164344111916e-05	-36.828
NC_045757.1	1130282	1130283	*	0.00369509	0.00939066	-20.7143
NC_045757.1	1130385	1130386	*	0.000716916	0.00221136	-13.7255
NC_045757.1	1130388	1130389	*	0.000698381	0.00216098	-21.1565
NC_045757.1	1130523	1130524	*	4.45622821191932e-07	3.16464219756126e-06	-50.3637
NC_045757.1	1130728	1130729	*	6.86001853206078e-06	3.57362778581953e-05	-46.9697
NC_045757.1	1130736	1130737	*	2.3686346550487e-11	5.40601862176663e-10	-62.5
NC_045757.1	1130775	1130776	*	8.59812327859445e-06	4.36832578897756e-05	-33.1029
NC_045757.1	1131027	1131028	*	2.26173516911284e-08	2.2574295659885e-07	-39.9038
NC_045757.1	1131387	1131388	*	1.23528678089503e-05	6.02163180015156e-05	-40.9756
NC_045757.1	1131476	1131477	*	0.000147449	0.000543941	-30.5099
NC_045757.1	1131497	1131498	*	0.00309286	0.00802859	-27.2358
NC_045757.1	1131759	1131760	*	0.00425575	0.0106282	-24.26
NC_045757.1	1131829	1131830	*	0.00129677	0.00373382	-21.7532
NC_045757.1	1131904	1131905	*	5.4156494406923e-08	4.89447782032887e-07	-37.1151
NC_045757.1	1131973	1131974	*	2.97989693560616e-07	2.21874912810093e-06	-23.3374
NC_045757.1	1132027	1132028	*	3.34923508930645e-05	0.000145817	-22.7725
NC_045757.1	1132068	1132069	*	2.27319210892353e-07	1.74493508693529e-06	-31.9118
NC_045757.1	1132120	1132121	*	1.01050459082051e-07	8.49384262729662e-07	-29.2692
NC_045757.1	1132190	1132191	*	3.31009413533664e-07	2.43595011904213e-06	-36.5042
NC_045757.1	1132725	1132726	*	2.30468367310346e-05	0.000104771	-22.2222
NC_045757.1	1132928	1132929	*	2.237580105297e-08	2.23648483298037e-07	-54.3423
NC_045757.1	1133083	1133084	*	1.5676017776332e-06	9.63431948278046e-06	-41.8919
NC_045757.1	1133127	1133128	*	1.8520029720314e-15	1.46744341112391e-13	-68.8571
NC_045757.1	1133181	1133182	*	0.00437373	0.0108837	-16.806
NC_045757.1	1133439	1133440	*	1.14121848714856e-09	1.6177955651528e-08	-38.4791
NC_045757.1	1133743	1133744	*	3.87622562549076e-09	4.77109727203936e-08	-40.2151
NC_045757.1	1133801	1133802	*	5.5395929988661e-15	3.81900541719797e-13	-67.0123
NC_045757.1	1133841	1133842	*	1.11134122954665e-06	7.09594167731104e-06	-37.9058
NC_045757.1	1133994	1133995	*	3.395699607974e-05	0.000147606	-27.5598
NC_045757.1	1134086	1134087	*	0.000526058	0.00167948	-24.025
NC_045757.1	1134098	1134099	*	0.00335538	0.00862403	-20.9787
NC_045757.1	1134170	1134171	*	1.60650403691404e-06	9.84397924624892e-06	-32.6787
NC_045757.1	1134267	1134268	*	0.00034195	0.00114797	-27.036
NC_045757.1	1134342	1134343	*	0.00324824	0.00838253	-19.5607
NC_045757.1	1134352	1134353	*	0.000381532	0.00126539	-21.4943
NC_045757.1	1134474	1134475	*	3.45904813425547e-05	0.000150027	-25.8689
NC_045757.1	1134488	1134489	*	0.00152298	0.00430113	-25.9958
NC_045757.1	1135628	1135629	*	0.00121573	0.00352693	-13.2156
NC_045757.1	1135661	1135662	*	1.15063453904299e-05	5.65603639781786e-05	-24.9853
NC_045757.1	1135712	1135713	*	1.90312309818568e-11	4.46236706181494e-10	-50.5201
NC_045757.1	1135814	1135815	*	0.000784359	0.00239417	-17.7263
NC_045757.1	1135993	1135994	*	2.23807055427996e-05	0.000102096	-23.8076
NC_045757.1	1136344	1136345	*	6.29144824602191e-06	3.30847765063399e-05	-27.7195
NC_045757.1	1136367	1136368	*	4.0779339983715e-06	2.24764741521864e-05	-29.9828
NC_045757.1	1136562	1136563	*	5.89580521169146e-06	3.12341272044343e-05	-27.9092
NC_045757.1	1136679	1136680	*	0.000764833	0.00234121	-15.9848
NC_045757.1	1136727	1136728	*	9.3156149785184e-09	1.03663158772615e-07	-29.9555
NC_045757.1	1136748	1136749	*	3.0159205049089e-08	2.91514721462738e-07	-27.6287
NC_045757.1	1136813	1136814	*	6.15819085684749e-06	3.24741824852889e-05	-23.5789
NC_045757.1	1136841	1136842	*	0.00017691	0.00063974	-20.5465
NC_045757.1	1136860	1136861	*	1.81710181044129e-05	8.47529890869666e-05	-21.1091
NC_045757.1	1146592	1146593	*	0.00158437	0.00445347	-26.4784
NC_045757.1	1146737	1146738	*	6.94556642512197e-10	1.04563963968914e-08	-48.6518
NC_045757.1	1146772	1146773	*	0.00160341	0.00450077	-19.3073
NC_045757.1	1146782	1146783	*	3.90663981739269e-06	2.16461246568693e-05	-20.6186
NC_045757.1	1146813	1146814	*	6.38090987171343e-05	0.000258701	-25.3043
NC_045757.1	1147058	1147059	*	8.72503964038299e-13	3.02803492201269e-11	-53.4965
NC_045757.1	1147175	1147176	*	0.000972807	0.0028978	-21.4586
NC_045757.1	1147182	1147183	*	2.24334001123016e-06	1.32420527386098e-05	-32.4349
NC_045757.1	1147194	1147195	*	6.40800037722842e-10	9.73528344836436e-09	-51.016
NC_045757.1	1147224	1147225	*	1.78293918750207e-13	7.58910860709504e-12	-57.2324
NC_045757.1	1147227	1147228	*	1.45696545377826e-15	1.19750451921667e-13	-60.8504
NC_045757.1	1147256	1147257	*	0.000903663	0.00271467	-23.2328
NC_045757.1	1147268	1147269	*	0.00122684	0.00355521	-25.7377
NC_045757.1	1147323	1147324	*	0.00238739	0.00639697	-20.9979
NC_045757.1	1147357	1147358	*	1.01946400995404e-09	1.46560473532222e-08	-46.4286
NC_045757.1	1148246	1148247	*	0.000863545	0.00260771	-25.2381
NC_045757.1	1148355	1148356	*	3.05884623201824e-12	9.06537538563349e-11	-53.3437
NC_045757.1	1148451	1148452	*	1.56224357073115e-10	2.82965099152683e-09	-45.263
NC_045757.1	1148602	1148603	*	4.12727961888827e-14	2.15883850482821e-12	-52.4421
NC_045757.1	1148710	1148711	*	4.08318623655966e-09	4.9965961838185e-08	-41.4843
NC_045757.1	1148742	1148743	*	5.41080805463701e-10	8.39363866976613e-09	-45.2541
NC_045757.1	1148828	1148829	*	0.00335971	0.00863389	-15.4211
NC_045757.1	1148857	1148858	*	1.14604870363363e-10	2.15158447415539e-09	-45.7985
NC_045757.1	1148924	1148925	*	1.07280782367653e-12	3.6374853119111e-11	-51.619
NC_045757.1	1148936	1148937	*	8.28054709286676e-09	9.33827088814945e-08	-33.3491
NC_045757.1	1148981	1148982	*	5.75624552661234e-05	0.000235979	-24.747
NC_045757.1	1149040	1149041	*	3.39450976493612e-05	0.000147557	-31.7838
NC_045757.1	1149114	1149115	*	9.70970117198289e-05	0.000375622	-33.165
NC_045757.1	1149142	1149143	*	3.65321697537247e-05	0.000157414	-33.6735
NC_045757.1	1149243	1149244	*	1.70746917626146e-06	1.03904283691384e-05	-46.0526
NC_045757.1	1149256	1149257	*	2.04862550604586e-08	2.07035232519503e-07	-51.5647
NC_045757.1	1149317	1149318	*	7.96627558463328e-05	0.000314944	-38.1955
NC_045757.1	1149617	1149618	*	5.27613052956749e-05	0.000218382	-34.0136
NC_045757.1	1175451	1175452	*	0.000133638	0.00049856	-34.0134
NC_045757.1	1175613	1175614	*	4.46184323825684e-06	2.43382685660928e-05	-44.4015
NC_045757.1	1175826	1175827	*	1.44854003178846e-06	8.97823624969389e-06	-37.7191
NC_045757.1	1175948	1175949	*	2.25767473770638e-05	0.000102875	-43.15
NC_045757.1	1187863	1187864	*	0.00342788	0.00878791	-13.8095
NC_045757.1	1189066	1189067	*	0.000346782	0.00116237	-23.7987
NC_045757.1	1189150	1189151	*	1.09075157805031e-20	5.17469492340899e-18	-67.931
NC_045757.1	1189210	1189211	*	3.50637852073861e-09	4.36887360753195e-08	-44.2652
NC_045757.1	1189300	1189301	*	9.98230514159741e-10	1.4390587216283e-08	-47.8867
NC_045757.1	1189497	1189498	*	1.22377375627312e-10	2.28033327659909e-09	-63.1706
NC_045757.1	1189523	1189524	*	7.5466745382732e-13	2.67067455082425e-11	-68.405
NC_045757.1	1190239	1190240	*	8.10421161405008e-05	0.000319781	-28.6718
NC_045757.1	1190461	1190462	*	7.58464639100886e-07	5.07090396463677e-06	-42.2273
NC_045757.1	1190700	1190701	*	2.64175686135408e-05	0.000118244	-44.3616
NC_045757.1	1191028	1191029	*	0.000199655	0.000712424	-27.1092
NC_045757.1	1191217	1191218	*	9.20326343385392e-06	4.64083657065328e-05	-38.78
NC_045757.1	1191313	1191314	*	1.10948693713889e-07	9.2324609662315e-07	-46.2329
NC_045757.1	1191335	1191336	*	2.28067267884644e-06	1.34380714702763e-05	-41.2913
NC_045757.1	1191396	1191397	*	1.58258012562686e-08	1.65296813702829e-07	-47.2518
NC_045757.1	1191411	1191412	*	2.73927327466603e-06	1.58227387479196e-05	-31.9298
NC_045757.1	1191676	1191677	*	2.73943551826956e-11	6.13933079770412e-10	-49.6892
NC_045757.1	1191720	1191721	*	0.00263223	0.00696656	-16.4706
NC_045757.1	1192557	1192558	*	0.00319156	0.00825452	-19.4737
NC_045757.1	1192707	1192708	*	8.48260807640143e-10	1.24564535139963e-08	-44.1522
NC_045757.1	1192845	1192846	*	1.37612085393233e-08	1.46290454473377e-07	-34.6394
NC_045757.1	1192894	1192895	*	2.94080715131526e-11	6.53071956406063e-10	-48.1312
NC_045757.1	1193003	1193004	*	5.09432144975984e-14	2.57268498117223e-12	-52.515
NC_045757.1	1193027	1193028	*	0.0040714	0.0102224	-20.7771
NC_045757.1	1193082	1193083	*	5.01249670854471e-13	1.86602658207905e-11	-52.1429
NC_045757.1	1193094	1193095	*	2.42924677537644e-14	1.36977449606986e-12	-58.3333
NC_045757.1	1193354	1193355	*	2.17757097405163e-16	2.34272501393303e-14	-58.3424
NC_045757.1	1193372	1193373	*	1.55832608256628e-11	3.75442719452641e-10	-51.9126
NC_045757.1	1193465	1193466	*	9.66786173713469e-14	4.4668365877518e-12	-55.1875
NC_045757.1	1193520	1193521	*	2.98138109711851e-14	1.63764951499537e-12	-52.0737
NC_045757.1	1193921	1193922	*	4.48256258243854e-13	1.69535235354754e-11	-57.0968
NC_045757.1	1194101	1194102	*	1.10207101444455e-14	6.92191255869279e-13	-60.582
NC_045757.1	1194105	1194106	*	4.66103663685387e-14	2.3904347507613e-12	-59.1041
NC_045757.1	1194274	1194275	*	4.59137292813207e-17	6.17381727734144e-15	-72.8029
NC_045757.1	1194326	1194327	*	5.54030886506539e-10	8.56836576242712e-09	-53.6508
NC_045757.1	1194708	1194709	*	1.85044389348454e-05	8.61338287701644e-05	-31.985
NC_045757.1	1194717	1194718	*	0.000445016	0.00144952	-26.8986
NC_045757.1	1194793	1194794	*	3.33982759029549e-07	2.45576031109713e-06	-31.1406
NC_045757.1	1194823	1194824	*	3.36640194378337e-06	1.8982501061943e-05	-25.3332
NC_045757.1	1194848	1194849	*	1.53831481572011e-08	1.61296416965368e-07	-27.1789
NC_045757.1	1195735	1195736	*	8.58232222436798e-18	1.45716976730124e-15	-61.5672
NC_045757.1	1196048	1196049	*	7.76915516175838e-20	2.68865590048365e-17	-63.9228
NC_045757.1	1196226	1196227	*	1.9003289160926e-11	4.45709860896044e-10	-52.2222
NC_045757.1	1196247	1196248	*	4.7023863198092e-11	9.83231352332959e-10	-54.9057
NC_045757.1	1196265	1196266	*	8.29429740828364e-12	2.15218343243574e-10	-54.155
NC_045757.1	1196441	1196442	*	0.0023359	0.0062752	-26.3158
NC_045757.1	1196463	1196464	*	6.88181311819563e-05	0.000276663	-23.8158
NC_045757.1	1217956	1217957	*	3.09514642655437e-06	1.76204896782503e-05	-38.9194
NC_045757.1	1217997	1217998	*	0.00111567	0.00327068	-24.8773
NC_045757.1	1218080	1218081	*	0.000767603	0.0023485	-32.1813
NC_045757.1	1218262	1218263	*	0.000388221	0.00128491	-33.9726
NC_045757.1	1218328	1218329	*	0.000463373	0.0015021	-22.2669
NC_045757.1	1218387	1218388	*	3.30353664253621e-07	2.43156379662294e-06	-49.6491
NC_045757.1	1218506	1218507	*	0.00041913	0.00137484	-30.7692
NC_045757.1	1218672	1218673	*	3.29041900847953e-06	1.86055760102699e-05	-42.4242
NC_045757.1	1218851	1218852	*	4.69424465609699e-05	0.000196838	-35.8225
NC_045757.1	1218872	1218873	*	3.91533634401274e-07	2.82260965127783e-06	-46.3225
NC_045757.1	1218986	1218987	*	1.4279191247335e-05	6.84995213585808e-05	-32.0856
NC_045757.1	1219050	1219051	*	9.04898170348227e-09	1.00985858754926e-07	-37.3512
NC_045757.1	1219060	1219061	*	6.35921490021411e-08	5.64348850851735e-07	-39.4953
NC_045757.1	1219244	1219245	*	0.00010447	0.000400856	-26.5921
NC_045757.1	1219347	1219348	*	4.97948941899349e-07	3.49008512236773e-06	-43.4694
NC_045757.1	1219406	1219407	*	0.000803558	0.00244587	-23.4797
NC_045757.1	1219462	1219463	*	7.67903716697947e-08	6.66965189045536e-07	-49.245
NC_045757.1	1219505	1219506	*	2.28313828603224e-10	3.94645215983303e-09	-52.1341
NC_045757.1	1219551	1219552	*	5.58774176462764e-05	0.000229847	-30.7246
NC_045757.1	1219597	1219598	*	1.56476392693103e-10	2.83353178587669e-09	-39.7659
NC_045757.1	1219624	1219625	*	9.60548901382098e-11	1.83836087875043e-09	-49.4163
NC_045757.1	1219690	1219691	*	1.56454656263979e-07	1.25256004446688e-06	-35.5837
NC_045757.1	1219864	1219865	*	2.81729690174551e-08	2.7442221752664e-07	-33.0124
NC_045757.1	1219867	1219868	*	8.49831329514443e-07	5.60537200346328e-06	-30.8449
NC_045757.1	1219889	1219890	*	1.2342412066967e-12	4.10278569503353e-11	-46.8885
NC_045757.1	1219913	1219914	*	4.79727661099511e-17	6.41186986162346e-15	-54.3488
NC_045757.1	1219943	1219944	*	3.68371864664267e-10	6.00574452570615e-09	-35.8287
NC_045757.1	1219961	1219962	*	2.91262028405208e-09	3.7067561114738e-08	-37.1261
NC_045757.1	1220050	1220051	*	0.000188944	0.000678324	-19.8353
NC_045757.1	1235638	1235639	*	4.55143793401308e-08	4.19521455385299e-07	-41.8851
NC_045757.1	1235650	1235651	*	0.00138779	0.00396373	-20.4106
NC_045757.1	1235664	1235665	*	7.85567464687326e-05	0.000311105	-24.09
NC_045757.1	1235669	1235670	*	7.67131141349107e-06	3.94561499229479e-05	-29.8382
NC_045757.1	1235781	1235782	*	5.6751203373841e-11	1.15924095084946e-09	-45.6557
NC_045757.1	1235888	1235889	*	9.20559720699367e-09	1.02565020384036e-07	-34.3702
NC_045757.1	1235913	1235914	*	7.57253099863713e-09	8.62581502033204e-08	-35.3782
NC_045757.1	1235980	1235981	*	4.06339922209163e-05	0.000173001	-23.9922
NC_045757.1	1236044	1236045	*	7.46528180669746e-08	6.50318220180251e-07	-36.7139
NC_045757.1	1236175	1236176	*	9.45197891292015e-07	6.16121150397605e-06	-36.2222
NC_045757.1	1236252	1236253	*	2.39998813191473e-05	0.000108578	-25.82
NC_045757.1	1236297	1236298	*	0.000152264	0.000559819	-22.8697
NC_045757.1	1236319	1236320	*	0.00346626	0.00887235	-16.9302
NC_045757.1	1236369	1236370	*	3.39053172831757e-05	0.000147416	-35.7843
NC_045757.1	1236399	1236400	*	0.00088802	0.00267274	-22.4866
NC_045757.1	1236426	1236427	*	0.000210592	0.000746609	-25.0136
NC_045757.1	1238639	1238640	*	2.84774670305574e-08	2.77034786174554e-07	-34.5515
NC_045757.1	1247951	1247952	*	1.79398070815755e-06	1.08592657270244e-05	-21.8546
NC_045757.1	1253655	1253656	*	2.09966015150616e-10	3.66716566452976e-09	-50.3165
NC_045757.1	1253733	1253734	*	7.5740201635195e-06	3.90165279139712e-05	-27.6316
NC_045757.1	1253889	1253890	*	2.78933633110265e-09	3.56881969920571e-08	-38.8039
NC_045757.1	1254034	1254035	*	3.12965743036078e-10	5.2006421955755e-09	-48.7409
NC_045757.1	1254153	1254154	*	2.17936924761934e-08	2.18494957757631e-07	-47.6537
NC_045757.1	1254332	1254333	*	1.2389509038418e-06	7.81921939994946e-06	-43.7926
NC_045757.1	1254415	1254416	*	1.00215910931574e-07	8.43297820645629e-07	-36.9971
NC_045757.1	1254576	1254577	*	5.2229527724622e-06	2.8024436437445e-05	-35.2834
NC_045757.1	1254716	1254717	*	2.05649612209137e-12	6.40881834864608e-11	-53.1538
NC_045757.1	1254756	1254757	*	1.13960887329221e-06	7.25390262500643e-06	-37.7882
NC_045757.1	1254780	1254781	*	0.00114909	0.00335626	-22.2639
NC_045757.1	1254794	1254795	*	9.01001797360604e-05	0.000351504	-26.8632
NC_045757.1	1255451	1255452	*	5.50820388100634e-05	0.000226888	-38.6223
NC_045757.1	1255478	1255479	*	2.35311135437681e-05	0.000106714	-32.9149
NC_045757.1	1255558	1255559	*	2.78937800313514e-06	1.60703638756364e-05	-40.9091
NC_045757.1	1255661	1255662	*	9.67341884012648e-07	6.29045135924375e-06	-43.3007
NC_045757.1	1255691	1255692	*	9.22143926561965e-05	0.000358778	-27.3632
NC_045757.1	1255758	1255759	*	1.4451576817394e-05	6.92191149643789e-05	-39.5513
NC_045757.1	1255811	1255812	*	4.8937242117602e-05	0.000204267	-34.6414
NC_045757.1	1255861	1255862	*	3.38723552150184e-09	4.23858095546948e-08	-60.898
NC_045757.1	1255996	1255997	*	1.12961888471725e-05	5.56639515125767e-05	-47.7778
NC_045757.1	1256071	1256072	*	1.06351215448628e-06	6.82966786607543e-06	-47.5
NC_045757.1	1256258	1256259	*	3.59652125256092e-07	2.61904699863102e-06	-36.6689
NC_045757.1	1256584	1256585	*	0.000782307	0.00238858	-25.5847
NC_045757.1	1258968	1258969	*	0.000931911	0.00278898	-28.7729
NC_045757.1	1259048	1259049	*	0.00140772	0.00401325	-26.0049
NC_045757.1	1259088	1259089	*	9.45029913224808e-05	0.000366649	-26.5182
NC_045757.1	1259097	1259098	*	2.79833314934664e-05	0.000124366	-26.9006
NC_045757.1	1259201	1259202	*	0.0018325	0.00506394	-19.3543
NC_045757.1	1259238	1259239	*	0.000449988	0.00146401	-24.425
NC_045757.1	1259271	1259272	*	1.25100354045258e-05	6.08719407746227e-05	-25.5857
NC_045757.1	1259283	1259284	*	9.76448668759314e-05	0.00037749	-24.0042
NC_045757.1	1259285	1259286	*	0.00104961	0.00309941	-20.975
NC_045757.1	1266629	1266630	*	0.000518928	0.00165929	-29.6429
NC_045757.1	1266852	1266853	*	4.23814486358731e-06	2.32561595878968e-05	-34.0578
NC_045757.1	1266883	1266884	*	2.8238254146929e-07	2.11524150173047e-06	-32.8722
NC_045757.1	1267361	1267362	*	2.73522108671652e-05	0.000121898	-32.9545
NC_045757.1	1267376	1267377	*	4.64009934722806e-05	0.000194785	-27.1694
NC_045757.1	1267582	1267583	*	2.50581855499215e-07	1.90181291199647e-06	-37.5214
NC_045757.1	1267647	1267648	*	0.000468042	0.00151506	-31.9658
NC_045757.1	1267779	1267780	*	2.96259336627696e-05	0.000130797	-38.5823
NC_045757.1	1267862	1267863	*	0.00223092	0.00602696	-26.0377
NC_045757.1	1267982	1267983	*	0.000829001	0.00251505	-26.628
NC_045757.1	1268072	1268073	*	4.96290194321539e-07	3.47955708899838e-06	-34.8558
NC_045757.1	1268188	1268189	*	6.24703726978657e-06	3.28795401629291e-05	-25.522
NC_045757.1	1268295	1268296	*	1.05033489176149e-07	8.79173737006183e-07	-38.2382
NC_045757.1	1268342	1268343	*	1.1694143551949e-05	5.73724805995506e-05	-30.0026
NC_045757.1	1268389	1268390	*	0.000232787	0.000816389	-20.6522
NC_045757.1	1268438	1268439	*	2.80868041880713e-06	1.61712745291536e-05	-33.6277
NC_045757.1	1268440	1268441	*	8.10408968003611e-05	0.000319781	-26.4946
NC_045757.1	1268479	1268480	*	5.45425953808538e-07	3.78248277761963e-06	-34.9402
NC_045757.1	1268520	1268521	*	0.00282744	0.00742184	-20.09
NC_045757.1	1268544	1268545	*	0.00138638	0.00396045	-14.8039
NC_045757.1	1268592	1268593	*	0.000171888	0.000623629	-24.4755
NC_045757.1	1268614	1268615	*	0.000109132	0.000416661	-24.7222
NC_045757.1	1268659	1268660	*	1.50798001834772e-07	1.21279736002761e-06	-38.1243
NC_045757.1	1268673	1268674	*	3.91046405662615e-08	3.66918937044866e-07	-39.2301
NC_045757.1	1268711	1268712	*	0.000199264	0.000711237	-27.7778
NC_045757.1	1268719	1268720	*	0.00463678	0.0114548	-21.301
NC_045757.1	1279877	1279878	*	1.69276543833598e-05	7.95826787038426e-05	-23.7872
NC_045757.1	1280387	1280388	*	0.000922312	0.00276366	-25.4637
NC_045757.1	1280449	1280450	*	0.00334801	0.00860735	-23.9972
NC_045757.1	1281049	1281050	*	5.86526739704858e-05	0.000239965	-18.6813
NC_045757.1	1281199	1281200	*	1.21891336633985e-06	7.70589668842646e-06	-32.5735
NC_045757.1	1281220	1281221	*	0.000385801	0.00127804	-22.4524
NC_045757.1	1281237	1281238	*	0.00127177	0.00366973	-19.579
NC_045757.1	1281258	1281259	*	9.72324498770609e-06	4.87487094388966e-05	-34.5616
NC_045757.1	1281266	1281267	*	0.00141165	0.00402322	-22.9798
NC_045757.1	1281272	1281273	*	0.000758027	0.00232292	-22.7131
NC_045757.1	1281295	1281296	*	1.01866609035727e-07	8.55244059862031e-07	-42.07
NC_045757.1	1281318	1281319	*	1.83258824915047e-05	8.53937961561308e-05	-33.6881
NC_045757.1	1281322	1281323	*	2.10465126825461e-07	1.63026065710811e-06	-46.4698
NC_045757.1	1281358	1281359	*	5.92296347093118e-13	2.16029637019321e-11	-64.724
NC_045757.1	1281460	1281461	*	4.79047345768797e-05	0.000200423	-32.6267
NC_045757.1	1580531	1580532	*	0.00035635	0.00119125	-28.3163
NC_045757.1	1581143	1581144	*	0.000485935	0.00156655	-24.2016
NC_045757.1	1581163	1581164	*	3.26455575275627e-05	0.000142575	-31.2891
NC_045757.1	1581185	1581186	*	2.86686575627603e-08	2.78694986287504e-07	-44.8007
NC_045757.1	1581256	1581257	*	2.16186955262561e-05	9.89669701852501e-05	-31.0658
NC_045757.1	1581536	1581537	*	1.78981276648537e-07	1.41308800607113e-06	-44.3606
NC_045757.1	1581649	1581650	*	1.61631135649182e-07	1.29028182664676e-06	-43.3359
NC_045757.1	1581744	1581745	*	2.15267335212377e-05	9.85847730242339e-05	-19.2308
NC_045757.1	1581789	1581790	*	4.82819658548332e-07	3.39749518317914e-06	-30.7757
NC_045757.1	1581826	1581827	*	5.84243526005458e-05	0.000239143	-25.2107
NC_045757.1	1581839	1581840	*	1.07110856715164e-05	5.31009738775554e-05	-31.5912
NC_045757.1	1581935	1581936	*	5.99645006558236e-05	0.000244771	-22.6681
NC_045757.1	1581937	1581938	*	0.000266424	0.000920065	-23.8697
NC_045757.1	1581944	1581945	*	0.00186856	0.00515361	-15.0407
NC_045757.1	1581962	1581963	*	0.000560838	0.00177771	-18.9313
NC_045757.1	1581966	1581967	*	0.00469444	0.0115781	-17.5727
NC_045757.1	1581969	1581970	*	8.54867286759837e-06	4.34594471690691e-05	-29.5739
NC_045757.1	1581971	1581972	*	1.96299203952869e-05	9.08327620813634e-05	-27.434
NC_045757.1	1582005	1582006	*	1.22370642146617e-11	3.0304160522836e-10	-46.9744
NC_045757.1	1582080	1582081	*	0.000363837	0.00121311	-17.4333
NC_045757.1	1582187	1582188	*	4.78782248909011e-05	0.000200325	-28.7097
NC_045757.1	1582278	1582279	*	0.000220576	0.000777966	-25.1366
NC_045757.1	1582297	1582298	*	1.90369045177899e-05	8.83598217938138e-05	-34.6105
NC_045757.1	1582300	1582301	*	2.0389845129823e-08	2.06222979736676e-07	-44.8413
NC_045757.1	1582337	1582338	*	4.41648417129477e-08	4.08376444259707e-07	-45.4236
NC_045757.1	1582356	1582357	*	9.72278092216068e-06	4.87483834604142e-05	-34.0488
NC_045757.1	1584094	1584095	*	4.17918885513741e-06	2.29682413587051e-05	-34.5278
NC_045757.1	1584125	1584126	*	6.09888826605524e-08	5.43913263511358e-07	-42.5822
NC_045757.1	1584272	1584273	*	8.64291574725985e-11	1.67579695820452e-09	-48.9095
NC_045757.1	1584357	1584358	*	3.11356819052787e-05	0.0001367	-18.2745
NC_045757.1	1584367	1584368	*	0.00134487	0.00385547	-18.0556
NC_045757.1	1584481	1584482	*	3.47309209121754e-11	7.54812090459558e-10	-44.0051
NC_045757.1	1584489	1584490	*	8.41828981146061e-09	9.47131258010362e-08	-33.1228
NC_045757.1	1584504	1584505	*	2.91919258542979e-07	2.17793089423034e-06	-33.3833
NC_045757.1	1584654	1584655	*	2.35968339999150e-11	5.38760197196079e-10	-47.4603
NC_045757.1	1584740	1584741	*	9.64275315974335e-05	0.00037328	-32.6923
NC_045757.1	1584852	1584853	*	0.00306767	0.00797058	-20.394
NC_045757.1	1585079	1585080	*	2.43085541965922e-07	1.85159097004869e-06	-41.4241
NC_045757.1	1585106	1585107	*	1.93697358131263e-06	1.16248865949552e-05	-37.6866
NC_045757.1	1585187	1585188	*	0.000932487	0.00279052	-18.8745
NC_045757.1	1585756	1585757	*	0.00111677	0.0032734	-22.0133
NC_045757.1	1743938	1743939	*	0.00051678	0.00165325	-22.7858
NC_045757.1	1745422	1745423	*	3.90618369242334e-05	0.000167062	-27.9876
NC_045757.1	1745543	1745544	*	0.00130292	0.00374903	-27.7814
[truncated: 97,114 more rows]

## Sheet: Embryo_vs_Larva_DMS_GO_BPs
GO.ID	Term	Annotated	Significant	Expected	classicFisher
[truncated: 675 more rows]

[truncated: 13 more sheets: Larva_vs_Prepupa_DMS, Larva_vs_Prepupa_DMS_GO_BPs, Prepupa_vs_Pupa_DMS, Prepupa_vs_Pupa_DMS_GO_BPs, Pupa_vs_Adult_DMS, Pupa_vs_Adult_DMS_GO_BPs, Embryo_vs_Larva_Gene, Larva_vs_Prepupa_Gene, Prepupa_vs_Pupa_Gene, Pupa_vs_Adult_Gene, Gene_Methylation_Percentages, Exon_Methylation_Count, Known_Common_Motifs]
