# Supplementary material for: Genome-wide demethylation and targeted remethylation during metamorphosis in the jewel wasp Nasonia vitripennis
Source: Epigenetics Chromatin. 2025 Dec 4;18:79. doi: 10.1186/s13072-025-00639-w (PMC12696957; doi:10.1186/s13072-025-00639-w)
Supplement: Supplementary file 3 — Supplementary material 3. Results from RNA analyses [file 13072_2025_639_MOESM3_ESM.xltx]

## Sheet: DE_Embryo_vs_Larva
Gene	baseMean	log2FoldChange	lfcSE	stat	Pval	P-adj
140up	1012.06	-1.52249	0.155473	144.759	2.70084e-30	9.8564e-30
ACP	31.0846	5.26589	1.33624	96.8041	4.7099e-20	1.20113e-19
APOOL	2426.49	-2.83241	0.161453	298.433	2.3589e-63	2.2282e-62
Acads	2117.17	-2.68901	0.339188	86.2117	8.39197e-18	1.97402e-17
Acox3	1394.49	-3.25245	0.231099	204.397	4.2593e-43	2.28904e-42
Acpr	112.911	-1.82846	0.800268	326.989	1.6271e-69	1.82879e-68
Admp	73.5523	-6.48961	0.929021	161.418	7.2575e-34	2.99449e-33
Ahcy	7580.32	-4.70537	0.26187	597.151	6.41036e-128	2.80969e-126
Akhr	1103.68	-3.05828	0.328581	325.143	4.07219e-69	4.52874e-68
Alkbh7	122.585	-3.06064	0.237502	241.653	4.08693e-51	2.77881e-50
Ammecr1	1320	-1.72078	0.153861	171.908	4.07242e-36	1.78867e-35
Anxb11	4286.19	-2.55437	0.250598	136.789	1.37362e-28	4.71409e-28
Apip	879.913	-5.31215	0.238626	426.17	6.15122e-91	1.20615e-89
Atg4	1524.32	2.70942	0.354652	108.395	1.60021e-22	4.46964e-22
Atp5a1	65876.8	-2.97681	0.215761	213.985	3.69117e-45	2.13011e-44
Atp5b	64240	-3.25558	0.284656	134.988	3.33778e-28	1.13229e-27
Atp5c1	14206.1	-2.53923	0.203312	172.495	3.04716e-36	1.34489e-35
Atp5d	8987.97	-2.84898	0.253241	151.153	1.15257e-31	4.40808e-31
Atp5e	7704.47	-2.0214	0.293533	83.0351	3.96025e-17	9.06477e-17
Atp5f1	9784.88	-2.13726	0.193868	175.753	6.08905e-37	2.7468e-36
Atp5g2	134104	-2.96292	0.199076	270.989	1.95289e-57	1.56268e-56
Atp5h	18995.6	-1.76835	0.204478	144.523	3.0344e-30	1.10482e-29
Atp5i	7173.44	-2.54593	0.29061	94.4843	1.467e-19	3.67752e-19
Atp5j	13890.5	-2.54959	0.317969	99.5669	1.21632e-20	3.17541e-20
Atp5j2	8455.74	-2.44609	0.269083	125.778	3.11214e-26	9.89745e-26
Atp5o	13949.4	-2.59948	0.208844	208.057	6.95567e-44	3.83911e-43
Bgb	14476.2	6.4742	0.340298	406.812	9.38224e-87	1.63924e-85
Bora	679.96	3.83742	0.386263	227.134	5.46404e-48	3.43659e-47
Burs	33.5591	-5.7542	1.27171	243.37	1.7445e-51	1.19835e-50
C1q-VP	26748.1	-4.08191	1.18641	37.2685	1.58585e-07	2.45454e-07
CCE-A4	2270.27	-4.49341	0.442074	198.657	7.3045e-42	3.79672e-41
CCE-A8	376.555	-9.53628	1.11997	171.591	4.76415e-36	2.08526e-35
CCE-A9	315.927	-4.70506	0.719427	41.1866	2.45902e-08	3.92991e-08
CCE-B2	310.62	-3.67617	1.3175	707.209	9.57849e-152	6.77825e-150
CCE-B6	98.5348	-2.89675	2.06611	57.1676	1.14093e-11	2.08665e-11
CCE-D4	272.157	2.6779	1.31916	659.578	1.96753e-141	1.13285e-139
CCE-D5	132.197	-3.68472	0.661697	413.284	3.74822e-88	6.72503e-87
CCE-E11	1417.85	-7.97788	1.04211	1097.56	2.55904e-236	7.36712e-234
CPLCP1	334892	-5.25712	1.05373	142.334	8.93198e-30	3.20242e-29
CPR1	84356.2	-8.96967	0.914807	170.476	8.26589e-36	3.57963e-35
CPR10	5108.93	-7.04448	1.28924	84.7975	1.67468e-17	3.89133e-17
CPR13	135226	-7.10636	1.35143	102.723	2.58765e-21	6.93855e-21
CPR14	126616	-9.17108	0.87368	353.332	3.3455e-75	4.3869e-74
CPR16	2567.19	-3.64873	0.683089	169.61	1.26806e-35	5.47277e-35
CPR20	155.628	-1.94537	1.5074	412.976	4.36995e-88	7.80735e-87
CPR22	507.991	-2.97367	1.00306	76.1063	1.16246e-15	2.49744e-15
CPR23	1636.69	-5.19952	1.22033	38.1673	1.03493e-07	1.61546e-07
CPR29	29179.2	-7.41694	0.857449	368.778	1.5448e-78	2.22363e-77
CPR34	1893.96	-7.79991	1.06563	998.688	6.86887e-215	1.42636e-212
CPR35	9846.7	-6.70782	0.897129	83.6556	2.92508e-17	6.7245e-17
CPR37	29489.5	-4.85843	1.27884	68.1566	5.55938e-14	1.11513e-13
CPR39	101417	-7.86179	1.09681	123.428	9.89151e-26	3.09296e-25
CPR4	12921.6	-2.76116	1.48788	77.3757	6.26235e-16	1.36157e-15
CPR40	75621.2	-9.09569	1.50387	84.4498	1.9847e-17	4.58846e-17
CPR43	497.426	-3.84491	1.39257	33.9789	7.52634e-07	1.13186e-06
CPR44	63.7972	2.19916	1.64759	101.128	5.65821e-21	1.49849e-20
CPR45	165.788	-6.03454	1.29527	448.488	9.22039e-96	2.00678e-94
CPR46	17026	-6.26876	2.01267	56.7452	1.39921e-11	2.54873e-11
CPR47	20464.4	-6.4443	1.1906	153.006	4.6178e-32	1.79263e-31
CPR49	9375.98	-10.5887	0.78003	151.307	1.06813e-31	4.09131e-31
CPR5	14659.6	-10.973	1.61313	204.498	4.05298e-43	2.17908e-42
CPR53	25955.5	-6.5872	1.12706	58.1634	7.05139e-12	1.29995e-11
CPR54	198737	-9.23135	1.32417	101.354	5.06413e-21	1.3434e-20
CPR57	46033.3	-7.42371	1.35822	90.0268	1.29962e-18	3.15308e-18
CPR6	21805.9	-7.71755	0.874508	342.582	7.00796e-73	8.66893e-72
CPR8	12207.5	-6.50402	1.33396	69.4683	2.93918e-14	5.96644e-14
CPR9	10587.5	-6.77711	1.24978	83.7419	2.80443e-17	6.45182e-17
CYP314A1	3429.74	-3.0563	0.663673	56.8787	1.31182e-11	2.39402e-11
CYP336B1	462.428	-6.65142	1.22921	672.235	3.57986e-144	2.19063e-142
CYP4AB15	297.335	-7.99886	0.797786	185.812	4.20757e-39	2.01046e-38
CYP4AB17	601.721	-7.52525	0.426118	430.363	7.63087e-92	1.53673e-90
CYP4AB21	91.5636	1.74525	0.666097	19.7426	0.000561352	0.000738845
CYP4AB23	273.841	-4.67286	1.38566	223.099	4.03692e-47	2.48352e-46
CYP4AB4	937.204	-7.43501	0.716294	148.562	4.13786e-31	1.5498e-30
CYP4AB6	903.749	-4.76814	0.692503	393.68	6.45436e-84	1.05357e-82
CYP4AB8	1137.46	-7.04208	0.557681	270.655	2.30464e-57	1.8395e-56
CYP4AB9	708.805	-4.54177	0.889591	291.747	6.52814e-62	5.92774e-61
CYP4BW5	200.332	-2.96841	0.658638	251.784	2.68678e-53	1.93812e-52
CYP4G43	88124.9	-5.92461	0.678939	76.7117	8.65526e-16	1.86965e-15
CYP4G44	3792.51	-8.68479	0.724322	134.941	3.41552e-28	1.15773e-27
CYP6AQ4	3196.3	-4.13378	0.670104	91.0118	8.02707e-19	1.96481e-18
CYP6AQ5	8228.22	-8.8709	0.597735	166.721	5.28509e-35	2.24577e-34
CYP6AQ9	376.674	-3.69552	0.357261	188.197	1.29356e-39	6.30457e-39
CYP6AS30	1659.17	2.47898	0.316101	254.914	5.68579e-54	4.14395e-53
CYP6AS31	363.286	-2.26545	0.324931	274.433	3.53267e-58	2.89072e-57
CYP6AS33	42.7272	-8.01504	1.27044	142.84	6.95938e-30	2.50084e-29
CYP6BD2	481.996	-5.37244	0.953853	347.061	7.56197e-74	9.55009e-73
CYP6CK10	272.882	-4.06241	1.29853	389.4	5.42437e-83	8.57809e-82
CYP6CK6	105.976	-3.65441	1.37214	622.011	2.6682e-133	1.30494e-131
CYP6CK7	896.518	-8.45868	0.542163	483.132	2.9787e-103	7.57654e-102
CYP6CK8	1514.57	-7.07639	1.33784	259.556	5.68338e-55	4.25733e-54
CYP9AG3	386.773	-3.01863	0.981729	372.339	2.62968e-79	3.85535e-78
CYP9AG4	1811.94	-1.90717	0.61338	202.211	1.25755e-42	6.67897e-42
CYP9AG6	859.907	-4.08214	0.23444	382.71	1.51208e-81	2.31883e-80
CYP9AH6	958.651	-3.28947	0.642017	174.101	1.37768e-36	6.14475e-36
CYP9P5	27.6285	-4.46029	1.42845	69.2432	3.27896e-14	6.63917e-14
Cad	2173.32	5.35742	0.465926	291.672	6.77608e-62	6.1309e-61
Cctgamma	10419	-2.5597	0.272324	149.971	2.06479e-31	7.81438e-31
Cdk1	3660.35	4.42883	0.163812	1440.67	0.000000000000000000000000000000000000000000000000000000000000000000000000000000000000000000000000000000000000000000000000000000000000000000000000000000000000000000000000000000000000000000000000000000000000000000000000000000000000000000000000000000000000000000000000000000000000000000000000000000000000000000000104618927313158	0.000000000000000000000000000000000000000000000000000000000000000000000000000000000000000000000000000000000000000000000000000000000000000000000000000000000000000000000000000000000000000000000000000000000000000000000000000000000000000000000000000000000000000000000000000000000000000000000000000000000000000000132520795227578
Cdk2	569.867	3.32107	0.529467	79.7118	2.00474e-16	4.45354e-16
Cdk4	2007.94	4.34174	0.272089	279.025	3.61648e-59	3.03176e-58
Cdk5	1225.06	1.50624	0.234055	66.7694	1.09036e-13	2.16178e-13
Cht5	13570.7	-3.69145	0.638824	103.827	1.50619e-21	4.06366e-21
Cin	1082.45	-3.24717	0.358417	86.953	5.84156e-18	1.38386e-17
Cnpy2	893.385	-3.03261	0.301054	150.283	1.77026e-31	6.71978e-31
Cox15	1407.16	-2.08044	0.48887	19.0364	0.000773109	0.00101073
Cpap3-a1	19241.4	-6.04556	1.07909	65.3263	2.19647e-13	4.29828e-13
Cpap3-b	28495.8	-4.72742	1.28447	48.1882	8.6225e-10	1.46213e-09
Cpap3-d1	7937.78	-5.30018	1.27626	27.457	1.60674e-05	2.27098e-05
Cpap3-d2	17404.7	-6.30035	1.09808	47.3249	1.30485e-09	2.19678e-09
Cpap3-e	13932.3	-6.93441	1.02984	82.2959	5.68121e-17	1.29083e-16
Crc	30032	-2.94851	0.344856	137.153	1.14853e-28	3.96307e-28
Crcp	1190.32	1.53796	0.276791	84.5378	1.90116e-17	4.40257e-17
Csnk1e	10765.6	2.34105	0.202926	204.851	3.40203e-43	1.83298e-42
Cyb561d1-like	307.605	-2.89272	1.01878	20.7622	0.00035296	0.000469588
Cyc1	16065.3	-2.08999	0.135918	469.727	2.35896e-100	5.67e-99
Cyp303a1	1555.62	-7.70257	0.732415	253.121	1.38415e-53	1.0036e-52
Dctn6	393.85	-2.28245	0.262641	86.2054	8.41801e-18	1.97978e-17
Def1-1	1422.9	-2.86166	0.92693	133.547	6.78726e-28	2.27565e-27
Denr	1886.26	-1.86828	0.196469	156.983	6.48403e-33	2.59095e-32
Dnmt1a	2010.69	1.70336	0.338037	76.6958	8.72244e-16	1.88352e-15
Drep2	467.263	-2.40615	0.864008	63.6981	4.8379e-13	9.33886e-13
Dsx	5235.78	-1.69718	0.452288	71.4508	1.12104e-14	2.31273e-14
Ecr	6461.08	1.76595	0.197292	345.744	1.45497e-73	1.82296e-72
Eh1	5244.69	-4.46871	0.7458	38.7441	7.86791e-08	1.23452e-07
Eif4g	10741.1	-2.22251	0.498519	28.7677	8.71441e-06	1.24786e-05
Emc	1829.25	5.65882	0.375271	326.109	2.51894e-69	2.81619e-68
Es2	1113.59	1.75613	0.191964	155.373	1.43594e-32	5.67345e-32
Eth	167.311	-10.4631	1.26143	443.512	1.09746e-94	2.34426e-93
Eve	6368.66	9.64129	0.486013	601.558	7.12819e-129	3.20187e-127
Farsb	1124.27	-1.66334	0.291398	87.1478	5.31099e-18	1.26076e-17
GST-mic1	6670.08	-5.14313	0.205882	463.631	4.9068e-99	1.14888e-97
Gadd45gip1	1855.33	-2.45947	0.417421	67.5499	7.46439e-14	1.49088e-13
Glct-1	503.937	2.39126	0.423453	74.1945	2.9496e-15	6.23125e-15
Gnbp1-2	1547.41	-3.58407	0.295005	160.027	1.44259e-33	5.87755e-33
Gns	1534.12	-2.47594	0.838886	54.7267	3.70681e-11	6.63195e-11
Gr3	35.2252	3.56085	0.70533	44.5778	4.86624e-09	8.02717e-09
Gr41	4.12485	4.67048	1.76093	16.0034	0.00301457	0.00383351
Gr42	4.50232	4.02907	1.50305	20.2795	0.000439779	0.000582038
Gr5	6.2473	2.92436	1.45013	21.6403	0.00023631	0.000316722
GstD1	26971.4	-4.4109	0.256295	246.684	3.37157e-52	2.37001e-51
GstD3	53.0954	-2.33082	1.02346	67.651	7.10667e-14	1.4219e-13
GstD5	38.037	-7.17498	1.62916	26.0437	3.1009e-05	4.32066e-05
GstO1	1442.22	-4.44214	0.201402	444.139	8.03126e-95	1.72427e-93
GstS2	5222.47	-6.84519	0.929267	50.1911	3.2939e-10	5.68134e-10
GstS3	5140.47	-4.0914	0.260949	210.341	2.24415e-44	1.26061e-43
GstS5	6271.1	-4.47189	0.376242	141.423	1.3997e-29	4.98876e-29
GstS6	739.195	-5.3414	0.399663	177.58	2.46721e-37	1.12458e-36
GstS8	6786.35	-2.81827	0.267864	161.082	8.56809e-34	3.5272e-33
GstT1	421.902	-6.02913	0.324999	397.416	1.00606e-84	1.68124e-83
GstT2	20.3216	-6.07439	1.27432	90.3925	1.08675e-18	2.64576e-18
GstZ1	2251.57	-3.39143	0.491016	56.3087	1.72751e-11	3.1368e-11
Gt	5443.16	9.03473	0.579781	412.987	4.34602e-88	7.77558e-87
HSC70	183715	-1.91741	0.382428	29.7263	5.56419e-06	8.05045e-06
Hb	4574.79	9.92677	0.669694	316.303	3.29144e-67	3.44567e-66
Hex109	11941.7	-3.2853	0.723417	232.016	4.85998e-49	3.12812e-48
Hex70b	243015	-6.71451	0.69753	337.099	1.06942e-71	1.28127e-70
Hex83	771.078	-2.22356	0.667801	131.653	1.72545e-27	5.72455e-27
HisCl1	79.7469	3.54836	0.792047	110.948	4.56894e-23	1.2991e-22
Hmbs	3237.32	-2.28078	0.153801	256.202	3.00177e-54	2.2017e-53
Hop2	91.5238	1.56593	0.342732	205.25	2.79236e-43	1.50899e-42
ITR	205.31	-6.94525	0.767758	78.8268	3.0868e-16	6.80245e-16
Iars2	1241.83	-3.19471	0.236668	188.394	1.17325e-39	5.72701e-39
Icmt	660.405	-1.51931	0.266662	114.348	8.59764e-24	2.51516e-23
Ighmbp2	247.638	-2.4327	0.449203	29.0485	7.64219e-06	1.0978e-05
Imd	561.562	-3.9795	0.508703	75.6897	1.42405e-15	3.04755e-15
Ints12	424.26	1.91319	0.311736	80.4878	1.37292e-16	3.07204e-16
Kr	5771.79	8.43172	0.27717	1502.8	0.00000000000000000000000000000000000000000000000000000000000000000000000000000000000000000000000000000000000000000000000000000000000000000000000000000000000000000000000000000000000000000000000000000000000000000000000000000000000000000000000000000000000000000000000000000000000000000000000000000000000000000000000000000000000494065645841247	0.00000000000000000000000000000000000000000000000000000000000000000000000000000000000000000000000000000000000000000000000000000000000000000000000000000000000000000000000000000000000000000000000000000000000000000000000000000000000000000000000000000000000000000000000000000000000000000000000000000000000000000000000000000000695150363698634
Ku80	138.012	-3.63763	0.369403	115.299	5.38711e-24	1.58768e-23
LCCH3	141.662	-3.45622	0.682356	106.158	4.79954e-22	1.31764e-21
LOC100107367	3965.81	6.28112	0.339462	480.848	9.28797e-103	2.34832e-101
LOC100110062	2252.52	9.13091	1.3905	104.636	1.01276e-21	2.74351e-21
LOC100112394	1635.16	6.2778	0.765057	201.948	1.43245e-42	7.59515e-42
LOC100113484	989.906	-3.28273	0.198069	302.938	2.51794e-64	2.44031e-63
LOC100113485	210.071	2.97603	0.272397	152.507	5.90798e-32	2.28438e-31
LOC100113486	2752.15	-2.13132	0.221005	581.175	1.83741e-124	7.53217e-123
LOC100113490	2465.05	-5.18746	0.60312	57.3125	1.06382e-11	1.94845e-11
LOC100113492	666.78	-4.78427	0.999631	26.8437	2.13794e-05	3.00469e-05
LOC100113493	2412.33	-3.59768	0.288985	353.143	3.67547e-75	4.80963e-74
LOC100113494	840.011	2.70778	0.226676	174.307	1.24459e-36	5.56485e-36
LOC100113497	209.045	-10.009	1.22091	166.239	6.70621e-35	2.84391e-34
LOC100113517	4138.45	3.34997	0.563167	335.87	1.97008e-71	2.32572e-70
LOC100113519	4284.24	1.98574	0.296752	171.691	4.5339e-36	1.98723e-35
LOC100113520	6632.76	-8.09261	0.420941	251.362	3.31239e-53	2.38398e-52
LOC100113522	572.452	-2.72088	0.1934	226.416	7.80071e-48	4.88441e-47
LOC100113523	1035.74	-1.63477	0.118926	197.612	1.22563e-41	6.32641e-41
LOC100113525	775.102	-3.89067	0.380322	88.9282	2.22408e-18	5.34379e-18
LOC100113526	7838.12	3.37779	0.266929	257.498	1.57804e-54	1.16554e-53
LOC100113539	2927.92	3.05478	0.192949	275.187	2.43022e-58	1.99893e-57
LOC100113540	1612.69	-1.6734	0.165541	155.518	1.33628e-32	5.28465e-32
LOC100113542	1703.7	-1.99054	0.284653	126.177	2.55716e-26	8.15291e-26
LOC100113557	8258.44	-9.06201	0.881399	84.4815	1.95419e-17	4.51874e-17
LOC100113559	356.575	-4.9779	0.73014	526.186	1.45202e-112	4.49702e-111
LOC100113560	14371.5	2.30666	0.275001	230.035	1.29766e-48	8.26836e-48
LOC100113561	1906.13	-2.12727	0.156803	224.745	1.78554e-47	1.10653e-46
LOC100113566	10748.9	-4.73965	0.608228	47.677	1.10203e-09	1.86002e-09
LOC100113567	8282.19	-2.29459	0.202843	265.833	2.52368e-56	1.96844e-55
LOC100113569	2625.1	-1.99503	0.308322	128.356	8.74786e-27	2.83835e-26
LOC100113574	2260.11	1.8791	0.241074	96.6289	5.13177e-20	1.30688e-19
LOC100113578	3723.04	3.72331	0.207571	343.487	4.46797e-73	5.53774e-72
LOC100113582	3110.43	2.42526	0.160089	311.745	3.16941e-66	3.2403e-65
LOC100113583	1403.02	2.11927	0.279001	77.2408	6.68808e-16	1.4509e-15
LOC100113585	35149.4	2.94686	0.1881	724.764	1.51311e-155	1.16869e-153
LOC100113592	3485.76	1.92829	0.407426	55.5265	2.52009e-11	4.546e-11
LOC100113593	3034.93	1.96662	0.277798	96.8477	4.61022e-20	1.17619e-19
LOC100113596	5771.4	-3.41527	0.458109	51.0807	2.14722e-10	3.73251e-10
LOC100113601	1845.58	1.87902	0.2571	167.294	3.98329e-35	1.69772e-34
LOC100113609	2107.16	1.72804	0.407921	34.0552	7.26003e-07	1.09271e-06
LOC100113615	155.255	-5.29745	0.749946	364.324	1.41573e-77	1.98814e-76
LOC100113617	1408.56	3.00458	0.242651	553.974	1.41267e-118	5.12731e-117
LOC100113619	129249	-6.13795	1.05599	76.3571	1.02874e-15	2.21541e-15
LOC100113623	26197.5	1.73288	0.284902	166.033	7.42463e-35	3.14646e-34
LOC100113624	155.903	-4.71221	1.35761	69.3482	3.11589e-14	6.31705e-14
LOC100113625	2293.96	-1.60292	0.523791	45.6894	2.85804e-09	4.74604e-09
LOC100113631	1398.99	4.14535	0.611497	78.6647	3.34071e-16	7.34539e-16
LOC100113635	3146.88	1.60667	0.208624	177.506	2.55877e-37	1.16548e-36
LOC100113644	37084.6	-10.4824	0.91823	149.705	2.35428e-31	8.89404e-31
LOC100113651	4725.51	-4.26238	0.267955	256.531	2.54995e-54	1.87248e-53
LOC100113652	1479.44	-4.80837	0.31108	286.276	9.87856e-61	8.65964e-60
LOC100113663	43132.8	1.55658	0.2127	259.379	6.20538e-55	4.63738e-54
LOC100113667	22364.7	-7.39442	1.11908	59.0808	4.52531e-12	8.41241e-12
LOC100113669	7898.62	1.83692	0.233891	140.379	2.34129e-29	8.28643e-29
LOC100113674	1092.81	-1.82336	0.495904	28.8632	8.33389e-06	1.19418e-05
LOC100113681	7233.61	-6.52119	0.936087	48.2494	8.3731e-10	1.42079e-09
LOC100113683	18018.1	-2.65184	0.681879	264.848	4.11335e-56	3.18288e-55
LOC100113685	897.611	-2.22051	0.317303	53.755	5.9226e-11	1.05323e-10
LOC100113688	340.361	2.27035	0.288429	74.3061	2.79361e-15	5.91157e-15
LOC100113692	135.911	-3.90863	0.437941	84.0991	2.35544e-17	5.43269e-17
LOC100113702	1089.88	-3.43594	0.698659	21.2944	0.000276823	0.000369846
LOC100113703	7544.45	2.54332	0.263627	208.199	6.48389e-44	3.58966e-43
LOC100113704	223.805	2.23891	0.258529	181.038	4.46285e-38	2.08064e-37
LOC100113706	32.8242	2.43159	1.22234	25.5107	3.971e-05	5.49914e-05
LOC100113708	4613.18	-8.23498	0.932204	521.471	1.52034e-111	4.60723e-110
LOC100113718	287.444	-2.12763	0.245508	106.98	3.20547e-22	8.86156e-22
LOC100113719	2480.78	-1.50892	0.175031	148.031	5.3782e-31	2.00488e-30
LOC100113725	3321.82	-3.79467	0.911013	185.144	5.85732e-39	2.78823e-38
LOC100113736	192.017	4.13131	0.553516	255.015	5.41005e-54	3.94526e-53
LOC100113741	909.296	2.11461	0.310181	83.4666	3.20785e-17	7.36121e-17
LOC100113756	1539.24	-1.87973	0.141782	347.022	7.70932e-74	9.72649e-73
LOC100113758	2055.83	-2.40016	0.445086	29.9074	5.11152e-06	7.40989e-06
LOC100113764	2656.02	2.38418	0.283467	152.079	7.2963e-32	2.8109e-31
LOC100113767	137.177	2.88363	0.650513	172.637	2.84131e-36	1.25535e-35
LOC100113785	3088.16	2.22634	0.182086	218.701	3.56829e-46	2.13206e-45
LOC100113789	4831.01	-3.7731	0.813677	49.5651	4.45041e-10	7.63763e-10
LOC100113790	5206.98	-11.126	1.36616	287.628	5.0481e-61	4.46227e-60
LOC100113807	932.296	1.5827	0.225438	135.286	2.88207e-28	9.8006e-28
LOC100113816	2120	-2.33735	0.319179	83.948	2.53594e-17	5.84156e-17
LOC100113818	1217.19	1.78951	0.24072	257.854	1.3225e-54	9.79659e-54
LOC100113821	483.755	-3.11383	0.823781	26.5147	2.49137e-05	3.49096e-05
LOC100113822	7175.84	-2.96377	0.267657	200.254	3.31307e-42	1.74208e-41
LOC100113828	22337.8	-3.41209	0.362043	185.086	6.02614e-39	2.86643e-38
LOC100113831	758.765	-2.46676	0.161864	291.302	8.14304e-62	7.34149e-61
LOC100113835	371.609	1.63283	0.373895	178.517	1.55207e-37	7.14394e-37
LOC100113840	1377.7	1.72942	0.112104	401.112	1.59999e-85	2.72406e-84
LOC100113844	8160.55	1.78159	0.206604	365.262	8.87902e-78	1.25525e-76
LOC100113850	1751.59	-1.56678	0.246212	77.8996	4.85099e-16	1.05999e-15
LOC100113852	61.448	-2.6786	0.700363	113.226	1.49231e-23	4.32564e-23
LOC100113855	805.758	-3.19699	0.167556	623.122	1.53394e-133	7.56048e-132
LOC100113858	265.345	-3.82019	0.42253	385.049	4.72461e-82	7.35217e-81
LOC100113866	3582.9	4.04474	0.383751	212.705	6.95847e-45	3.97936e-44
LOC100113870	3187.7	1.6444	0.228659	102.683	2.63985e-21	7.07703e-21
LOC100113883	1462.3	-3.88699	0.51984	63.0284	6.69313e-13	1.28691e-12
LOC100113886	4287.21	2.83765	0.334868	290.127	1.45937e-61	1.30642e-60
LOC100113887	1752	-2.24791	0.230952	218.253	4.45483e-46	2.65051e-45
LOC100113901	552.657	2.40606	0.222863	265.803	2.56128e-56	1.99531e-55
LOC100113904	117.974	-7.05266	1.23706	531.715	9.24409e-114	2.96443e-112
LOC100113905	20792.6	-5.49075	1.14657	44.7568	4.46691e-09	7.37902e-09
LOC100113911	857.631	2.19172	0.205061	116.084	3.6622e-24	1.08639e-23
LOC100113915	3276.18	-3.24584	0.648937	96.7323	4.87835e-20	1.24309e-19
LOC100113917	7176.01	-3.44108	0.846724	25.6349	3.74867e-05	5.19865e-05
LOC100113920	3514.69	-2.4197	0.230174	149.042	3.26658e-31	1.22783e-30
LOC100113922	11.2869	-4.12683	1.36831	104.659	1.00116e-21	2.71383e-21
LOC100113924	12075.6	-2.43814	0.167654	199.678	4.40573e-42	2.30418e-41
LOC100113925	5175.29	2.37086	0.220057	283.498	3.92506e-60	3.38453e-59
LOC100113942	1936.85	-2.5436	0.212085	370.679	6.00222e-79	8.70907e-78
LOC100113961	3300.96	1.84077	0.22387	304.891	9.54243e-65	9.34111e-64
LOC100113962	13792.4	1.84028	0.253683	289.736	1.77229e-61	1.58207e-60
LOC100113967	1569.77	-4.52479	1.05737	31.2721	2.69405e-06	3.9621e-06
LOC100113968	2235.54	-6.34465	0.59923	217.555	6.29557e-46	3.73168e-45
LOC100113975	1693.04	-1.6352	0.359612	106.308	4.45703e-22	1.22546e-21
LOC100113985	17203.4	5.38162	0.265136	772.68	6.34996e-166	5.78668e-164
LOC100113994	2439.58	-2.35148	0.243388	131.612	1.76044e-27	5.83756e-27
LOC100113998	900.955	-2.81347	0.277816	100.197	8.92949e-21	2.34133e-20
LOC100113999	3084.8	-4.40731	0.168403	584.115	4.24651e-125	1.76943e-123
LOC100114008	1683.9	-2.15418	0.26544	107.852	2.08935e-22	5.81156e-22
LOC100114009	4395.74	-3.71297	0.176025	500.366	5.58289e-107	1.5307e-105
LOC100114015	2044.21	-8.40091	0.587135	216.846	8.94503e-46	5.27745e-45
LOC100114023	856.411	-2.68669	0.645852	30.5271	3.82238e-06	5.57426e-06
LOC100114031	17777	-4.06789	0.550957	76.1685	1.12775e-15	2.42493e-15
LOC100114033	20000.5	-5.00977	0.344466	180.949	4.66377e-38	2.17191e-37
LOC100114044	95.9414	-4.38073	0.602879	76.8604	8.05034e-16	1.74135e-15
LOC100114049	26.4581	1.85188	0.520003	73.3042	4.54975e-15	9.53378e-15
LOC100114054	96.5096	-3.76887	0.592974	241.136	5.28236e-51	3.58391e-50
LOC100114058	984.474	2.34628	0.34291	73.1781	4.83763e-15	1.01303e-14
LOC100114064	4699.09	-4.09195	0.172772	544.142	1.89416e-116	6.62801e-115
LOC100114068	484.783	-6.92524	0.980249	160.142	1.36312e-33	5.5609e-33
LOC100114072	1677.79	2.13386	0.201388	262.983	1.0377e-55	7.92795e-55
LOC100114077	4.44931	-5.1786	1.40157	40.4345	3.51922e-08	5.58691e-08
LOC100114080	736.381	5.40113	0.295974	935.679	3.0961e-201	4.78273e-199
LOC100114083	36947.4	-2.32432	0.28164	144.177	3.59981e-30	1.30543e-29
LOC100114086	19165.3	-6.39124	0.644931	300.318	9.25342e-64	8.8396e-63
LOC100114089	1477.75	-4.8123	1.41597	308.296	1.75829e-65	1.76484e-64
LOC100114093	25979.8	-1.61058	0.284197	155.134	1.61572e-32	6.36785e-32
LOC100114099	4338.53	-2.86823	0.465685	551.057	6.04226e-118	2.16819e-116
LOC100114102	101.375	-1.98267	0.333997	107.237	2.82566e-22	7.82352e-22
LOC100114103	665.14	-4.92067	0.756987	1393.32	0.0000000000000000000000000000000000000000000000000000000000000000000000000000000000000000000000000000000000000000000000000000000000000000000000000000000000000000000000000000000000000000000000000000000000000000000000000000000000000000000000000000000000000000000000000000000000000000000000000000000000019443829869101	0.00000000000000000000000000000000000000000000000000000000000000000000000000000000000000000000000000000000000000000000000000000000000000000000000000000000000000000000000000000000000000000000000000000000000000000000000000000000000000000000000000000000000000000000000000000000000000000000000000000000189457686886078
LOC100114105	4783.86	3.2211	0.179645	458.216	7.26927e-98	1.65314e-96
LOC100114108	6642.05	-1.50514	0.278618	35.2402	4.14645e-07	6.30756e-07
LOC100114121	7105.39	-1.68287	0.166961	288.504	3.26828e-61	2.90725e-60
LOC100114126	503.933	-4.76438	0.63101	92.1932	4.50287e-19	1.11098e-18
LOC100114134	3.96373	4.35038	1.60205	25.4087	4.16318e-05	5.7615e-05
LOC100114136	23.6891	4.09683	0.927127	70.0207	2.24711e-14	4.58286e-14
LOC100114138	743.416	-3.08211	0.648636	42.4245	1.3622e-08	2.20285e-08
LOC100114139	1026.16	-7.70567	0.527519	490.213	8.76419e-105	2.29847e-103
LOC100114140	4221.22	-3.96818	0.547492	197.809	1.11142e-41	5.74157e-41
LOC100114144	847.512	-1.83359	0.213525	145.564	1.81613e-30	6.65843e-30
LOC100114146	1366.58	-2.06335	0.217438	215.018	2.21262e-45	1.28565e-44
LOC100114147	4634.18	1.59168	0.199952	762.152	1.21071e-163	1.04327e-161
LOC100114149	2552.47	1.96255	0.177433	236.145	6.27458e-50	4.14174e-49
LOC100114158	2566.74	1.51608	0.216902	246.196	4.29415e-52	3.00685e-51
LOC100114161	6508.28	-4.8172	0.240364	413.319	3.68269e-88	6.61683e-87
LOC100114164	12982.2	-1.83108	0.244011	243.918	1.32936e-51	9.18159e-51
LOC100114168	25486.7	-6.0638	1.03306	55.1251	3.05866e-11	5.49874e-11
LOC100114173	22.9731	6.77479	1.38514	61.6826	1.28466e-12	2.43934e-12
LOC100114196	24.8051	-2.70097	0.998495	47.9257	9.78064e-10	1.65387e-09
LOC100114201	4204.71	-1.55113	0.599664	264.52	4.84159e-56	3.73271e-55
LOC100114209	1619.69	-4.12826	0.257745	301.37	5.48704e-64	5.26149e-63
LOC100114222	2106.54	-6.70127	0.59183	164.473	1.60466e-34	6.7484e-34
LOC100114230	2598.04	2.98892	0.156342	495.449	6.46086e-106	1.74127e-104
LOC100114232	70.0399	-3.71049	0.990284	57.5409	9.52675e-12	1.7474e-11
LOC100114233	1362.14	1.9691	0.198523	118.809	9.59681e-25	2.89919e-24
LOC100114234	523.95	-4.94246	0.944081	26.3237	2.72268e-05	3.80496e-05
LOC100114241	5543.1	-5.41352	0.486367	133.586	6.6578e-28	2.23343e-27
LOC100114249	14707.8	4.54922	0.243971	756.73	1.80778e-162	1.53685e-160
LOC100114260	22258.9	-10.1354	1.21342	157.006	6.41289e-33	2.56333e-32
LOC100114269	786.551	1.63649	0.361342	22.8147	0.000137891	0.000186489
LOC100114270	118.772	3.70702	0.982494	400.133	2.60391e-85	4.40959e-84
LOC100114275	1401.59	-6.03137	0.7658	47.9297	9.76161e-10	1.65087e-09
LOC100114281	2527.81	2.04674	0.235087	82.8035	4.43441e-17	1.01336e-16
LOC100114283	6064.49	-3.48056	0.161786	408.628	3.80133e-87	6.68771e-86
LOC100114297	565.966	2.05802	0.275965	122.344	1.68669e-25	5.23146e-25
LOC100114306	785.053	-2.585	0.327979	61.064	1.7333e-12	3.27257e-12
LOC100114320	817.056	-2.84957	0.619597	253.389	1.21192e-53	8.79736e-53
LOC100114322	1366.69	-2.87507	1.03869	76.977	7.60538e-16	1.64679e-15
LOC100114324	805.366	2.49591	0.24509	160.42	1.18831e-33	4.86186e-33
LOC100114327	3824.12	2.78035	0.22039	210.396	2.18366e-44	1.22826e-43
LOC100114330	446.328	-2.13334	0.33488	51.1514	2.07543e-10	3.60872e-10
LOC100114333	1953.83	-2.71858	0.282758	104.643	1.00907e-21	2.73467e-21
LOC100114335	240.19	-2.30197	0.801358	36.5969	2.18079e-07	3.35243e-07
LOC100114339	1383.73	-3.08659	0.459658	136.388	1.67452e-28	5.73896e-28
LOC100114340	1218.15	3.00857	0.342148	77.2572	6.63478e-16	1.43983e-15
LOC100114341	1580.58	2.15901	0.33435	113.077	1.6058e-23	4.64931e-23
LOC100114343	1143.67	2.74268	0.232307	294.024	2.10764e-62	1.9346e-61
LOC100114348	1703.41	-1.81864	0.14944	287.941	4.32095e-61	3.82751e-60
LOC100114351	8653.78	2.15097	0.351045	41.0296	2.65022e-08	4.2296e-08
LOC100114352	167.017	-1.95554	0.856478	99.8256	1.07144e-20	2.80412e-20
LOC100114354	1959.77	1.64494	0.169682	295.406	1.06119e-62	9.84772e-62
LOC100114359	600.121	-2.66157	0.322897	74.961	2.03079e-15	4.32483e-15
LOC100114360	302.015	1.97377	0.576102	94.9657	1.15889e-19	2.91725e-19
LOC100114361	764.798	-2.30881	1.08329	14.5873	0.00563836	0.0070658
LOC100114362	1220.55	-4.53462	1.14012	37.6479	1.32448e-07	2.05754e-07
LOC100114366	791.636	2.67498	0.326745	82.7014	4.6609e-17	1.06474e-16
LOC100114373	2230.19	1.76244	0.151836	246.71	3.32876e-52	2.34122e-51
LOC100114375	2629.29	-2.21548	0.234922	87.3832	4.73369e-18	1.12499e-17
LOC100114382	1753.4	-3.76569	0.219824	272.064	1.14495e-57	9.23177e-57
LOC100114388	70140.5	-4.48686	0.308911	183.523	1.3055e-38	6.16583e-38
LOC100114397	371.167	-4.41509	1.26428	42.7326	1.1758e-08	1.90702e-08
LOC100114399	11967.9	5.19608	0.2073	835.634	1.46673e-179	1.60164e-177
LOC100114412	187.374	1.75464	0.935367	27.6831	1.44601e-05	2.04884e-05
LOC100114413	5580.63	2.3427	0.286774	102.092	3.52681e-21	9.40704e-21
LOC100114420	1076.43	-2.14578	0.271341	65.432	2.08672e-13	4.08855e-13
LOC100114424	2938.85	-2.7232	0.188654	241.236	5.02602e-51	3.41365e-50
LOC100114427	1522.22	2.07786	0.338742	39.718	4.95038e-08	7.81681e-08
LOC100114428	12591.3	3.02561	0.25045	220.615	1.38213e-46	8.40489e-46
LOC100114436	51.1183	-6.15264	1.60688	45.3971	3.28759e-09	5.4472e-09
LOC100114438	8431.32	3.59512	0.2405	431.681	3.96155e-92	8.01612e-91
LOC100114441	4059.15	-4.60226	0.615602	52.3136	1.18608e-10	2.08033e-10
LOC100114446	1040.86	-2.33332	0.251769	118.003	1.42583e-24	4.28189e-24
LOC100114448	222.607	2.31437	0.304318	141.307	1.48191e-29	5.27583e-29
LOC100114451	295.359	2.34099	0.434802	56.7357	1.40563e-11	2.56004e-11
LOC100114454	9.87107	-6.76613	1.29303	41.8544	1.78819e-08	2.87631e-08
LOC100114458	4542.54	1.53935	0.265322	36.9173	1.87336e-07	2.89071e-07
LOC100114466	1481.49	-3.46323	1.28543	75.0185	1.97469e-15	4.20747e-15
LOC100114470	1471.17	2.77658	0.198184	359.785	1.35248e-76	1.84214e-75
LOC100114474	495.068	-3.68543	0.268185	205.074	3.04724e-43	1.64463e-42
LOC100114478	63.0923	4.382	1.0498	103.026	2.23115e-21	5.99024e-21
LOC100114482	622.954	-2.35408	0.178953	209.213	3.92282e-44	2.18612e-43
LOC100114488	6224.33	-3.00889	0.296216	135.73	2.31551e-28	7.89093e-28
LOC100114489	535.14	2.37981	0.301077	257.937	1.26932e-54	9.41916e-54
LOC100114494	5714.11	6.28702	0.334691	434.611	9.21671e-93	1.88913e-91
LOC100114498	11410.2	-5.5185	1.35763	88.0137	3.47819e-18	8.30347e-18
LOC100114506	380.73	-1.66077	0.346605	24.6598	5.88857e-05	8.09271e-05
LOC100114509	154.811	2.16645	0.246293	152.365	6.3384e-32	2.44782e-31
LOC100114510	26117.1	-3.81335	0.471838	145.655	1.7363e-30	6.37313e-30
LOC100114513	381.32	-2.67838	0.456639	39.991	4.34693e-08	6.88282e-08
LOC100114518	476.998	2.25672	0.561397	48.8064	6.40776e-10	1.09257e-09
LOC100114525	14.4747	2.66535	1.56523	27.7106	1.42758e-05	2.02408e-05
LOC100114526	27908.7	-3.63593	0.399015	1172.54	0.0000000000000000000000000000000000000000000000000000000000000000000000000000000000000000000000000000000000000000000000000000000000000000000000000000000000000000000000000000000000000000000000000000000000000000000000000000000000000000000000000000000000014320181372464	0.000000000000000000000000000000000000000000000000000000000000000000000000000000000000000000000000000000000000000000000000000000000000000000000000000000000000000000000000000000000000000000000000000000000000000000000000000000000000000000000000000000000566855429515631
LOC100114531	2267.98	-2.05968	0.246727	71.1208	1.31619e-14	2.70787e-14
LOC100114533	1646.87	3.17243	0.269873	201.189	2.08606e-42	1.10238e-41
LOC100114538	299.357	1.89559	0.326174	62.7826	7.53981e-13	1.44576e-12
LOC100114539	5127.4	-2.53367	0.215236	197.054	1.6149e-41	8.29181e-41
LOC100114546	271.936	-1.79484	0.189263	140.27	2.47124e-29	8.73415e-29
LOC100114549	1109.81	2.0379	0.303808	51.4844	1.76805e-10	3.08271e-10
LOC100114552	13932.9	-2.51496	0.298784	155.673	1.2384e-32	4.9052e-32
LOC100114554	1190.15	2.42626	0.297092	80.7208	1.22543e-16	2.74882e-16
LOC100114560	5026.42	-3.51399	0.276206	169.903	1.09739e-35	4.74262e-35
LOC100114564	3826.36	2.24936	0.17136	248.795	1.18335e-52	8.4258e-52
LOC100114583	707.54	-2.79662	0.338021	101.957	3.76807e-21	1.004e-20
LOC100114588	5122.19	3.14455	0.306035	177.723	2.2994e-37	1.04998e-36
LOC100114590	1816.58	-5.77993	0.263014	641.104	1.96512e-137	1.03717e-135
LOC100114593	2077.2	-6.8838	0.45961	198.709	7.11907e-42	3.7049e-41
LOC100114595	3477.2	-1.73384	0.204537	78.539	3.55182e-16	7.79873e-16
LOC100114596	3189.15	2.50586	0.25281	229.747	1.49665e-48	9.51708e-48
LOC100114598	2446.37	1.91207	0.264226	80.9584	1.09127e-16	2.45526e-16
LOC100114603	2374.92	-2.46746	0.236761	206.383	1.59332e-43	8.68442e-43
LOC100114610	4044.91	-2.1611	0.496179	381.041	3.46865e-81	5.2746e-80
LOC100114611	776.046	1.68311	0.186447	210.39	2.19013e-44	1.23136e-43
LOC100114612	593.32	-6.41099	1.2918	365.929	6.37117e-78	9.03735e-77
LOC100114613	4156.37	1.96292	0.453371	64.0915	3.99785e-13	7.74205e-13
LOC100114615	1040.31	-2.72287	0.165841	293.493	2.74425e-62	2.51167e-61
LOC100114618	1298.07	1.91398	0.347261	190.454	4.23296e-40	2.08715e-39
LOC100114626	67.3019	-1.5543	1.36024	227.171	5.36451e-48	3.37567e-47
LOC100114629	1334.84	-2.94147	1.3925	71.2718	1.223e-14	2.51981e-14
LOC100114640	392.531	-3.42439	0.458354	47.5065	1.19599e-09	2.01725e-09
LOC100114642	326.558	-2.40267	0.789186	19.371	0.000664419	0.000871422
LOC100114651	855.44	-3.22271	0.284414	255.907	3.47511e-54	2.54593e-53
LOC100114656	1355.86	-2.519	0.224667	210.072	2.56395e-44	1.43452e-43
LOC100114658	926.469	-2.13447	0.262071	70.2005	2.05907e-14	4.20477e-14
LOC100114670	1307.19	2.64747	0.242283	237.488	3.22443e-50	2.14403e-49
LOC100114672	2576.27	-3.07451	0.215279	243.111	1.98334e-51	1.35947e-50
LOC100114675	4783.65	1.88075	0.328064	82.2003	5.95284e-17	1.35206e-16
LOC100114680	509.179	2.76842	0.202646	199.401	5.0539e-42	2.63882e-41
LOC100114681	228.539	-2.0619	0.947182	76.9531	7.69473e-16	1.66528e-15
LOC100114685	478.266	1.9458	0.368805	32.218	1.72653e-06	2.56089e-06
LOC100114687	93.8361	-2.25652	0.813252	34.345	6.33144e-07	9.56132e-07
LOC100114688	2067.61	-3.48624	0.402808	232.507	3.80998e-49	2.46355e-48
LOC100114689	1168.53	1.81306	0.310395	55.2847	2.83201e-11	5.09705e-11
LOC100114690	2007.86	5.48939	0.360744	288.405	3.43215e-61	3.05088e-60
LOC100114699	3.90728	-6.7222	2.11568	24.2502	7.11594e-05	9.73513e-05
LOC100114703	1035	-2.42352	0.726839	83.1982	3.65719e-17	8.38018e-17
LOC100114709	2209.23	2.35143	0.223897	235.442	8.89138e-50	5.84165e-49
LOC100114711	1083.01	-2.97871	0.465957	39.9329	4.4689e-08	7.07065e-08
LOC100114718	420.459	-7.13243	0.70812	109.842	7.86295e-23	2.22073e-22
LOC100114726	987.321	-3.98165	0.475402	191.041	3.16645e-40	1.56923e-39
LOC100114730	13319.1	-3.06799	0.300093	381.234	3.15165e-81	4.79831e-80
LOC100114731	58.6874	-1.74645	0.413354	142.44	8.4757e-30	3.04055e-29
LOC100114736	6629.66	-3.74697	0.251351	213.829	3.98761e-45	2.297e-44
LOC100114742	2367.14	-1.50218	0.229934	80.0893	1.66758e-16	3.72151e-16
LOC100114748	666.799	-9.37183	0.527048	1262.22	0.0000000000000000000000000000000000000000000000000000000000000000000000000000000000000000000000000000000000000000000000000000000000000000000000000000000000000000000000000000000000000000000000000000000000000000000000000000000000000000000000000000000000000000000000000000000517855196559001	0.0000000000000000000000000000000000000000000000000000000000000000000000000000000000000000000000000000000000000000000000000000000000000000000000000000000000000000000000000000000000000000000000000000000000000000000000000000000000000000000000000000000000000000000000000000312365322610137
LOC100114751	3381.04	-3.96166	0.246856	215.883	1.44135e-45	8.44088e-45
LOC100114754	1539.97	2.7405	0.328313	113.31	1.43169e-23	4.15563e-23
LOC100114755	6163	2.06581	0.233467	111.718	3.12975e-23	8.95518e-23
LOC100114760	2488.73	3.9299	0.384417	153.64	3.37807e-32	1.31865e-31
LOC100114763	715.151	-4.95135	0.407618	202.862	9.11006e-43	4.85678e-42
LOC100114764	323.945	-2.02023	0.274139	148.623	4.01576e-31	1.50541e-30
LOC100114765	2788.57	3.47855	0.236428	781.331	8.49066e-168	7.85046e-166
LOC100114766	1709.75	4.46715	0.332329	370.535	6.44887e-79	9.33576e-78
LOC100114768	136.39	2.42784	0.552996	121.941	2.05596e-25	6.35655e-25
LOC100114777	1363.53	4.80792	0.286686	330.887	2.34429e-70	2.69221e-69
LOC100114783	3243.38	-8.80588	0.829434	391.595	1.82075e-83	2.92684e-82
LOC100114786	9870	-1.8081	0.271157	92.7059	3.50367e-19	8.67665e-19
LOC100114790	8811.41	-3.56896	0.194054	617.86	2.11174e-132	1.01324e-130
LOC100114791	2153.36	1.5659	0.232022	137.637	9.04734e-29	3.13293e-28
LOC100114793	3540.93	-3.53734	1.04072	19.3012	0.000685758	0.000898572
LOC100114794	3234.78	1.57532	0.310205	35.4095	3.82712e-07	5.8302e-07
LOC100114800	482.015	3.00583	0.271105	163.437	2.67749e-34	1.1197e-33
LOC100114807	17.8372	2.21748	1.60636	35.4322	3.78625e-07	5.76864e-07
LOC100114811	894.823	-5.1063	1.32736	58.2072	6.90387e-12	1.27313e-11
LOC100114816	1501.96	-3.4375	0.278417	179.029	1.20526e-37	5.56784e-37
LOC100114817	1584.18	-4.02637	1.06259	18.6245	0.000931325	0.00121245
LOC100114818	882.822	3.09282	0.349406	97.088	4.09824e-20	1.04746e-19
LOC100114829	1473.38	1.8039	0.250576	88.871	2.28715e-18	5.49116e-18
LOC100114832	2183.85	-1.73846	0.398159	53.7366	5.97523e-11	1.06229e-10
LOC100114838	258.32	-2.82725	0.388476	324.398	5.89659e-69	6.51195e-68
LOC100114839	2221.21	-6.63806	0.780165	109.566	9.00418e-23	2.53683e-22
LOC100114845	1799.42	-3.47295	0.33535	196.151	2.52486e-41	1.28857e-40
LOC100114847	2546.56	3.96831	0.149957	945.561	2.23624e-203	3.58563e-201
LOC100114855	25956.4	-1.64181	0.165856	418.325	3.05106e-89	5.65027e-88
LOC100114856	3863.37	1.92566	0.223847	133.211	8.00855e-28	2.68017e-27
LOC100114858	1935.24	-2.96182	1.55267	37.9836	1.12934e-07	1.76001e-07
LOC100114860	178.215	-11.3354	1.53443	177.437	2.64782e-37	1.2056e-36
LOC100114862	8107.56	-1.58773	0.42511	193.179	1.09944e-40	5.51332e-40
LOC100114870	1804.51	-8.47294	0.562868	342.215	8.40812e-73	1.03706e-71
LOC100114872	12.0006	-2.98815	1.68313	85.4636	1.20951e-17	2.82726e-17
LOC100114875	4502.24	5.13733	0.177252	701.561	1.60019e-150	1.11987e-148
LOC100114879	3582.28	5.14848	0.474743	206.729	1.34262e-43	7.3369e-43
LOC100114882	340.001	-3.25019	0.568916	270.835	2.10803e-57	1.68469e-56
LOC100114889	612.175	2.46343	0.221215	333.815	5.47192e-71	6.38239e-70
LOC100114894	21.5331	5.70852	2.0656	23.7343	9.0291e-05	0.000123009
LOC100114907	2299.68	-2.54084	0.886873	13.7491	0.00814045	0.0101242
LOC100114909	8493.99	-4.27124	0.29951	167.99	2.82387e-35	1.20926e-34
LOC100114911	2833.37	-4.04969	0.668113	366.042	6.02293e-78	8.56256e-77
LOC100114913	108.962	4.16495	0.834076	60.1253	2.73016e-12	5.11657e-12
LOC100114914	388.773	-4.65235	0.669278	61.4793	1.41753e-12	2.688e-12
LOC100114918	6005.91	-6.88342	0.782419	149.973	2.0634e-31	7.81144e-31
LOC100114920	4912.57	-2.80967	0.258285	154.581	2.12228e-32	8.33837e-32
LOC100114921	1468.49	-3.3172	0.261041	169.078	1.64952e-35	7.10453e-35
LOC100114923	942.689	2.5014	0.212125	274.804	2.93968e-58	2.41328e-57
LOC100114924	1409.41	1.53167	0.314632	55.6694	2.35211e-11	4.24782e-11
LOC100114925	3903.15	3.04652	0.385577	105.474	6.71156e-22	1.83183e-21
LOC100114928	2421.3	2.29634	0.205422	372.742	2.15209e-79	3.15881e-78
LOC100114931	890.669	5.10566	0.344221	234.056	1.76732e-49	1.15039e-48
LOC100114933	351.659	8.25735	1.20695	268.862	5.61247e-57	4.42397e-56
LOC100114935	4090.89	1.51361	0.468496	75.5747	1.50607e-15	3.22144e-15
LOC100114944	787.253	-3.6372	0.53573	187.249	2.06755e-39	9.98843e-39
LOC100114946	2687.37	1.98606	0.231906	131.157	2.20259e-27	7.27705e-27
LOC100114951	1368.75	3.75192	0.174688	978.874	1.35146e-210	2.59377e-208
LOC100114962	916.451	-2.60724	0.606207	126.619	2.05773e-26	6.58213e-26
LOC100114963	90.4074	-6.03125	0.86861	71.236	1.2445e-14	2.56326e-14
LOC100114965	10575.5	-2.93447	0.629855	312.73	1.94313e-66	2.00764e-65
LOC100114967	389.358	-2.02886	0.366033	99.8504	1.0585e-20	2.77139e-20
LOC100114973	45.0838	2.70872	0.594913	44.4565	5.15721e-09	8.49387e-09
LOC100114980	349.453	3.37444	0.257525	264.652	4.53319e-56	3.50252e-55
LOC100114989	3337.25	-4.99279	0.575966	274.794	2.95378e-58	2.42329e-57
LOC100114990	4445.77	-1.56731	0.333319	41.1192	2.53931e-08	4.05515e-08
LOC100114992	41.3008	-1.92829	0.549822	62.9248	7.03767e-13	1.35172e-12
LOC100114999	5160.09	-4.16662	0.659594	268.38	7.12783e-57	5.61145e-56
LOC100115005	2693.78	-6.83455	1.07945	57.301	1.06974e-11	1.95871e-11
LOC100115009	1542.52	2.33578	0.242132	119.513	6.78831e-25	2.06057e-24
LOC100115012	906.997	3.42945	0.241595	356.69	6.30139e-76	8.4376e-75
LOC100115013	935.1	-3.25456	1.79378	94.853	1.22466e-19	3.08099e-19
LOC100115024	9939.14	-8.36219	1.03351	101.914	3.84764e-21	1.02456e-20
LOC100115035	4064.41	-4.70784	1.09838	13.9186	0.00755934	0.00941379
LOC100115046	689.831	-4.07842	1.30565	473.7	3.26344e-101	7.9496e-100
LOC100115047	2783.96	-7.2716	0.594807	666.318	6.83771e-143	4.02852e-141
LOC100115053	4211.01	1.5358	0.255764	164.557	1.53937e-34	6.47812e-34
LOC100115054	772.809	-4.35601	0.658274	43.0144	1.0277e-08	1.67089e-08
LOC100115057	2230.43	5.85069	0.254961	1400.6	0.000000000000000000000000000000000000000000000000000000000000000000000000000000000000000000000000000000000000000000000000000000000000000000000000000000000000000000000000000000000000000000000000000000000000000000000000000000000000000000000000000000000000000000000000000000000000000000000000000000000000051267547449481	0.000000000000000000000000000000000000000000000000000000000000000000000000000000000000000000000000000000000000000000000000000000000000000000000000000000000000000000000000000000000000000000000000000000000000000000000000000000000000000000000000000000000000000000000000000000000000000000000000000000000054117168628548
LOC100115059	6294.54	1.90435	0.248495	63.5766	5.13148e-13	9.89655e-13
LOC100115067	8767.95	5.64286	0.353804	396.749	1.40224e-84	2.32794e-83
LOC100115071	1014.46	-5.76575	0.387822	412.516	5.49346e-88	9.75956e-87
LOC100115072	1022.42	-4.3851	0.275895	263.651	7.4489e-56	5.72892e-55
LOC100115081	4491.93	-1.50435	1.19004	42.4103	1.37144e-08	2.21723e-08
LOC100115092	382.378	1.6706	0.639843	120.316	4.57238e-25	1.39764e-24
LOC100115096	959.09	1.8692	0.193054	116.031	3.75963e-24	1.11452e-23
LOC100115097	1235.89	2.63111	0.341992	73.4039	4.33423e-15	9.09119e-15
LOC100115101	1156.2	-8.85905	0.567055	488.855	1.72309e-104	4.46347e-103
LOC100115105	221.952	2.48347	0.372298	101.934	3.81158e-21	1.01538e-20
LOC100115114	8480.78	-5.74001	0.812046	46.8208	1.66175e-09	2.78467e-09
LOC100115117	162.977	-3.02378	0.288943	151.948	7.7863e-32	2.99693e-31
LOC100115118	1005.18	-8.02085	0.78551	131.322	2.03041e-27	6.72221e-27
LOC100115129	2427.58	1.77057	0.241171	251.59	2.95886e-53	2.13196e-52
LOC100115131	10437.7	-4.86839	1.36884	29.0846	7.51403e-06	1.07975e-05
LOC100115134	687.739	-3.73973	0.4147	71.5217	1.08307e-14	2.23732e-14
LOC100115136	1803.4	-2.53922	0.291335	108.912	1.24138e-22	3.47888e-22
LOC100115139	194.916	-3.26971	0.878034	38.8564	7.45887e-08	1.17106e-07
LOC100115141	9213.06	3.25891	0.285884	198.794	6.82662e-42	3.55416e-41
LOC100115147	54670.6	-2.17083	0.263135	91.0769	7.77529e-19	1.90465e-18
LOC100115148	8590.65	-6.4547	1.05382	86.9032	5.98531e-18	1.41712e-17
LOC100115150	485.688	1.52437	0.383256	198.69	7.18532e-42	3.73784e-41
LOC100115151	430.725	-1.98415	0.907567	25.5995	3.81083e-05	5.28311e-05
LOC100115155	465.441	-2.25646	1.0662	46.9937	1.52951e-09	2.56817e-09
LOC100115156	117607	-3.98676	1.13734	37.4719	1.43991e-07	2.23139e-07
LOC100115159	2715.78	-1.98688	0.337299	55.2595	2.86656e-11	5.15632e-11
LOC100115163	7.9255	-4.00525	1.16795	24.6165	6.00791e-05	8.24688e-05
LOC100115170	12427.9	-5.97028	0.536729	85.5144	1.17988e-17	2.76104e-17
LOC100115173	4764.56	1.79443	0.33355	70.5372	1.7481e-14	3.58015e-14
LOC100115177	3277.71	-1.73257	0.233754	69.6296	2.7176e-14	5.52373e-14
LOC100115181	2367.2	-2.05559	0.351621	65.4704	2.04817e-13	4.01489e-13
LOC100115194	3462.65	5.91375	0.623196	307.872	2.17025e-65	2.16802e-64
LOC100115197	28032.3	-2.45636	0.169364	529.627	2.61575e-113	8.24221e-112
LOC100115198	2994.96	2.08659	0.20481	175.258	7.77591e-37	3.49529e-36
LOC100115199	7137.62	-4.34025	1.02624	21.225	0.000285737	0.000381354
LOC100115200	90.1382	-4.2763	0.898587	167.925	2.91607e-35	1.24748e-34
LOC100115209	5598.57	1.71749	0.209569	130.293	3.37014e-27	1.10652e-26
LOC100115211	438.127	-5.65454	0.54556	116.975	2.36364e-24	7.04974e-24
LOC100115214	588.388	-1.79414	0.347993	40.5792	3.28483e-08	5.222e-08
LOC100115215	15536.5	-4.75085	0.352021	208.004	7.13949e-44	3.93542e-43
LOC100115218	4.59652	-2.97891	1.45813	32.5283	1.49181e-06	2.2208e-06
LOC100115221	1078.41	2.41373	0.310572	219.153	2.85184e-46	1.71612e-45
LOC100115223	2146.36	-2.84668	0.405951	97.5592	3.25338e-20	8.34686e-20
LOC100115225	250.943	-4.41351	0.908877	126.588	2.08859e-26	6.67748e-26
LOC100115227	33676.2	3.14104	0.309083	121.466	2.59748e-25	8.00346e-25
LOC100115228	3592.2	1.9493	0.206323	114.551	7.7831e-24	2.27898e-23
LOC100115233	7803.03	-2.68754	0.248126	171.02	6.31901e-36	2.74967e-35
LOC100115240	2230.84	-3.47823	0.309321	154.812	1.8942e-32	7.44455e-32
LOC100115241	256.433	2.7665	0.294213	153.363	3.87314e-32	1.50864e-31
LOC100115257	6797.4	-9.10981	0.8049	125.727	3.19097e-26	1.01431e-25
LOC100115260	409.252	-6.21142	0.529344	251.28	3.44966e-53	2.48136e-52
LOC100115261	12.9826	-2.76135	1.55309	43.3629	8.70039e-09	1.41947e-08
LOC100115263	563.886	1.87017	0.347129	85.0131	1.50728e-17	3.50711e-17
LOC100115264	493.954	-2.84596	0.423785	191.902	2.06834e-40	1.02945e-39
LOC100115267	215.613	-3.90785	1.1313	54.8546	3.48508e-11	6.24318e-11
LOC100115268	1306.81	-3.75917	0.767054	248.627	1.28632e-52	9.15381e-52
LOC100115280	87.5927	-2.56555	0.585445	53.4164	6.97231e-11	1.23747e-10
LOC100115281	15119.7	8.61167	0.321257	790.474	8.88766e-170	8.46466e-168
LOC100115289	1646.26	1.55865	0.229434	210.969	1.64381e-44	9.27903e-44
LOC100115291	1375.44	-2.16259	0.163815	271.87	1.26069e-57	1.01456e-56
LOC100115292	379.276	1.76153	0.227029	284.033	3.00836e-60	2.60471e-59
LOC100115301	760.303	-3.77393	0.456036	63.7358	4.75022e-13	9.17241e-13
LOC100115302	1382.62	-1.86898	0.786104	37.8006	1.23185e-07	1.91623e-07
LOC100115309	432.598	-1.84504	0.255361	73.7941	3.58445e-15	7.55227e-15
LOC100115310	5612.35	-5.45138	0.649401	69.3173	3.163e-14	6.40847e-14
LOC100115312	2271.77	1.69123	0.253576	73.1506	4.90277e-15	1.02633e-14
LOC100115316	3532.95	-5.80298	0.575913	108.607	1.44251e-22	4.03451e-22
LOC100115318	1370.33	2.93454	0.328606	101.161	5.56708e-21	1.47528e-20
LOC100115320	2022.68	1.821	0.241258	76.9353	7.76176e-16	1.67951e-15
LOC100115326	263.941	2.19414	0.256446	75.1617	1.84168e-15	3.93266e-15
LOC100115330	1371.1	2.43891	0.193184	516.513	1.79646e-110	5.31677e-109
LOC100115335	1944.13	-2.30854	0.157377	727.037	4.87117e-156	3.80883e-154
LOC100115336	341.114	-2.95797	0.227882	227.856	3.82018e-48	2.41228e-47
LOC100115337	25380.6	-7.24572	1.54472	57.5779	9.35792e-12	1.71693e-11
LOC100115344	2541.2	2.50339	0.19546	263.62	7.56474e-56	5.81448e-55
LOC100115347	25.4803	3.85317	0.746716	47.293	1.325e-09	2.22951e-09
LOC100115352	4337.77	-4.18619	0.409926	378.787	1.06465e-80	1.60546e-79
LOC100115353	145.908	-2.90406	0.326533	90.8486	8.69393e-19	2.12393e-18
LOC100115356	7184.53	-1.7769	0.330988	41.8213	1.81669e-08	2.92105e-08
LOC100115358	8753.44	-3.34139	0.201781	285.585	1.39215e-60	1.21784e-59
LOC100115364	203.032	-10.9626	1.23243	393.859	5.904e-84	9.66227e-83
LOC100115369	6271.67	-8.74704	0.74456	126.49	2.19189e-26	7.00419e-26
LOC100115370	51.9755	-9.81923	1.29102	133.932	5.61487e-28	1.89008e-27
LOC100115372	379.199	-3.27891	0.912744	208.124	6.72941e-44	3.72071e-43
LOC100115381	2349.16	-4.1848	0.518284	62.2096	9.95218e-13	1.89999e-12
LOC100115383	3896.18	2.90435	0.359049	83.9609	2.51999e-17	5.80589e-17
LOC100115385	638.875	-1.64059	0.166895	97.542	3.28094e-20	8.4146e-20
LOC100115386	7300.67	2.84034	0.253708	116.772	2.61138e-24	7.78313e-24
LOC100115387	30382.7	-1.51322	0.363112	67.5056	7.62657e-14	1.52279e-13
LOC100115389	853.425	-2.06484	0.295158	108.189	1.77091e-22	4.93883e-22
LOC100115396	44.2498	-3.83366	0.89979	256.082	3.18545e-54	2.33507e-53
LOC100115399	14844.7	2.15596	0.312922	55.9033	2.101e-11	3.80245e-11
LOC100115400	2642.53	-3.00212	0.294895	191.905	2.06545e-40	1.02842e-39
LOC100115407	8102.25	-2.11576	0.226846	218.987	3.09706e-46	1.85838e-45
LOC100115409	3746.03	-1.65771	0.238658	192.274	1.72063e-40	8.58417e-40
LOC100115410	3809.21	-6.27725	0.987337	62.2647	9.69047e-13	1.85142e-12
LOC100115411	18701.1	-6.58855	1.94566	30.9087	3.19549e-06	4.68161e-06
LOC100115412	1227.52	3.03796	0.269441	306.829	3.64396e-65	3.61174e-64
LOC100115415	594.464	-2.46789	0.911341	18.0877	0.00118633	0.00153637
LOC100115421	322.638	-8.12391	0.856344	137.768	8.48065e-29	2.94072e-28
LOC100115428	3159.9	-2.57899	0.517781	79.9388	1.79464e-16	3.99797e-16
LOC100115429	66223.3	-1.64579	0.309893	94.2223	1.66773e-19	4.17494e-19
LOC100115434	15433.2	-6.0438	0.882696	61.2066	1.61765e-12	3.05925e-12
LOC100115435	2157.29	-1.76066	0.209601	81.1889	9.75189e-17	2.19838e-16
LOC100115436	4536.33	-3.16415	0.511853	72.5849	6.45674e-15	1.34541e-14
LOC100115438	5590.21	2.52937	0.280426	96.0623	6.77354e-20	1.71979e-19
LOC100115439	3860.45	-3.69582	0.279463	302.455	3.20068e-64	3.09253e-63
LOC100115452	98.4516	6.11274	1.0648	68.2862	5.22007e-14	1.0484e-13
LOC100115453	4052.21	-2.60232	0.306402	160.276	1.27537e-33	5.21302e-33
LOC100115462	892.896	-8.3757	0.610088	364.414	1.35353e-77	1.9029e-76
LOC100115463	2527.12	3.16111	0.345317	115.993	3.83054e-24	1.13474e-23
LOC100115464	3593.98	-5.15038	0.306824	276.902	1.03716e-58	8.60924e-58
LOC100115468	264.37	-1.60981	0.228383	184.203	9.32917e-39	4.41767e-38
LOC100115474	1026.24	-4.41865	0.816716	76.9822	7.5861e-16	1.6429e-15
LOC100115478	2991.69	2.27879	0.283544	80.7951	1.18177e-16	2.65417e-16
LOC100115483	1991.31	-1.5115	0.198083	78.9792	2.8657e-16	6.32292e-16
LOC100115486	10693.2	-1.53183	0.243115	254.258	7.87317e-54	5.72171e-53
LOC100115495	2429.79	2.36666	0.217398	166.406	6.17617e-35	2.62177e-34
LOC100115496	127.277	-2.90811	0.280146	150.573	1.53427e-31	5.84323e-31
LOC100115497	22079.7	1.68286	0.429825	79.7713	1.94736e-16	4.3291e-16
LOC100115498	3228.64	-8.6568	0.417797	508.589	9.29774e-109	2.63477e-107
LOC100115507	1717.52	-1.91282	0.336659	65.1406	2.40361e-13	4.69781e-13
LOC100115508	5468.09	-3.3385	0.232989	271.501	1.51415e-57	1.21391e-56
LOC100115511	289.377	-5.90243	0.38613	269.025	5.17523e-57	4.0844e-56
LOC100115513	1331.37	7.98456	0.63253	294.665	1.5328e-62	1.41619e-61
LOC100115515	3797.27	5.41845	0.232113	1127.63	0.00000000000000000000000000000000000000000000000000000000000000000000000000000000000000000000000000000000000000000000000000000000000000000000000000000000000000000000000000000000000000000000000000000000000000000000000000000000000000000000000000777078930654207	0.00000000000000000000000000000000000000000000000000000000000000000000000000000000000000000000000000000000000000000000000000000000000000000000000000000000000000000000000000000000000000000000000000000000000000000000000000000000000000000000000252391251656329
LOC100115516	8968.92	-5.87702	0.292169	337.534	8.61708e-72	1.03659e-70
LOC100115519	61.5288	2.56988	0.51094	49.3152	5.01826e-10	8.59004e-10
LOC100115525	917.872	-2.21977	0.183916	167.57	3.47574e-35	1.4849e-34
LOC100115526	8495.19	-6.3217	0.727852	49.0658	5.65704e-10	9.66452e-10
LOC100115530	6347.6	2.01679	0.268944	176.21	4.85749e-37	2.19671e-36
LOC100115531	345.577	-6.32524	1.31308	55.0017	3.24624e-11	5.82686e-11
LOC100115534	7228.34	2.65239	0.219144	222.178	6.37224e-47	3.90882e-46
LOC100115538	1452.89	-2.74163	0.246271	200.102	3.57194e-42	1.87586e-41
LOC100115541	14368.6	1.81263	0.239041	165.202	1.11955e-34	4.72554e-34
LOC100115542	791.264	-2.85116	0.60864	79.3806	2.35625e-16	5.21611e-16
LOC100115543	670.197	-3.31261	0.60061	51.9365	1.42229e-10	2.48944e-10
LOC100115544	1185.68	-1.58294	0.343776	107.608	2.35538e-22	6.53861e-22
LOC100115547	28.8	-3.81525	1.07203	47.1965	1.38774e-09	2.33322e-09
LOC100115549	925.007	3.78353	0.366751	153.004	4.62247e-32	1.7939e-31
LOC100115550	4599.35	-2.74561	0.55653	37.0717	1.74109e-07	2.6912e-07
LOC100115558	69.8441	3.48342	0.853784	62.9482	6.95856e-13	1.33673e-12
LOC100115561	12.1057	-3.6796	1.48019	23.4907	0.00010102	0.000137357
LOC100115563	2950.94	-1.81261	0.165527	158.768	2.68568e-33	1.08654e-32
LOC100115565	2511.55	1.65904	0.262493	182.007	2.76358e-38	1.29461e-37
LOC100115568	830.161	-3.2778	0.815126	78.1154	4.36665e-16	9.54979e-16
LOC100115574	796.409	2.8701	0.300015	122.26	1.75766e-25	5.44757e-25
LOC100115579	7088.91	-2.21858	0.260779	78.9382	2.92358e-16	6.44949e-16
LOC100115581	354.555	-2.89661	0.489984	37.6622	1.31556e-07	2.04394e-07
LOC100115582	1447.52	2.80252	0.216172	167.378	3.82135e-35	1.6298e-34
LOC100115586	514.958	-5.3182	0.678845	93.8585	1.9929e-19	4.97421e-19
LOC100115587	2460.29	1.57307	0.256823	50.8568	2.3914e-10	4.15128e-10
LOC100115590	365.466	-3.80043	0.24552	402.136	9.61231e-86	1.64317e-84
LOC100115593	5754.26	-5.66621	0.502576	135.23	2.96186e-28	1.00692e-27
LOC100115595	148.08	-9.15317	0.99803	290.737	1.07845e-61	9.68161e-61
LOC100115599	215.245	-2.90335	0.423628	256.982	2.03825e-54	1.50108e-53
LOC100115603	2891.62	3.2933	0.176207	339.332	3.5247e-72	4.28067e-71
LOC100115605	696.426	-3.62445	0.26216	217.553	6.30345e-46	3.7346e-45
LOC100115606	528.891	2.64965	0.321157	149.284	2.89896e-31	1.09127e-30
LOC100115609	3658.22	-3.89527	0.329608	244.213	1.14832e-51	7.95723e-51
LOC100115610	842.306	-2.3519	0.126806	452.313	1.37311e-96	3.0249e-95
LOC100115618	656.285	-4.41243	0.876664	53.4795	6.76347e-11	1.20091e-10
LOC100115619	30.2731	1.55537	0.607883	40.9074	2.80917e-08	4.47989e-08
LOC100115621	1674.68	-5.28039	0.689447	48.6078	7.04905e-10	1.19901e-09
LOC100115624	1018.29	1.98897	0.200945	143.991	3.94505e-30	1.42777e-29
LOC100115630	2339.04	-1.5087	0.149241	126.265	2.44953e-26	7.81566e-26
LOC100115632	7826.38	3.77854	0.249062	206.948	1.20447e-43	6.59336e-43
LOC100115634	1110.15	2.35018	0.196725	400.708	1.95609e-85	3.32142e-84
LOC100115635	730.886	-5.19539	0.609243	81.703	7.58809e-17	1.7164e-16
LOC100115640	2482.83	2.19497	0.288044	95.0345	1.12049e-19	2.82229e-19
LOC100115642	657.193	-3.44942	1.10628	24.066	7.74773e-05	0.00010588
LOC100115643	11283.6	2.23842	0.213891	242.136	3.21727e-51	2.19221e-50
LOC100115647	230.479	1.52593	0.284772	31.65	2.25553e-06	3.32877e-06
LOC100115651	267.656	-7.35545	0.662046	130.536	2.99009e-27	9.84289e-27
LOC100115656	151.538	-3.23373	0.435953	112.402	2.2372e-23	6.44351e-23
LOC100115660	188.959	-3.48842	0.394201	152.942	4.76652e-32	1.84867e-31
LOC100115662	3010.62	-2.15252	0.195561	112.403	2.23583e-23	6.44104e-23
LOC100115664	1988.06	-4.68993	0.264296	350.833	1.15892e-74	1.49492e-73
LOC100115667	1778.66	2.46549	0.298149	183.645	1.22928e-38	5.80803e-38
LOC100115668	4448.09	2.12091	0.232076	95.6109	8.4492e-20	2.13838e-19
LOC100115670	1857.04	4.42354	0.416972	160.942	9.1805e-34	3.77563e-33
LOC100115674	175.156	-1.87381	1.42671	24.469	6.43177e-05	8.82201e-05
LOC100115677	154.151	-3.59325	0.715144	25.0208	4.98266e-05	6.87231e-05
LOC100115681	1553.07	-2.2674	0.313642	113.877	1.08359e-23	3.16118e-23
LOC100115684	42.4696	-4.88389	0.658379	64.5237	3.24187e-13	6.30118e-13
LOC100115689	1618.52	2.48509	0.177821	284.682	2.18042e-60	1.89693e-59
LOC100115690	568.218	1.95366	0.21798	173.001	2.37259e-36	1.05009e-35
LOC100115694	5610.92	2.53742	0.173563	371.033	5.03361e-79	7.3204e-78
LOC100115700	6447.32	2.04591	0.338006	118.56	1.0844e-24	3.26816e-24
LOC100115702	18241	1.70448	0.301239	97.6289	3.14426e-20	8.07385e-20
LOC100115704	2344.86	-2.47198	0.194585	442.407	1.90233e-94	4.04988e-93
LOC100115705	3214.55	2.67977	0.570331	25.5573	3.88604e-05	5.38443e-05
LOC100115706	192.39	1.50867	0.626273	13.4448	0.00929489	0.0115114
LOC100115713	3106.92	3.59527	0.164653	705.744	1.98846e-151	1.39932e-149
LOC100115714	4475.8	-3.51417	0.990801	21.871	0.000212622	0.000285639
LOC100115716	3172.55	3.55096	0.290087	188.91	9.08956e-40	4.45062e-39
LOC100115726	4393.02	3.15854	0.301175	198.601	7.50964e-42	3.90175e-41
LOC100115729	2073.62	1.53449	0.336558	26.9015	2.08115e-05	2.9265e-05
LOC100115733	5248.87	3.15289	0.281933	139.111	4.3758e-29	1.53244e-28
LOC100115741	88.2212	-6.23043	1.2632	565.944	3.63211e-121	1.40697e-119
LOC100115743	2588.12	-5.79379	0.3827	425.834	7.27201e-91	1.41497e-89
LOC100115746	656.288	-4.07331	0.240021	374.279	1.00178e-79	1.4807e-78
LOC100115748	1829.6	-4.20493	0.213219	320.455	4.18345e-68	4.49845e-67
LOC100115754	1458.18	-2.88312	0.40024	105.508	6.60185e-22	1.80228e-21
LOC100115757	1678.52	-3.29271	0.473212	94.0753	1.7922e-19	4.48378e-19
LOC100115758	52.6711	-9.17222	1.29062	88.5439	2.6839e-18	6.42543e-18
LOC100115760	5385.14	2.38948	0.227232	153.301	3.99266e-32	1.55376e-31
LOC100115765	6835.26	-2.30748	0.324483	74.2485	2.87311e-15	6.07574e-15
LOC100115770	1226.81	1.53459	0.269447	48.8198	6.36662e-10	1.086e-09
LOC100115771	1393.02	1.60444	0.23628	140.381	2.33963e-29	8.28286e-29
LOC100115775	898.924	2.42852	0.268224	89.9435	1.35364e-18	3.28289e-18
LOC100115777	4.09095	-5.84622	2.61989	14.7727	0.0051967	0.0065268
LOC100115784	47.4308	-4.93976	1.63757	86.9724	5.78635e-18	1.37104e-17
LOC100115785	2764.73	-1.51653	0.203725	119.797	5.90156e-25	1.79613e-24
LOC100115791	477.792	1.94309	0.496424	52.7944	9.40913e-11	1.65835e-10
LOC100115796	711.859	1.71743	0.309811	96.135	6.53655e-20	1.66062e-19
LOC100115798	1232.27	1.55271	0.344157	48.9634	5.94249e-10	1.01433e-09
LOC100115799	8488.5	-5.99084	1.3181	41.9559	1.70363e-08	2.7431e-08
LOC100115805	14822.8	2.84651	0.261057	283.992	3.07072e-60	2.65688e-59
LOC100115806	1012.79	1.93469	0.269964	74.172	2.9821e-15	6.29781e-15
LOC100115808	1222.94	-2.04263	0.178385	134.898	3.48833e-28	1.18178e-27
LOC100115809	228.203	-4.13335	0.507582	257.813	1.34963e-54	9.99171e-54
LOC100115810	2564.08	1.79965	0.417865	25.9667	3.2137e-05	4.47389e-05
LOC100115813	3652.82	-7.7781	0.814617	101.838	3.99388e-21	1.06282e-20
LOC100115818	404.231	4.7619	0.519612	261.505	2.16143e-55	1.63651e-54
LOC100115823	275.509	1.5214	0.480954	27.3742	1.66997e-05	2.35767e-05
LOC100115829	4713.95	-5.00703	0.782356	64.0832	4.01402e-13	7.77099e-13
LOC100115830	1479.07	-1.59063	0.285574	36.1759	2.66228e-07	4.07925e-07
LOC100115831	4750.54	-7.41358	0.728665	65.8749	1.68318e-13	3.31173e-13
LOC100115837	41810.2	-5.17492	0.368212	188.213	1.28311e-39	6.25605e-39
LOC100115844	1300.15	2.75725	0.240135	276.634	1.18471e-58	9.82115e-58
LOC100115847	13700.7	2.2318	0.262123	326.149	2.46935e-69	2.76319e-68
LOC100115848	13.6972	-2.98361	0.906332	32.2672	1.68697e-06	2.50308e-06
LOC100115854	5887.86	2.55849	0.208256	257.436	1.62706e-54	1.20035e-53
LOC100115857	1796.14	2.85531	0.489868	80.8129	1.1716e-16	2.63178e-16
LOC100115863	53.5207	-1.7948	0.738728	97.0998	4.07471e-20	1.04208e-19
LOC100115866	38.7738	1.85157	0.73575	42.4769	1.32853e-08	2.14978e-08
LOC100115867	4700.71	3.07015	0.229353	214.328	3.11447e-45	1.80306e-44
LOC100115874	52.1577	4.47035	1.29697	137.858	8.11324e-29	2.8164e-28
LOC100115877	1467.43	1.68604	0.293448	41.1389	2.51563e-08	4.01783e-08
LOC100115878	472.65	2.12563	0.255513	234.064	1.76013e-49	1.1463e-48
LOC100115879	561.28	2.59148	0.435365	35.2394	4.14799e-07	6.30914e-07
LOC100115881	221.642	-1.58647	0.603857	40.586	3.27416e-08	5.20635e-08
LOC100115883	164.12	2.63175	0.908328	149.133	3.12208e-31	1.17421e-30
LOC100115885	2160.05	1.50798	0.214792	62.0415	1.07965e-12	2.05777e-12
LOC100115887	1095.78	-2.25612	0.499228	40.4436	3.50396e-08	5.56408e-08
LOC100115888	761.838	-8.43406	0.654502	243.983	1.28693e-51	8.89824e-51
LOC100115890	915.713	-1.87995	0.685192	429.006	1.49939e-91	2.9957e-90
LOC100115895	2.83044	3.97815	1.98364	16.5725	0.00233972	0.00299034
LOC100115897	311.669	1.57544	0.989254	393.076	8.7156e-84	1.41721e-82
LOC100115899	1399.97	2.4583	0.279322	141.336	1.46081e-29	5.20362e-29
LOC100115902	488.614	1.59813	0.24984	509.038	7.43332e-109	2.11591e-107
LOC100115917	80.3373	2.12858	0.36383	74.0671	3.13832e-15	6.62111e-15
LOC100115924	565.579	-2.56999	0.341468	80.2073	1.57433e-16	3.51525e-16
LOC100115934	993.617	-3.90793	0.465049	68.9806	3.72523e-14	7.52711e-14
LOC100115935	4508.48	-3.82242	0.38886	119.043	8.55113e-25	2.58699e-24
LOC100115936	114.559	6.42044	1.26424	501.006	4.05873e-107	1.11523e-105
LOC100115937	3160.87	-6.42996	0.314122	283.187	4.57973e-60	3.93832e-59
LOC100115940	70.3969	-4.7473	0.724456	123.811	8.19493e-26	2.56944e-25
LOC100115941	946.099	-4.80709	0.246614	364.233	1.48123e-77	2.07678e-76
LOC100115944	5826.11	1.79591	0.156596	186.134	3.58911e-39	1.72079e-38
LOC100115950	236.963	3.28882	0.279424	151.651	9.01323e-32	3.46181e-31
LOC100115956	32822.1	-1.57748	0.362857	68.3286	5.11366e-14	1.02784e-13
LOC100115957	1102.75	2.03076	0.191126	207.191	1.06814e-43	5.85719e-43
LOC100115958	417.331	3.05323	0.209888	279.137	3.41963e-59	2.87245e-58
LOC100115962	2876.88	-1.60241	0.495329	156.275	9.19653e-33	3.65983e-32
LOC100115969	4989.61	2.76778	0.132469	838.507	3.5001e-180	3.85529e-178
LOC100115971	125.575	6.23258	0.667451	113.61	1.23558e-23	3.59547e-23
LOC100115981	419.628	6.1106	0.438332	408.557	3.93795e-87	6.91844e-86
LOC100115982	3110.2	2.89047	0.25186	234.669	1.30427e-49	8.52926e-49
LOC100115984	2018.05	-5.81379	1.00138	26.2415	2.82865e-05	3.94958e-05
LOC100115985	2.86543	-3.6192	1.50635	16.0451	0.00295921	0.00376499
LOC100115988	7210.35	2.34202	0.168772	566.117	3.33179e-121	1.29459e-119
LOC100116002	1685.11	2.84123	0.51841	78.7828	3.15366e-16	6.94495e-16
LOC100116003	564.545	1.97008	0.418388	52.0493	1.34706e-10	2.36006e-10
LOC100116008	1538.26	1.85012	0.432766	23.9816	8.05574e-05	0.00011003
LOC100116010	1329.76	-7.27329	0.653365	104.224	1.23924e-21	3.35201e-21
LOC100116013	3091.52	3.00257	0.251386	281.055	1.32016e-59	1.12081e-58
LOC100116017	214.161	-1.84681	0.284652	88.0191	3.46898e-18	8.28305e-18
LOC100116022	1308.78	-6.11531	1.09953	28.3292	1.0696e-05	1.52489e-05
LOC100116029	408.113	1.89985	0.487944	133.247	7.8687e-28	2.63545e-27
LOC100116031	181.649	-1.7482	0.355287	76.8277	8.17967e-16	1.76903e-15
LOC100116032	22079.6	-5.74532	0.627379	197.357	1.39049e-41	7.14825e-41
LOC100116035	1311.67	-4.82843	1.02215	41.6367	1.9839e-08	3.18304e-08
LOC100116041	70.8999	-2.66021	0.436274	61.8028	1.21202e-12	2.30313e-12
LOC100116044	3646.64	-6.63929	0.637881	86.4899	7.32516e-18	1.72789e-17
LOC100116047	578.382	2.36875	0.231934	144.078	3.77883e-30	1.36918e-29
LOC100116056	6496.94	-1.94561	0.769864	80.7879	1.18593e-16	2.66257e-16
LOC100116059	654.841	-1.58264	0.14683	148.046	5.33789e-31	1.99102e-30
LOC100116061	2442.63	-5.39913	0.500214	86.2291	8.32106e-18	1.95807e-17
LOC100116064	2281.37	-5.27889	0.811529	43.0279	1.02108e-08	1.66034e-08
LOC100116068	278.943	-5.44453	0.719349	62.5381	8.48808e-13	1.62513e-12
LOC100116075	1901.51	-2.42227	0.22993	122.378	1.6581e-25	5.14404e-25
LOC100116078	301.828	-2.39247	0.277335	84.6924	1.76287e-17	4.09054e-17
LOC100116079	124.451	-2.07815	0.984444	96.1052	6.6326e-20	1.68468e-19
LOC100116082	415.871	1.54992	0.197511	78.0559	4.49513e-16	9.82738e-16
LOC100116087	814.807	2.01766	0.290404	113.792	1.12967e-23	3.29105e-23
LOC100116089	707.691	-2.02735	0.633286	14.4429	0.00600769	0.00751674
LOC100116095	203.663	1.83363	0.527297	63.9005	4.38564e-13	8.4788e-13
LOC100116097	1717.9	-3.05815	0.464191	89.6119	1.59201e-18	3.84993e-18
LOC100116101	57437.1	2.02881	0.207688	284.049	2.98471e-60	2.586e-59
LOC100116102	4531.47	-3.95356	0.87201	28.5155	9.80444e-06	1.39999e-05
LOC100116103	8195.68	-5.23981	0.460326	133.085	8.52081e-28	2.84934e-27
LOC100116105	534.627	-5.07668	0.480058	198.672	7.2507e-42	3.77031e-41
LOC100116106	399.616	-1.82621	0.469165	71.1208	1.3162e-14	2.70787e-14
LOC100116108	831.9	-1.75669	0.341025	28.2121	1.12973e-05	1.60881e-05
LOC100116110	4568.39	1.63166	0.209301	89.5706	1.6245e-18	3.927e-18
LOC100116111	2655.79	1.56949	0.249304	111.025	4.39868e-23	1.25181e-22
LOC100116114	3004.75	1.66372	0.295342	113.325	1.42134e-23	4.12656e-23
LOC100116118	186.353	4.50476	0.503266	310.562	5.70525e-66	5.80469e-65
LOC100116121	5570.71	-5.07212	0.943277	68.1903	5.46904e-14	1.09753e-13
LOC100116124	38.6614	-6.43534	1.24684	199.92	3.90829e-42	2.04825e-41
LOC100116127	3788.11	-6.28427	1.01863	56.3385	1.70282e-11	3.09331e-11
LOC100116128	10301.2	-3.16529	0.621198	91.8166	5.41408e-19	1.33321e-18
LOC100116132	2421.19	3.27077	0.292209	259.932	4.71697e-55	3.53968e-54
LOC100116140	427.96	2.32657	0.541679	230.101	1.25537e-48	8.00293e-48
LOC100116146	269.27	-1.59215	0.267395	104.107	1.31261e-21	3.54669e-21
LOC100116147	390.858	1.64463	0.318541	32.1666	1.76886e-06	2.62244e-06
LOC100116149	1508.21	2.33173	0.187987	217.71	5.82967e-46	3.45876e-45
LOC100116152	248.247	-1.66704	0.682167	22.3081	0.000174015	0.00023437
LOC100116160	1041.3	-2.57805	0.107934	855.032	9.20541e-184	1.07968e-181
LOC100116169	2829.15	2.86283	0.272601	206.908	1.2286e-43	6.72255e-43
LOC100116170	79.3274	-5.99676	1.34717	208.088	6.85046e-44	3.78268e-43
LOC100116173	6599.31	3.28862	0.366016	425.894	7.05662e-91	1.37942e-89
LOC100116174	40.5033	-3.07953	0.419641	165.655	8.95249e-35	3.78888e-34
LOC100116176	1768.7	2.13514	0.285052	85.3072	1.30553e-17	3.04664e-17
LOC100116177	1218.24	2.92151	0.283126	248.217	1.57656e-52	1.11816e-51
LOC100116183	48.3706	-4.99339	1.83346	28.9114	8.14806e-06	1.16821e-05
LOC100116184	2925.52	3.32786	0.268163	333.09	7.84266e-71	9.13078e-70
LOC100116193	2565.47	1.6657	0.200593	164.534	1.55727e-34	6.55131e-34
LOC100116205	3125.58	-5.31154	0.534834	185.694	4.46189e-39	2.13037e-38
LOC100116207	798.29	2.3628	0.417933	131.607	1.76491e-27	5.85085e-27
LOC100116214	1626.09	-5.73458	0.241674	644.336	3.92304e-138	2.13275e-136
LOC100116215	2457.75	2.00938	0.202859	163.616	2.45111e-34	1.02571e-33
LOC100116219	763.259	2.77623	0.26758	200.736	2.60992e-42	1.37635e-41
LOC100116221	497.507	3.87892	0.459281	82.3355	5.57244e-17	1.26703e-16
LOC100116228	2041.18	-2.19645	0.282588	104.111	1.31031e-21	3.54199e-21
LOC100116230	2330.28	-3.29466	0.332494	83.917	2.57452e-17	5.92936e-17
LOC100116232	122.151	2.10273	1.72161	80.5341	1.34229e-16	3.00403e-16
LOC100116233	75.3953	-7.466	0.996124	171.375	5.30156e-36	2.31569e-35
LOC100116235	14012.7	1.90662	0.209249	210.339	2.24638e-44	1.2613e-43
LOC100116238	5980.11	-5.62952	0.553955	99.5014	1.25599e-20	3.27494e-20
LOC100116245	1321.02	3.52089	0.250972	425.747	7.59225e-91	1.47501e-89
LOC100116246	1467.7	2.00949	0.185762	226.051	9.34463e-48	5.84535e-47
LOC100116255	370.98	6.37075	0.671993	251.591	2.95622e-53	2.13127e-52
LOC100116257	4961.15	1.89262	0.209683	263.058	9.99824e-56	7.65243e-55
LOC100116264	4155.41	2.24647	0.445877	75.8611	1.30997e-15	2.80768e-15
LOC100116266	387.379	-4.23294	0.618823	158.213	3.53285e-33	1.42654e-32
LOC100116268	27.5007	1.64446	1.30592	52.7337	9.68839e-11	1.70567e-10
LOC100116270	53200.8	-2.81466	0.321363	186.501	2.99341e-39	1.43791e-38
LOC100116271	56.871	2.88804	0.672035	32.4896	1.51927e-06	2.26035e-06
LOC100116272	99.9018	-2.37098	1.88432	121.54	2.5046e-25	7.7248e-25
LOC100116276	474.764	-3.73541	0.335717	379.805	6.41451e-81	9.7076e-80
LOC100116280	80.9956	-1.75123	0.80457	317.891	1.49591e-67	1.58567e-66
LOC100116282	266.66	-2.3234	0.201788	197.235	1.47687e-41	7.58926e-41
LOC100116284	198.41	-2.70423	0.509598	36.6473	2.12925e-07	3.27599e-07
LOC100116286	6638.58	2.01311	0.279159	114.103	9.69818e-24	2.83253e-23
LOC100116287	464.963	-2.30388	0.578422	28.4137	1.02822e-05	1.46688e-05
LOC100116291	1886.87	2.28184	0.284898	345.824	1.39806e-73	1.75339e-72
LOC100116294	11625.3	2.33835	0.240272	195.194	4.05444e-41	2.06255e-40
LOC100116295	4597.04	2.40609	0.276097	162.774	3.71469e-34	1.54681e-33
LOC100116297	9046.43	-6.23548	0.851095	69.0843	3.54216e-14	7.16407e-14
LOC100116298	6946.57	-5.04451	0.804519	59.4289	3.82403e-12	7.12547e-12
LOC100116299	2465.93	-1.78899	0.194591	94.5061	1.4514e-19	3.63986e-19
LOC100116300	6568.53	-4.36276	0.52376	93.9955	1.86363e-19	4.65797e-19
LOC100116302	2626.47	-1.77025	0.0905293	801.024	4.60871e-172	4.52547e-170
LOC100116303	7394.32	2.22415	0.275579	159.297	2.06909e-33	8.40844e-33
LOC100116317	1866.75	-5.11655	0.428597	189.036	8.53927e-40	4.18603e-39
LOC100116320	30166.4	-2.8372	0.543025	28.5375	9.70433e-06	1.38616e-05
LOC100116323	428.244	3.18059	0.258563	270.781	2.16509e-57	1.72921e-56
LOC100116324	90.8267	2.9618	0.548066	55.4121	2.66308e-11	4.79778e-11
LOC100116325	2621.29	1.88452	0.217493	161.573	6.72436e-34	2.77904e-33
LOC100116327	122.378	-1.90307	0.578919	55.0819	3.12303e-11	5.61206e-11
LOC100116333	1998.87	-3.89563	0.375232	430.033	8.99683e-92	1.80893e-90
LOC100116336	1028.63	2.00634	0.321281	62.0443	1.07822e-12	2.05566e-12
LOC100116337	4377.88	-1.67235	0.316644	120.262	4.69633e-25	1.43449e-24
LOC100116345	5843.98	-3.76263	0.322109	156.458	8.40429e-33	3.35192e-32
LOC100116348	4837.49	4.10051	0.424223	212.484	7.76451e-45	4.43032e-44
LOC100116352	263.71	-3.2613	0.751164	52.3692	1.15478e-10	2.02598e-10
LOC100116355	35.7491	-7.43687	1.27301	119.369	7.28477e-25	2.20968e-24
LOC100116358	929.317	-10.8293	0.88099	170.499	8.17469e-36	3.54134e-35
LOC100116362	7951.09	2.96019	0.212835	229.544	1.65488e-48	1.0518e-47
LOC100116364	21.5147	-1.9446	0.967052	28.6244	9.31818e-06	1.33236e-05
LOC100116365	2330.06	-3.13794	0.374644	68.3027	5.17844e-14	1.04054e-13
LOC100116372	626.462	-1.88806	0.224113	87.9188	3.6433e-18	8.68619e-18
LOC100116377	173.153	-7.01759	1.29255	419.806	1.45993e-89	2.72757e-88
LOC100116380	2116.17	4.32903	0.258247	504.793	6.15845e-108	1.70698e-106
LOC100116381	1581.22	2.52857	0.367431	99.4578	1.28315e-20	3.3437e-20
LOC100116387	101.637	4.13941	0.830432	122.5	1.56199e-25	4.84944e-25
LOC100116393	3353.09	-4.79938	0.661727	49.6277	4.31846e-10	7.4152e-10
LOC100116395	261.244	-2.27441	0.496888	96.7792	4.7677e-20	1.21563e-19
LOC100116396	574.877	-8.19581	0.755118	159.707	1.68912e-33	6.87757e-33
LOC100116397	455.558	-1.55643	0.150302	316.209	3.44982e-67	3.60849e-66
LOC100116404	950.125	2.76319	0.270886	217.302	7.13587e-46	4.22186e-45
LOC100116412	2366.68	-7.15483	0.487462	174.266	1.26991e-36	5.67604e-36
LOC100116415	26.4897	3.34135	1.19365	71.6046	1.04024e-14	2.15095e-14
LOC100116416	1257.76	1.67606	0.205439	276.301	1.39808e-58	1.15673e-57
LOC100116421	1827.33	3.10366	0.244094	172.591	2.90612e-36	1.28354e-35
LOC100116427	1046.81	-2.83629	0.447879	72.5898	6.44141e-15	1.34262e-14
LOC100116428	784.242	-3.66389	0.361918	203.218	7.63677e-43	4.08337e-42
LOC100116429	1032.16	-6.7433	0.961079	46.6127	1.83608e-09	3.07194e-09
LOC100116430	4746.04	-6.39844	0.9659	72.1871	7.83547e-15	1.62735e-14
LOC100116432	1001.34	-1.85845	0.186549	210.303	2.28664e-44	1.28334e-43
LOC100116438	254.04	-2.89483	1.32113	22.5199	0.000157887	0.000213011
LOC100116441	352.592	-9.65503	0.868792	576.684	1.72241e-123	6.94832e-122
LOC100116448	1124.79	-1.54806	0.13899	392.768	1.01576e-83	1.64535e-82
LOC100116450	1498	-3.71747	0.1449	740.054	7.39135e-159	6.00168e-157
LOC100116453	83.2072	5.38671	0.710419	167.084	4.41921e-35	1.88098e-34
LOC100116454	16.4258	3.33656	2.16259	25.7287	3.58909e-05	4.98334e-05
LOC100116458	519.448	-5.5725	1.34959	331.069	2.14186e-70	2.46421e-69
LOC100116459	616.548	2.35934	0.208128	148.796	3.68775e-31	1.38367e-30
LOC100116460	4624.91	-1.5518	0.454439	39.0621	6.76371e-08	1.06337e-07
LOC100116463	346.136	-4.61124	0.799755	75.8248	1.33333e-15	2.85727e-15
LOC100116473	7402.54	-9.55829	1.31885	429.206	1.35751e-91	2.71652e-90
LOC100116477	154.411	-4.13603	0.77449	289.535	1.95816e-61	1.74553e-60
LOC100116480	2144.69	-3.22072	0.79872	143.177	5.89441e-30	2.12356e-29
LOC100116484	3805.79	-2.24111	0.135762	254.454	7.14481e-54	5.19836e-53
LOC100116486	5208.95	-2.80868	0.310628	194.35	6.15665e-41	3.11447e-40
LOC100116491	5500.1	4.91351	0.28935	528.645	4.26625e-113	1.33764e-111
LOC100116496	3497.56	1.53425	0.190297	87.9891	3.52016e-18	8.39891e-18
LOC100116498	426.883	-2.26623	0.344892	71.5013	1.09385e-14	2.25884e-14
LOC100116502	3069.71	2.64301	0.1922	299.28	1.54947e-63	1.4713e-62
LOC100116505	801.144	-6.15368	0.66014	65.1106	2.43875e-13	4.76282e-13
LOC100116513	186.975	-3.64141	1.46631	347.964	4.82697e-74	6.13272e-73
LOC100116518	2644.43	-4.13383	0.52928	51.1531	2.07367e-10	3.60615e-10
LOC100116521	1482.61	3.00837	0.348549	88.9103	2.24364e-18	5.38873e-18
LOC100116523	10435.1	1.77006	0.221701	185.114	5.94378e-39	2.82832e-38
LOC100116524	10622.3	-5.88107	0.721984	77.2368	6.7011e-16	1.45347e-15
LOC100116526	83.9753	2.5268	0.491257	43.6948	7.42397e-09	1.21576e-08
LOC100116530	123.63	-1.6043	0.554197	170.597	7.78772e-36	3.37717e-35
LOC100116533	1535.16	1.73672	0.235045	120.965	3.32256e-25	1.02029e-24
LOC100116534	273.083	-2.13848	0.284555	103.274	1.97507e-21	5.3106e-21
LOC100116536	3240.2	1.88448	0.246454	120.161	4.93522e-25	1.50528e-24
LOC100116540	1298.51	3.21029	0.325359	101.849	3.97245e-21	1.0574e-20
LOC100116543	268.987	1.65431	0.194507	305.282	7.85963e-65	7.72366e-64
LOC100116545	1604.14	1.66651	0.371998	102.03	3.63604e-21	9.69636e-21
LOC100116547	2444.4	3.74985	0.339278	237.453	3.28101e-50	2.18051e-49
LOC100116550	1904.98	2.69582	0.278794	175.511	6.86283e-37	3.09035e-36
LOC100116552	2180.8	2.39037	0.325574	70.4328	1.83919e-14	3.76305e-14
LOC100116554	1838.23	-2.11297	0.152139	298.83	1.93676e-63	1.83493e-62
LOC100116562	7005.88	-2.42369	0.378136	41.7782	1.85442e-08	2.97944e-08
LOC100116564	2008.71	1.59337	0.311743	49.6264	4.3213e-10	7.41907e-10
LOC100116565	5760.11	-1.85381	0.128132	288.137	3.92087e-61	3.48042e-60
LOC100116566	12323.1	-4.93196	0.58518	119.354	7.33804e-25	2.2253e-24
LOC100116567	771.051	-3.56953	1.4923	160.922	9.27383e-34	3.81278e-33
LOC100116569	705.946	2.36459	0.484677	125.003	4.55793e-26	1.44122e-25
LOC100116571	62.8969	-4.37722	0.895302	54.1299	4.94322e-11	8.81168e-11
LOC100116573	523.691	-2.9848	0.291703	217.934	5.21782e-46	3.09719e-45
LOC100116584	1516	2.14788	0.23591	127.216	1.5338e-26	4.92612e-26
LOC100116588	1773.61	3.25866	0.315777	162.363	4.55012e-34	1.88972e-33
LOC100116591	2140.42	10.5983	0.521292	1007.1	1.03137e-216	2.33292e-214
LOC100116614	1846.14	2.22206	0.267743	176.44	4.33452e-37	1.96231e-36
LOC100116616	217.444	-5.0035	0.976194	30.2663	4.32002e-06	6.29129e-06
LOC100116625	16091.9	2.40552	0.263416	271.582	1.45499e-57	1.16796e-56
LOC100116629	1716.4	-3.75026	0.751506	35.9319	2.98853e-07	4.56863e-07
LOC100116640	96.2172	-3.9253	1.47409	249.568	8.06733e-53	5.77338e-52
LOC100116642	415.836	-5.14971	0.995458	61.3331	1.52158e-12	2.88185e-12
LOC100116643	4987.24	6.51742	0.361147	688.628	1.0103e-147	6.63079e-146
LOC100116648	5254.52	2.55512	0.238019	227.747	4.03237e-48	2.54499e-47
LOC100116651	5134.37	-7.91095	0.953158	207.479	9.26095e-44	5.0893e-43
LOC100116652	2934.85	3.04705	0.183288	543.68	2.38349e-116	8.27171e-115
LOC100116657	1628.42	1.77145	0.30406	49.4429	4.71963e-10	8.09089e-10
LOC100116660	2092.75	1.74232	0.270113	60.5439	2.22953e-12	4.19137e-12
LOC100116664	329.129	-7.6298	0.77775	232.166	4.51175e-49	2.90841e-48
LOC100116668	616.734	-2.44437	1.28467	15.0744	0.00454942	0.0057335
LOC100116671	8503.76	2.2936	0.265365	226.798	6.45462e-48	4.05559e-47
LOC100116673	204.285	-2.03478	0.318843	70.8862	1.47531e-14	3.0288e-14
LOC100116678	409.91	1.91466	0.389508	25.8738	3.35546e-05	4.66714e-05
LOC100116681	1693.8	-2.14413	0.199699	209.251	3.84972e-44	2.14632e-43
LOC100116682	2461.12	1.55686	0.288122	109.497	9.31595e-23	2.62197e-22
LOC100116683	1390.47	-1.99317	1.11599	14.4068	0.00610363	0.007633
LOC100116690	2157.42	-2.95	0.167887	294.042	2.08898e-62	1.91886e-61
LOC100116693	1758.43	2.18158	0.348719	82.3397	5.56101e-17	1.26466e-16
LOC100116701	1583.06	-5.79154	0.850261	34.1485	6.94718e-07	1.04612e-06
LOC100116702	7409.25	-2.6867	0.576884	25.1672	4.65609e-05	6.4282e-05
LOC100116705	1647.25	-1.6823	0.363711	21.4891	0.000253247	0.000338848
LOC100116717	80.8109	-3.61003	0.499678	79.7633	1.95501e-16	4.34535e-16
LOC100116721	3372.48	2.10639	0.151917	250.041	6.37867e-53	4.56938e-52
LOC100116729	12931.1	-3.76818	0.27563	171.489	5.01103e-36	2.1918e-35
LOC100116730	3389.45	3.65472	0.30625	282.515	6.39174e-60	5.47055e-59
LOC100116733	2024.01	2.07339	0.395985	88.7798	2.39152e-18	5.73629e-18
LOC100116734	351.221	-5.66514	1.23445	1881.13	0	0
LOC100116741	2722.85	2.61045	0.262416	139.801	3.11351e-29	1.09613e-28
LOC100116743	100.072	2.60402	0.609325	91.6484	5.87846e-19	1.44475e-18
LOC100116753	2801.15	-3.96433	0.430473	74.6776	2.33136e-15	4.95077e-15
LOC100116757	210.328	-2.65353	0.32138	76.8994	7.89871e-16	1.70885e-15
LOC100116759	620.201	-2.18502	0.209461	158.239	3.48878e-33	1.4092e-32
LOC100116763	678.062	-4.5272	1.70215	29.4124	6.44549e-06	9.29898e-06
LOC100116764	211.11	-1.74152	0.294931	111.962	2.77665e-23	7.96282e-23
LOC100116768	551.377	-2.59134	0.320003	132.557	1.10532e-27	3.68158e-27
LOC100116769	20.9935	-3.97905	1.40637	106.391	4.28062e-22	1.17722e-21
LOC100116775	1241.78	-5.64421	0.209871	1687.04	0	0
LOC100116776	9485.23	2.59464	0.359339	82.3269	5.59608e-17	1.27217e-16
LOC100116779	1508.09	2.10159	0.387403	53.4812	6.75809e-11	1.20012e-10
LOC100116786	13782.6	2.21897	0.276667	117.378	1.93866e-24	5.79447e-24
LOC100116789	187.616	-3.0064	1.0508	221.42	9.27532e-47	5.67039e-46
LOC100116792	1756.96	3.10331	0.280449	169.371	1.42678e-35	6.15356e-35
LOC100116798	6803.39	3.61431	0.209916	331.432	1.78833e-70	2.06498e-69
LOC100116801	1219.46	-5.98457	0.794886	44.7305	4.52345e-09	7.46658e-09
LOC100116807	90.7513	2.02226	1.43274	163.457	2.65126e-34	1.1091e-33
LOC100116811	5592.76	3.17107	0.176225	471.909	7.95959e-101	1.9278e-99
LOC100116814	2997.77	-2.90611	0.277744	106.603	3.85748e-22	1.0627e-21
LOC100116816	5404.52	-1.60349	0.349325	59.0151	4.67134e-12	8.67623e-12
LOC100116821	93242.8	2.51025	0.217756	366.26	5.40446e-78	7.7006e-77
LOC100116824	1940.1	-2.43363	0.542883	18.7779	0.00086897	0.0011336
LOC100116828	2327.06	-2.84769	0.304802	78.7422	3.21681e-16	7.07911e-16
LOC100116833	482.673	-4.039	0.265104	202.903	8.92533e-43	4.76231e-42
LOC100116837	3429.46	3.94645	0.401902	128.676	7.47232e-27	2.42884e-26
LOC100116838	4478.54	-7.70856	0.638799	184.464	8.19698e-39	3.8859e-38
LOC100116840	664.293	-4.81079	0.527866	71.9281	8.88769e-15	1.84165e-14
LOC100116843	2758.64	-2.37158	0.182046	210.283	2.30937e-44	1.29495e-43
LOC100116851	5545.85	2.73084	0.200448	211.937	1.01795e-44	5.79262e-44
LOC100116852	1169.75	-7.72464	0.701664	157.952	4.01853e-33	1.61802e-32
LOC100116855	146.807	-1.59212	0.378445	91.6707	5.81485e-19	1.42967e-18
LOC100116861	15857.2	-2.63226	0.333918	72.721	6.04291e-15	1.26063e-14
LOC100116864	137.064	1.67597	1.37854	427.551	3.09416e-91	6.12402e-90
LOC100116866	3638.83	-1.94967	0.235995	155.354	1.44952e-32	5.72353e-32
LOC100116870	68.5569	-4.91061	0.669755	78.6928	3.29519e-16	7.24657e-16
LOC100116873	18.231	-1.83995	0.774246	13.4624	0.00922414	0.0114293
LOC100116876	450.622	-8.82164	0.601237	366.912	3.90844e-78	5.59414e-77
LOC100116878	6031.04	2.28896	0.176999	302.731	2.79111e-64	2.70091e-63
LOC100116884	3201.76	-5.317	0.655492	61.4614	1.42991e-12	2.71026e-12
LOC100116888	1453.95	-2.59955	0.45029	51.9875	1.38777e-10	2.43003e-10
LOC100116893	7272.48	-5.3998	0.196605	656.014	1.16273e-140	6.66437e-139
LOC100116896	4827.74	-2.81576	0.161044	299.338	1.50522e-63	1.43035e-62
LOC100116903	1029.93	2.58626	0.185798	216.745	9.40313e-46	5.54513e-45
LOC100116904	107.202	-1.60734	0.853401	42.0062	1.66322e-08	2.67973e-08
LOC100116908	6707.04	1.6976	0.306226	179.508	9.50988e-38	4.39802e-37
LOC100116909	526.064	-1.73578	0.48117	98.085	2.51444e-20	6.47893e-20
LOC100116911	766.904	-2.66681	0.325582	81.1056	1.01565e-16	2.28797e-16
LOC100116912	869.156	1.78438	0.353184	241.029	5.57117e-51	3.77582e-50
LOC100116913	555.386	-4.38341	1.03173	43.855	6.87647e-09	1.12712e-08
LOC100116918	1005.68	2.47765	0.209179	474.375	2.33156e-101	5.69054e-100
LOC100116921	2944.71	4.25052	0.232952	535.769	1.22695e-114	4.02636e-113
LOC100116923	399.33	-2.14519	0.216734	195.906	2.85078e-41	1.45374e-40
LOC100116926	530.351	-3.73775	0.420376	85.09	1.45171e-17	3.37967e-17
LOC100116930	3344.62	-4.87802	0.91785	61.2523	1.5823e-12	2.99372e-12
LOC100116936	650.394	1.64987	0.58849	40.9863	2.70548e-08	4.3167e-08
LOC100116937	3656.09	-4.01503	0.93729	34.351	6.31323e-07	9.53609e-07
LOC100116939	9534.85	6.12901	0.272707	868.925	9.00304e-187	1.12912e-184
LOC100116943	1235.96	2.93195	0.324725	98.6806	1.87803e-20	4.86582e-20
LOC100116949	125.687	3.03644	0.503534	245.735	5.39858e-52	3.76978e-51
LOC100116950	5058.49	2.89895	0.285209	221.112	1.08029e-46	6.58521e-46
LOC100116954	3275.37	-8.00987	0.643348	269.833	3.46586e-57	2.74731e-56
LOC100116955	2785.89	3.32877	0.478736	220.324	1.59672e-46	9.70057e-46
LOC100116956	2023.02	-5.76375	0.486991	182.239	2.4639e-38	1.15508e-37
LOC100116970	595.947	2.46954	0.27585	96.0546	6.79889e-20	1.72554e-19
LOC100116971	3160.63	2.6561	0.274133	139.38	3.83157e-29	1.34482e-28
LOC100116973	2826.97	3.09592	0.399866	177.394	2.70491e-37	1.22983e-36
LOC100116974	746.258	-4.02893	0.960107	20.06	0.000485963	0.00064182
LOC100116980	499.936	-4.23406	0.545691	109.665	8.57994e-23	2.41946e-22
LOC100116984	636.301	-2.24017	0.14551	399.531	3.512e-85	5.93154e-84
LOC100116986	47.6471	2.696	0.571094	81.9726	6.65259e-17	1.50856e-16
LOC100116998	4172.83	-1.87763	0.600224	129.818	4.25867e-27	1.39428e-26
LOC100116999	569.497	-3.26204	0.428602	63.8166	4.56779e-13	8.82418e-13
LOC100117008	783.816	-4.94661	0.675853	152.596	5.65465e-32	2.18777e-31
LOC100117011	2999.66	-6.07681	0.410736	227.905	3.72968e-48	2.3563e-47
LOC100117012	8761.36	1.95419	0.174496	402.035	1.01067e-85	1.72535e-84
LOC100117018	29399.1	2.58913	0.200132	199.027	6.08092e-42	3.16983e-41
LOC100117020	388.114	-1.7168	0.187511	88.3089	3.01063e-18	7.19676e-18
LOC100117022	4104.19	-1.54373	0.24916	477.794	4.25086e-102	1.05995e-100
LOC100117024	12191.7	-2.34972	0.221137	312.057	2.71439e-66	2.78857e-65
LOC100117025	6813.96	-1.6069	0.38466	57.5755	9.36866e-12	1.71865e-11
LOC100117029	2599.71	2.27235	0.166246	367.375	3.10492e-78	4.45414e-77
LOC100117033	118.226	-3.6899	0.933063	14.5468	0.00573967	0.00718778
LOC100117041	469.766	2.438	0.264138	225.913	1.00086e-47	6.25144e-47
LOC100117051	4346.41	-3.91572	0.212943	563.231	1.40325e-120	5.30596e-119
LOC100117054	3491.17	2.71187	0.383197	110.138	6.80077e-23	1.92289e-22
LOC100117057	2767.66	-2.2249	0.175245	442.176	2.13366e-94	4.53475e-93
LOC100117058	188077	-2.42382	0.182245	403.341	5.27633e-86	9.08088e-85
LOC100117060	28486.2	2.39811	0.228231	166.816	5.04428e-35	2.14416e-34
LOC100117061	1278.7	-4.14218	0.264839	359.795	1.3456e-76	1.83474e-75
LOC100117069	640.572	-1.59178	0.192769	135.01	3.30062e-28	1.11998e-27
LOC100117077	14121.5	-4.37235	0.577726	58.2447	6.77979e-12	1.25116e-11
LOC100117083	2166.56	2.17866	0.284805	106.719	3.6429e-22	1.00402e-21
LOC100117087	175.788	-2.09688	0.267615	113.498	1.30522e-23	3.7955e-23
LOC100117097	3866.3	-3.80854	0.344414	98.7495	1.81562e-20	4.70893e-20
LOC100117099	410.19	-1.7424	0.860647	164.806	1.36133e-34	5.74032e-34
LOC100117103	335.382	1.6044	0.165291	169.991	1.05044e-35	4.54437e-35
LOC100117104	520.831	-4.84179	0.723016	112.243	2.41834e-23	6.95416e-23
LOC100117105	565.169	1.69161	0.277056	61.876	1.16981e-12	2.22559e-12
LOC100117107	5964.31	-3.2812	0.363728	113.082	1.60148e-23	4.63784e-23
LOC100117110	644.329	2.13988	0.312364	90.3689	1.09937e-18	2.67596e-18
LOC100117113	1117.77	1.93784	0.253613	74.7894	2.20778e-15	4.69226e-15
LOC100117118	284.574	-2.26137	0.596956	228.442	2.85691e-48	1.80852e-47
LOC100117119	1228.97	-5.55453	0.765838	92.1939	4.50126e-19	1.1108e-18
LOC100117122	78921.7	-6.28963	1.16559	141.151	1.6e-29	5.68982e-29
LOC100117126	188.818	2.0295	0.907809	14.7153	0.00532961	0.00668967
LOC100117129	1139.59	1.74463	0.155941	316.905	2.4411e-67	2.56823e-66
LOC100117143	680.019	-6.15786	0.679035	309.971	7.64964e-66	7.75805e-65
LOC100117144	13489.5	4.17543	0.28423	350.24	1.55625e-74	2.00132e-73
LOC100117145	2787.05	-2.05283	0.177144	219.087	2.9473e-46	1.77104e-45
LOC100117157	69354.6	-4.10554	0.456633	90.3486	1.11034e-18	2.70216e-18
LOC100117159	4832.98	2.53702	0.257803	220.088	1.79445e-46	1.08809e-45
LOC100117160	295.717	-4.00797	1.31294	492.94	2.25375e-105	5.99754e-104
LOC100117161	1636.22	-2.80244	0.318916	71.5317	1.07779e-14	2.22715e-14
LOC100117162	127189	-4.18559	1.1095	177.987	2.01776e-37	9.22708e-37
LOC100117163	480.662	6.15578	0.348389	490.902	6.21912e-105	1.63779e-103
LOC100117166	59231.6	-4.56124	1.23323	61.4711	1.42317e-12	2.69789e-12
LOC100117168	2961.38	-3.02249	0.332094	127.995	1.04516e-26	3.37643e-26
LOC100117171	20.118	-1.67737	0.650458	16.8787	0.00204074	0.00261402
LOC100117172	1249.77	-2.78761	0.846193	21.7289	0.000226921	0.000304363
LOC100117173	61.2949	3.22759	0.443459	84.9288	1.57067e-17	3.65325e-17
LOC100117174	115.748	-4.09419	0.561569	103.683	1.61646e-21	4.35375e-21
LOC100117176	27440.2	1.78903	0.325625	66.8489	1.04911e-13	2.08129e-13
LOC100117180	1785.04	-4.33235	0.422839	497.461	2.37248e-106	6.44898e-105
LOC100117183	10234.8	1.70002	0.207098	94.5096	1.44893e-19	3.63437e-19
LOC100117187	1139.46	1.78368	0.243912	89.189	1.95776e-18	4.71195e-18
LOC100117195	39217.8	-3.42108	0.339515	104.939	8.72879e-22	2.37269e-21
LOC100117197	253.94	-1.68379	0.295646	90.0347	1.29462e-18	3.14156e-18
LOC100117200	9290.54	-8.815	1.41374	79.9717	1.76607e-16	3.93645e-16
LOC100117203	86.8557	1.89487	0.580342	28.3938	1.03783e-05	1.48027e-05
LOC100117211	2369.82	3.71118	0.217194	455.167	3.31799e-97	7.41252e-96
LOC100117213	2985.13	1.50573	0.215068	157.28	5.59991e-33	2.24333e-32
LOC100117216	708.142	-3.80082	0.818815	48.6813	6.80461e-10	1.15821e-09
LOC100117227	370.886	3.53648	0.535956	144.797	2.65157e-30	9.68216e-30
LOC100117231	885.173	2.1942	0.154291	301.732	4.58436e-64	4.40927e-63
LOC100117235	6014.61	5.73162	0.381587	348.711	3.32838e-74	4.25434e-73
LOC100117237	24540.2	1.64219	0.199655	121.606	2.42407e-25	7.48006e-25
LOC100117246	1327.23	-3.90635	0.298738	146.994	8.97136e-31	3.32379e-30
LOC100117248	936.208	-5.78341	0.451832	144.249	3.47358e-30	1.26074e-29
LOC100117249	416.412	-3.34207	0.406394	335.582	2.2735e-71	2.67892e-70
LOC100117252	307.677	-2.38259	0.499452	105.916	5.40348e-22	1.48087e-21
LOC100117253	279.659	-5.10063	0.837393	75.1272	1.87285e-15	3.99654e-15
LOC100117261	5104.48	2.26052	0.173982	332.814	8.99707e-71	1.04364e-69
LOC100117269	1014.51	-2.7136	0.462139	40.885	2.83924e-08	4.52614e-08
LOC100117272	24.0046	-2.43245	0.969758	92.9675	3.08247e-19	7.65152e-19
LOC100117274	15793.7	-7.47452	1.19292	106.065	5.02368e-22	1.37798e-21
LOC100117275	62.4927	-2.54207	0.362291	68.494	4.71889e-14	9.49399e-14
LOC100117276	8933.42	-2.22158	0.181766	325.864	2.84561e-69	3.17494e-68
LOC100117277	283.294	-1.89402	1.10557	281.418	1.10232e-59	9.36491e-59
LOC100117287	38231.9	-1.65215	0.345073	75.8761	1.30045e-15	2.78823e-15
LOC100117294	8265.4	1.9206	0.22278	175.015	8.77059e-37	3.93961e-36
LOC100117297	6606.66	2.32715	0.457867	83.4252	3.27343e-17	7.50897e-17
LOC100117299	414.241	-2.30355	0.428738	53.5429	6.56018e-11	1.16547e-10
LOC100117304	147.115	-4.61683	0.740775	32.3783	1.60102e-06	2.3789e-06
LOC100117310	574.803	1.82458	0.46468	35.4808	3.7002e-07	5.64024e-07
LOC100117315	1341.47	2.5778	0.265987	179.512	9.49011e-38	4.39048e-37
LOC100117323	1589.9	2.01322	0.124747	326.299	2.293e-69	2.56812e-68
LOC100117327	143.539	3.21364	0.564562	89.933	1.36061e-18	3.29854e-18
LOC100117328	543.757	2.63265	0.33119	91.833	5.3708e-19	1.32332e-18
LOC100117329	3788.98	8.15721	0.351729	1216.37	0.00000000000000000000000000000000000000000000000000000000000000000000000000000000000000000000000000000000000000000000000000000000000000000000000000000000000000000000000000000000000000000000000000000000000000000000000000000000000000000000000000000000000000000000044997662102479	0.000000000000000000000000000000000000000000000000000000000000000000000000000000000000000000000000000000000000000000000000000000000000000000000000000000000000000000000000000000000000000000000000000000000000000000000000000000000000000000000000000000000000000000219225148404654
LOC100117331	52.8902	-2.92856	1.11485	35.7918	3.19355e-07	4.87852e-07
LOC100117333	829.92	-3.61244	0.382044	119.535	6.71311e-25	2.03872e-24
LOC100117339	5872.91	1.53406	0.244696	82.6349	4.81471e-17	1.09849e-16
LOC100117351	24724	-2.99513	1.22748	54.7587	3.64999e-11	6.53305e-11
LOC100117353	2037.94	-4.85754	0.892853	21.7537	0.000224357	0.000301131
LOC100117360	2441.65	2.32124	0.20498	280.414	1.81481e-59	1.53459e-58
LOC100117363	300.963	-1.90266	0.525701	207.002	1.17289e-43	6.42324e-43
LOC100117364	1538.58	2.20219	0.20003	123.512	9.49035e-26	2.96899e-25
LOC100117367	1822.05	-3.28951	1.03476	22.8963	0.000132813	0.000179834
LOC100117369	10041.9	6.08326	0.34087	397.58	9.2716e-85	1.55348e-83
LOC100117370	33239.8	2.34352	0.332458	188.737	9.90086e-40	4.84225e-39
LOC100117372	1428.24	2.09506	0.187901	351.222	9.55353e-75	1.23863e-73
LOC100117374	42.681	-4.05141	0.870521	39.5064	5.47495e-08	8.63006e-08
LOC100117376	2209.96	-1.51287	0.93827	25.9127	3.29533e-05	4.58551e-05
LOC100117378	1256.81	8.69512	0.534823	670.659	7.85159e-144	4.75867e-142
LOC100117379	4711.68	-5.28317	0.591425	211.245	1.43402e-44	8.10923e-44
LOC100117394	2215.83	2.38044	0.180269	299.669	1.277e-63	1.21531e-62
LOC100117395	149.979	-3.341	0.369394	88.6643	2.53048e-18	6.06502e-18
LOC100117396	2348.78	4.25878	0.133738	1121.93	0.000000000000000000000000000000000000000000000000000000000000000000000000000000000000000000000000000000000000000000000000000000000000000000000000000000000000000000000000000000000000000000000000000000000000000000000000000000000000000000000000133462096433734	4.22641e-239
LOC100117397	1807.99	-2.40115	0.593599	42.0143	1.65684e-08	2.67047e-08
LOC100117399	56.26	-1.84422	1.2247	173.107	2.25148e-36	9.97883e-36
LOC100117402	682.155	1.60144	0.255845	48.9706	5.92186e-10	1.01108e-09
LOC100117407	1920.04	7.84139	0.316168	743.948	1.06046e-159	8.66634e-158
LOC100117409	1700.06	2.5964	0.267829	248.162	1.61977e-52	1.14816e-51
LOC100117410	90.9813	-4.94513	0.772414	194.592	5.46216e-41	2.76646e-40
LOC100117412	52582	-1.75671	0.268645	116.88	2.47736e-24	7.38543e-24
LOC100117414	1264.32	-8.65364	1.1684	106.926	3.29163e-22	9.09182e-22
LOC100117419	1314.73	-3.19518	0.557885	98.6635	1.89379e-20	4.90566e-20
LOC100117421	1786.52	1.75802	0.263246	62.4881	8.69617e-13	1.66421e-12
LOC100117423	279.191	-5.79288	0.630259	262.247	1.49546e-55	1.13909e-54
LOC100117424	528.498	-2.86897	0.815556	45.565	3.03354e-09	5.03285e-09
LOC100117425	4811.36	3.91069	0.23244	341.832	1.01714e-72	1.25088e-71
LOC100117429	2205.16	2.39427	0.234307	246.325	4.02844e-52	2.82549e-51
LOC100117437	1404.95	2.53375	0.337745	282.738	5.72398e-60	4.90898e-59
LOC100117440	209.334	-2.0928	0.249	77.0235	7.435e-16	1.611e-15
LOC100117442	1586.46	2.36436	0.283787	96.922	4.44547e-20	1.13484e-19
LOC100117446	78.0486	1.70281	0.370299	30.596	3.70078e-06	5.40191e-06
LOC100117449	9.03322	2.0789	1.54533	26.3776	2.6553e-05	3.71366e-05
LOC100117452	6819.9	-8.48526	0.758455	83.9048	2.58998e-17	5.96388e-17
LOC100117454	10209.3	-2.58478	0.161883	601.374	7.8146e-129	3.49779e-127
LOC100117455	1411.65	-3.17644	0.340071	100.788	6.68474e-21	1.76518e-20
LOC100117458	6230.13	-9.12744	1.0176	162.207	4.91559e-34	2.03816e-33
LOC100117466	212.91	3.02861	1.32349	574.764	4.48339e-123	1.78589e-121
LOC100117470	2890.01	2.22063	0.234187	312.431	2.25439e-66	2.32543e-65
LOC100117472	745.777	2.85288	0.390874	104.961	8.63253e-22	2.34703e-21
LOC100117474	2241.66	-1.85086	0.511224	105.807	5.70099e-22	1.56139e-21
LOC100117477	38.9132	-7.84065	1.28087	118.38	1.18499e-24	3.56709e-24
LOC100117487	1787.6	3.8987	0.274449	215.72	1.5625e-45	9.13769e-45
LOC100117488	4751.19	3.22379	0.15542	713.857	3.48073e-153	2.53393e-151
LOC100117494	1008.62	3.28182	0.351104	142.582	7.90447e-30	2.83723e-29
LOC100117496	3136.39	3.57687	0.302163	171.035	6.27174e-36	2.73004e-35
LOC100117498	495.955	-4.77641	0.99956	32.4925	1.51717e-06	2.25749e-06
LOC100117500	28524.3	-1.53583	0.292405	80.7006	1.23759e-16	2.7751e-16
LOC100117501	2558.61	3.41658	0.282981	239.09	1.45703e-50	9.77035e-50
LOC100117506	340.375	-1.75272	0.16982	209.586	3.26178e-44	1.82093e-43
LOC100117510	1905.35	1.52834	0.224135	189.195	7.89345e-40	3.87394e-39
LOC100117511	2648.35	-5.27421	0.474009	107.028	3.13033e-22	8.65763e-22
LOC100117513	8162.51	-6.60005	1.16388	41.2507	2.38505e-08	3.81312e-08
LOC100117516	2101.75	-1.9033	0.219931	132.862	9.51363e-28	3.17882e-27
LOC100117522	7287.85	2.86652	0.268068	254.514	6.93376e-54	5.0477e-53
LOC100117526	626.896	2.2848	0.49893	39.6572	5.0957e-08	8.04127e-08
LOC100117530	801.265	4.66687	0.269629	321.046	3.11801e-68	3.36708e-67
LOC100117535	13152.9	-2.029	0.194386	202.825	9.27618e-43	4.94119e-42
LOC100117539	1417.45	3.55094	0.235017	216.139	1.26998e-45	7.45799e-45
LOC100117545	1923.92	2.57104	0.282162	117.881	1.51424e-24	4.5463e-24
LOC100117548	409.013	-2.37106	0.676767	129.753	4.39679e-27	1.43913e-26
LOC100117550	41736.1	-1.90677	0.331222	85.9759	9.41705e-18	2.21186e-17
LOC100117552	2175.43	-6.77087	1.03953	109.091	1.13727e-22	3.19206e-22
LOC100117556	1344.45	-1.51456	0.360019	60.2623	2.55509e-12	4.79486e-12
LOC100117557	543.286	-3.20751	0.732678	122.785	1.35715e-25	4.2242e-25
LOC100117558	1172.48	6.06599	1.13425	105.601	6.30836e-22	1.7229e-21
LOC100117559	1199.99	-1.53205	0.233215	99.3401	1.35934e-20	3.53713e-20
LOC100117560	2695.46	4.57478	0.271537	272.159	1.09254e-57	8.8148e-57
LOC100117562	727.427	-2.11803	0.205675	161.566	6.74478e-34	2.78656e-33
LOC100117563	14832.9	3.74566	0.338435	387.156	1.65668e-82	2.61335e-81
LOC100117569	2421.52	1.85387	0.256502	65.9941	1.58854e-13	3.1328e-13
LOC100117580	692.32	-2.25096	0.179218	231.81	5.38302e-49	3.46126e-48
LOC100117584	481.079	-3.45152	0.634448	92.1862	4.51831e-19	1.11458e-18
LOC100117585	4062.43	-3.34016	0.320524	94.3544	1.56328e-19	3.91577e-19
LOC100117586	25.2928	-6.20104	1.45911	74.4529	2.6009e-15	5.5093e-15
LOC100117587	868.97	2.62193	0.207572	161.71	6.28357e-34	2.60196e-33
LOC100117590	729.177	1.52368	0.210881	150.312	1.7453e-31	6.63299e-31
LOC100117599	1832.54	-1.61849	0.62892	128.447	8.36685e-27	2.71612e-26
LOC100117602	1031.31	1.55697	0.249572	61.3761	1.49023e-12	2.82374e-12
LOC100117604	2417.77	2.05317	0.218836	128.246	9.23518e-27	2.9911e-26
LOC100117605	2532.61	-2.07388	0.341051	137.588	9.26828e-29	3.20769e-28
LOC100117607	2746.54	1.86117	0.229608	122.883	1.29356e-25	4.02891e-25
LOC100117614	887.669	-3.12074	0.787535	111.954	2.7871e-23	7.991e-23
LOC100117616	547.448	1.51231	0.593306	94.8682	1.21556e-19	3.05871e-19
LOC100117617	1008.92	6.30777	0.352693	571.844	1.92045e-122	7.60197e-121
LOC100117618	7557.2	-4.78771	1.30204	35.1555	4.31596e-07	6.55991e-07
LOC100117621	118.005	2.97629	0.690703	176.778	3.66821e-37	1.66304e-36
LOC100117626	4560.18	-4.18142	0.487206	75.1434	1.85822e-15	3.96598e-15
LOC100117630	3953.66	2.71197	0.223534	420.271	1.15829e-89	2.17042e-88
LOC100117631	35.6834	-2.55274	1.42311	34.9501	4.7564e-07	7.21548e-07
LOC100117633	88.8619	3.75021	1.29012	233.435	2.4045e-49	1.55874e-48
LOC100117637	345.726	-5.45971	0.77177	42.9805	1.04447e-08	1.69793e-08
LOC100117642	2168.65	1.87602	0.176932	187.56	1.77212e-39	8.57427e-39
LOC100117644	2704.44	-2.9312	0.326527	78.1245	4.34716e-16	9.5088e-16
LOC100117646	1262.39	-1.72522	0.26544	130.894	2.50723e-27	8.2706e-27
LOC100117647	191.474	-7.38243	1.25578	600.407	1.26509e-128	5.62277e-127
LOC100117650	2473.88	-1.89496	0.180221	203.478	6.7162e-43	3.59569e-42
LOC100117651	3958.45	-3.37678	0.537147	60.7456	2.02212e-12	3.80767e-12
LOC100117653	2470.12	-4.60386	0.817134	25.9652	3.21594e-05	4.47652e-05
LOC100117667	258.351	4.87968	0.502607	136.382	1.67931e-28	5.7531e-28
LOC100117668	1199.72	-4.95186	0.556886	266.219	2.08314e-56	1.62883e-55
LOC100117669	1282.95	2.32902	0.26791	78.6196	3.41497e-16	7.50476e-16
LOC100117670	8.99671	-3.28197	1.68798	41.3474	2.27749e-08	3.64622e-08
LOC100117675	1265.09	-2.95983	0.406142	207.239	1.04299e-43	5.72179e-43
LOC100117677	1395.12	-2.98186	0.80591	40.2466	3.84879e-08	6.10629e-08
LOC100117682	291.601	1.80037	0.282801	98.3481	2.21033e-20	5.71161e-20
LOC100117685	11937.3	-2.28625	0.32576	114.651	7.40654e-24	2.17022e-23
LOC100117690	1597.25	-2.15722	1.10203	21.183	0.000291283	0.000388551
LOC100117692	182.749	-3.31669	1.03361	55.6483	2.37617e-11	4.29065e-11
LOC100117696	94.4718	-3.15487	0.568098	37.0236	1.78126e-07	2.75128e-07
LOC100117698	2190.66	-3.402	0.259724	176.176	4.93936e-37	2.23293e-36
LOC100117701	660.295	-4.49312	0.378902	118.081	1.37265e-24	4.12511e-24
LOC100117702	2837.15	1.6782	0.227908	240.482	7.30609e-51	4.93317e-50
LOC100117704	877.916	10.9352	1.18979	190.91	3.37893e-40	1.67191e-39
LOC100117709	2345.37	3.65608	0.370049	118.065	1.38305e-24	4.15441e-24
LOC100117712	2869.48	3.13029	0.16686	351.479	8.40822e-75	1.09238e-73
LOC100117721	4393.11	1.75478	0.183592	159.493	1.8783e-33	7.64046e-33
LOC100117722	504.682	3.45904	0.562256	80.0059	1.7368e-16	3.87325e-16
LOC100117725	1732.28	-2.86371	0.43329	42.0069	1.66266e-08	2.67916e-08
LOC100117728	3507.01	2.16478	0.234888	107.959	1.98199e-22	5.52263e-22
LOC100117731	3205.14	-5.20001	0.321724	199.181	5.63667e-42	2.93947e-41
LOC100117741	1709.26	-4.21919	0.277125	192.819	1.31384e-40	6.57022e-40
LOC100117742	870.487	3.81556	0.31412	306.042	5.38717e-65	5.31873e-64
LOC100117744	7055.36	-4.19334	1.29464	48.4741	7.51649e-10	1.27715e-09
LOC100117745	537.607	-2.07723	0.325398	63.8373	4.52225e-13	8.73887e-13
LOC100117746	869.7	-1.68812	1.31876	21.5464	0.00024669	0.000330285
LOC100117752	60359.2	-1.51666	0.260741	108.714	1.36824e-22	3.82764e-22
LOC100117754	2445.08	-1.91902	0.559768	62.2531	9.74508e-13	1.86157e-12
LOC100117756	69.6752	5.69218	1.22583	627.171	2.03883e-134	1.03719e-132
LOC100117758	1836.8	1.94586	0.229027	77.2745	6.57885e-16	1.42818e-15
LOC100117764	18400.2	-4.81845	0.237059	405.52	1.78448e-86	3.10068e-85
LOC100117765	26.8314	-1.5586	0.946899	30.1605	4.53967e-06	6.59828e-06
LOC100117767	1331.88	-3.52054	0.327447	122.229	1.78461e-25	5.52841e-25
LOC100117768	2060.9	-2.31131	0.284191	137.297	1.06972e-28	3.69316e-28
LOC100117769	223.639	-5.51778	0.896694	58.2269	6.83825e-12	1.26158e-11
LOC100117771	1304.31	1.98371	0.23802	149.449	2.6717e-31	1.00812e-30
LOC100117773	767.313	3.45268	0.18256	496.387	4.04986e-106	1.09381e-104
LOC100117790	814.494	-2.84544	0.364437	54.8103	3.56033e-11	6.37528e-11
LOC100117797	368.537	-3.7395	0.211535	355.773	9.94212e-76	1.32287e-74
LOC100117801	196.355	-1.67806	0.740963	30.0955	4.68017e-06	6.79703e-06
LOC100117805	564.959	-2.59912	0.391867	266.972	1.43391e-56	1.12467e-55
LOC100117806	3546.09	4.06044	0.254195	528.584	4.39748e-113	1.37538e-111
LOC100117814	622.283	-1.74304	0.43978	64.5486	3.20305e-13	6.22669e-13
LOC100117819	52.0251	2.953	1.00478	227.207	5.26889e-48	3.31715e-47
LOC100117829	302.564	-7.15687	1.046	710.605	1.76122e-152	1.26041e-150
LOC100117837	6572.65	-4.62721	1.25076	36.1532	2.69117e-07	4.12251e-07
LOC100117839	5943.31	3.95807	0.1984	653.938	3.27362e-140	1.8595e-138
LOC100117842	13629.1	-1.88199	0.288699	128.52	8.0683e-27	2.62054e-26
LOC100117843	2591.91	-1.93886	0.265537	60.8619	1.91145e-12	3.60303e-12
LOC100117847	935.508	2.53915	0.300293	122.232	1.78159e-25	5.52041e-25
LOC100117851	49.667	1.88269	0.782003	139.23	4.12523e-29	1.44589e-28
LOC100117852	1537.39	-2.14934	0.200412	145.028	2.36558e-30	8.64535e-30
LOC100117853	1459.49	3.60985	0.367644	175.722	6.18171e-37	2.78661e-36
LOC100117854	2080.54	3.87793	0.44636	67.5922	7.31275e-14	1.46151e-13
LOC100117865	245.964	-5.77634	1.07365	490.54	7.44823e-105	1.9574e-103
LOC100117866	442.638	-2.56055	0.58001	25.6627	3.70061e-05	5.13368e-05
LOC100117871	1019.27	2.656	0.265636	145.564	1.81576e-30	6.65843e-30
LOC100117877	4715.5	-1.88884	0.301008	135.193	3.01593e-28	1.02448e-27
LOC100117881	858.328	-3.1866	0.425411	86.2385	8.28264e-18	1.94939e-17
LOC100117882	6784.85	1.67853	0.134431	171.649	4.62997e-36	2.02723e-35
LOC100117883	300.215	-3.01364	0.566701	98.0178	2.59863e-20	6.69314e-20
LOC100117890	132.349	-3.9331	0.757232	72.6256	6.33008e-15	1.31989e-14
LOC100117895	699.648	2.174	0.45037	68.8801	3.91179e-14	7.89274e-14
LOC100117898	2295.15	-1.8346	0.233408	127.649	1.23908e-26	3.98968e-26
LOC100117902	20.1803	-1.68219	1.17245	16.4208	0.00250351	0.0031958
LOC100117904	2381.59	3.92533	0.269736	603.97	2.14319e-129	9.76541e-128
LOC100117908	3015.1	-2.34913	0.144288	361.63	5.40447e-77	7.44923e-76
LOC100117911	4855.97	2.04002	0.270612	178.343	1.69156e-37	7.76904e-37
LOC100117913	209.209	-1.52774	0.286752	54.8653	3.46706e-11	6.21266e-11
LOC100117914	1726.89	-3.29282	0.494279	88.9658	2.18357e-18	5.24845e-18
LOC100117919	3130.22	3.10582	0.261866	328.389	8.11304e-70	9.21685e-69
LOC100117923	12830.3	-4.27736	0.76249	55.0665	3.14641e-11	5.65246e-11
LOC100117924	4105.7	-2.22764	0.317426	71.5275	1.08002e-14	2.23138e-14
LOC100117928	2114.83	-7.05078	0.841887	669.795	1.20828e-143	7.25369e-142
LOC100117933	712.9	-6.89756	0.497254	201.954	1.42837e-42	7.57673e-42
LOC100117934	8946.32	2.86777	0.249561	344.643	2.51529e-73	3.13903e-72
LOC100117935	334.036	-5.28706	0.809098	43.8713	6.8232e-09	1.11854e-08
LOC100117936	706.142	-2.88759	1.37289	25.4025	4.17529e-05	5.777e-05
LOC100117942	9.48948	-6.53684	1.80117	28.9656	7.94426e-06	1.13938e-05
LOC100117945	3212	-2.51738	0.257464	151.179	1.13785e-31	4.35442e-31
LOC100117947	928.89	1.59722	0.300736	69.5245	2.86009e-14	5.80869e-14
LOC100117951	1780.43	-4.70221	1.0736	18.0614	0.00120045	0.00155371
LOC100117953	1622.21	1.63587	0.167953	145.246	2.12467e-30	7.77612e-30
LOC100117954	452.828	-2.67704	0.595366	29.8345	5.28918e-06	7.66306e-06
LOC100117956	621.509	2.20253	0.290859	66.2815	1.38178e-13	2.72972e-13
LOC100117958	110.472	-1.60876	0.652012	134.071	5.24379e-28	1.76751e-27
LOC100117959	2596.35	-4.434	0.236277	355.456	1.16389e-75	1.54538e-74
LOC100117961	1103.53	-2.23933	0.260548	103.769	1.54979e-21	4.17774e-21
LOC100117963	340.276	-2.2925	0.203426	127.199	1.54671e-26	4.96508e-26
LOC100117965	913.26	-4.69909	1.10877	29.1876	7.16061e-06	1.03049e-05
LOC100117966	225.887	1.61706	0.316283	95.3271	9.70915e-20	2.45334e-19
LOC100117968	62.9246	-8.04481	1.05688	213.408	4.91173e-45	2.82035e-44
LOC100117970	5089.07	-3.62811	0.172961	496.925	3.09751e-106	8.40174e-105
LOC100117971	749.49	2.05096	0.294732	125.893	2.94059e-26	9.35657e-26
LOC100117973	307.312	-3.22944	0.87287	64.5845	3.14767e-13	6.12467e-13
LOC100117976	507.385	1.76552	0.438666	69.7348	2.58212e-14	5.25426e-14
LOC100117979	741.126	-2.01806	0.207207	93.9379	1.9169e-19	4.78923e-19
LOC100117985	3085.53	1.95369	0.34774	82.4949	5.15529e-17	1.17492e-16
LOC100117989	2570.39	-1.60782	0.251326	58.5897	5.73829e-12	1.06097e-11
LOC100117991	1550.53	1.69675	0.616475	144.743	2.7231e-30	9.93477e-30
LOC100118006	22009.7	-6.20089	1.14469	21.2612	0.000281049	0.000375255
LOC100118010	366.906	-2.3827	0.527525	633.788	7.53407e-136	3.92733e-134
LOC100118014	4831.02	10.8463	0.624366	312.852	1.82879e-66	1.89259e-65
LOC100118015	3334.65	-3.65126	0.633142	27.1721	1.83481e-05	2.5847e-05
LOC100118018	3647.48	-1.72321	0.128131	284.358	2.56086e-60	2.22333e-59
LOC100118019	2928.09	1.78508	0.367576	23.6415	9.42369e-05	0.0001283
LOC100118022	1092.81	1.94051	0.180913	152.425	6.15298e-32	2.37766e-31
LOC100118023	369.652	1.52364	0.395527	90.1701	1.21164e-18	2.94642e-18
LOC100118028	163.9	-4.73158	0.534452	469.379	2.80553e-100	6.73062e-99
LOC100118030	189.94	-1.88067	0.40324	31.0164	3.03789e-06	4.4569e-06
LOC100118032	1636.25	-3.65525	1.14102	25.3516	4.27495e-05	5.91102e-05
LOC100118036	22.4812	5.25901	1.2655	78.2769	4.03606e-16	8.84206e-16
LOC100118039	629.221	-4.89339	0.598443	86.5381	7.15473e-18	1.68926e-17
LOC100118041	35170.8	-1.71439	0.43184	42.2096	1.50935e-08	2.43554e-08
LOC100118044	562.626	1.70165	0.245678	75.1069	1.89149e-15	4.03495e-15
LOC100118045	11.7145	1.69848	1.9346	28.5025	9.86427e-06	1.40837e-05
LOC100118046	345.942	-8.78179	0.634371	351.14	9.95011e-75	1.28873e-73
LOC100118049	1080.77	-4.25016	1.12198	26.1681	2.92683e-05	4.08261e-05
LOC100118052	2471.09	1.92609	0.238429	89.635	1.57412e-18	3.80741e-18
LOC100118055	2536.26	3.25413	0.182486	548.415	2.25346e-117	8.01815e-116
LOC100118061	120.764	-4.05729	0.827735	111.026	4.39676e-23	1.25154e-22
LOC100118062	2737.67	4.42894	0.307567	336.639	1.34452e-71	1.60217e-70
LOC100118063	1141.15	-1.96201	0.53943	89.3158	1.84004e-18	4.43452e-18
LOC100118065	2827.14	-2.98591	0.290284	140.765	1.93592e-29	6.87092e-29
LOC100118068	9608.62	1.69069	0.519019	75.1938	1.81312e-15	3.87363e-15
LOC100118070	323.378	2.80332	0.278595	351.904	6.80451e-75	8.85845e-74
LOC100118072	223.381	4.6379	0.522406	296.919	5.00574e-63	4.67953e-62
LOC100118076	466.575	1.81192	0.377019	81.1734	9.82579e-17	2.21465e-16
LOC100118080	383.853	3.85403	0.432197	724.097	2.11042e-155	1.62016e-153
LOC100118083	1506.15	-5.08894	0.304911	247.336	2.43974e-52	1.72264e-51
LOC100118086	431.618	3.64456	0.284997	394.823	3.65543e-84	5.99784e-83
LOC100118089	1661.92	2.31065	0.227671	386.815	1.96246e-82	3.08801e-81
LOC100118094	5517.53	-5.59808	0.599987	74.7077	2.29742e-15	4.88034e-15
LOC100118095	2410.18	3.42017	0.23006	373.844	1.24376e-79	1.83621e-78
LOC100118101	124.112	-2.89657	0.968134	132.573	1.09662e-27	3.65358e-27
LOC100118105	4723.98	4.87896	0.179561	948.889	4.25099e-204	6.99315e-202
LOC100118106	119.175	2.59459	0.36198	91.4366	6.52056e-19	1.59977e-18
LOC100118107	9136.08	-1.99433	0.185009	137.065	1.19906e-28	4.13068e-28
LOC100118112	1623.91	-2.55342	0.362074	130.24	3.45989e-27	1.1354e-26
LOC100118113	3313.18	-2.91466	0.191172	212.86	6.44544e-45	3.68764e-44
LOC100118117	206.564	2.58259	0.712686	125.74	3.17102e-26	1.00821e-25
LOC100118121	12491	-7.09422	0.903693	82.5668	4.9775e-17	1.13481e-16
LOC100118123	220.201	8.6697	0.877904	356.669	6.36865e-76	8.51563e-75
LOC100118125	3366.76	1.86982	0.216675	179.755	8.41594e-38	3.89922e-37
LOC100118126	1159.53	8.1941	0.644456	631.331	2.56398e-135	1.32024e-133
LOC100118127	18007.6	3.61254	1.47735	80.6336	1.27867e-16	2.86469e-16
LOC100118128	347.326	1.50513	0.268431	118.235	1.27221e-24	3.82418e-24
LOC100118132	11282.8	-3.61902	0.303049	439.694	7.34261e-94	1.54627e-92
LOC100118133	4717.42	-1.88963	0.229145	210.207	2.39763e-44	1.34325e-43
LOC100118134	271.542	-2.60797	0.235846	164.913	1.29126e-34	5.4467e-34
LOC100118136	890.866	-3.43601	0.3141	541.348	7.61631e-116	2.59344e-114
LOC100118137	6715.25	-4.64778	0.450218	120.356	4.48246e-25	1.37115e-24
LOC100118138	312.262	-1.58781	0.327136	44.8581	4.25532e-09	7.03409e-09
LOC100118139	687.094	-6.81639	0.851011	117.021	2.31058e-24	6.89473e-24
LOC100118146	29362.1	3.04708	0.204179	618.22	1.76458e-132	8.53127e-131
LOC100118147	444.595	2.70652	0.214004	398.101	7.15321e-85	1.20172e-83
LOC100118148	386.036	-5.52193	0.625687	59.1717	4.33054e-12	8.05505e-12
LOC100118150	87.5729	-6.93597	1.26848	220.026	1.85071e-46	1.12167e-45
LOC100118152	388.086	-5.28511	0.409105	140.583	2.11709e-29	7.50551e-29
LOC100118164	369.616	-4.06323	0.448341	120.43	4.32241e-25	1.32283e-24
LOC100118167	304.588	-2.87678	0.594266	236.184	6.15391e-50	4.0727e-49
LOC100118170	48861.7	-6.4364	0.290723	364.094	1.58716e-77	2.21905e-76
LOC100118174	568.83	-1.75125	0.25895	58.4573	6.11746e-12	1.13008e-11
LOC100118177	7515.5	2.65616	0.25246	196.269	2.38169e-41	1.21649e-40
LOC100118181	81.9323	-2.17328	0.39156	34.2141	6.73531e-07	1.01543e-06
LOC100118182	2456.46	3.7453	0.264486	507.498	1.60077e-108	4.49599e-107
LOC100118184	3523.67	-1.96459	0.22944	133.723	6.2221e-28	2.08948e-27
LOC100118197	44044.6	-1.52069	0.21426	155.598	1.28507e-32	5.08527e-32
LOC100118198	1427.02	1.51335	0.21292	69.5181	2.869e-14	5.82584e-14
LOC100118201	151.561	-1.61307	0.275034	71.3187	1.19542e-14	2.46337e-14
LOC100118202	2436.88	2.06811	0.457326	113.458	1.33153e-23	3.87024e-23
LOC100118211	1077.07	2.42715	0.532583	28.9111	8.1492e-06	1.16824e-05
LOC100118213	4262.71	2.79686	0.156331	563.95	9.80709e-121	3.71935e-119
LOC100118220	1352.79	2.28044	0.219526	211.387	1.33645e-44	7.56764e-44
LOC100118224	1925.71	-4.712	1.13345	83.7291	2.82204e-17	6.49114e-17
LOC100118226	383.488	2.34595	0.503336	51.8991	1.44812e-10	2.53395e-10
LOC100118229	2508.35	-2.29334	1.66165	26.2086	2.87229e-05	4.00961e-05
LOC100118234	62982.1	-1.75341	0.294519	123.312	1.04733e-25	3.27165e-25
LOC100118236	3858.69	1.79185	0.265569	100.539	7.55146e-21	1.98742e-20
LOC100118238	2378.85	-5.18074	0.413319	296.94	4.95383e-63	4.63443e-62
LOC100118240	2640.56	2.47783	0.198454	376.268	3.7255e-80	5.55187e-79
LOC100118241	4539.04	2.46679	0.251479	125.941	2.87189e-26	9.14487e-26
LOC100118242	1388.37	-2.71959	0.161245	317.795	1.56867e-67	1.65862e-66
LOC100118244	4788.18	-2.75279	0.226771	190.221	4.75042e-40	2.33956e-39
LOC100118245	62.9023	9.26773	1.33647	187.834	1.54795e-39	7.51835e-39
LOC100118249	2054.62	1.61994	0.243056	158.114	3.70978e-33	1.49703e-32
LOC100118251	3812.24	2.76588	0.330949	197.029	1.63519e-41	8.39262e-41
LOC100118253	38730.4	-4.9705	0.276548	320.502	4.08606e-68	4.39746e-67
LOC100118257	917.897	1.65695	0.248073	97.1838	3.9104e-20	1.00067e-19
LOC100118265	4219.9	-4.24037	0.261724	240.909	5.9125e-51	3.99859e-50
LOC100118267	773.063	-5.56073	1.45877	48.1793	8.65966e-10	1.46824e-09
LOC100118270	251.233	-4.93245	1.05914	132.197	1.31965e-27	4.38741e-27
LOC100118272	1860.94	2.46808	0.454598	32.8245	1.29747e-06	1.93741e-06
LOC100118277	2965.39	-3.8326	0.259905	316.765	2.61639e-67	2.75036e-66
LOC100118278	8166.05	1.87155	0.140332	279.6	2.71795e-59	2.28759e-58
LOC100118280	4855.47	-3.58294	0.697554	86.4929	7.31466e-18	1.72574e-17
LOC100118283	4427.04	2.47125	0.184154	221.318	9.75469e-47	5.9577e-46
LOC100118287	1400.81	-2.19914	0.295126	68.4069	4.92293e-14	9.89821e-14
LOC100118289	3851.8	-2.41622	0.301127	102.763	2.53754e-21	6.80707e-21
LOC100118291	2113.89	2.02943	0.266178	82.6291	4.8285e-17	1.10143e-16
LOC100118295	3800.15	5.66806	0.250529	931.978	1.9629e-200	2.96001e-198
LOC100118297	6517.53	1.96889	0.224403	185.702	4.44435e-39	2.1228e-38
LOC100118301	716.238	-7.05024	0.953036	98.3041	2.25849e-20	5.83367e-20
LOC100118310	788.024	-2.26773	0.935952	58.6986	5.44395e-12	1.00758e-11
LOC100118311	1392.8	-1.58868	0.763641	301.013	6.55089e-64	6.27212e-63
LOC100118315	17258.3	-1.93744	0.214785	471.628	9.15732e-101	2.21366e-99
LOC100118316	900.556	1.81887	0.36794	62.042	1.0794e-12	2.0576e-12
LOC100118321	1670.77	4.17817	0.210589	614.825	9.58683e-132	4.49764e-130
LOC100118322	1696.59	2.99239	0.234753	163.747	2.29729e-34	9.62295e-34
LOC100118323	11908	-1.5628	0.253143	169.893	1.10274e-35	4.76412e-35
LOC100118324	950.606	3.28028	0.572435	156.253	9.30032e-33	3.69881e-32
LOC100118326	5865.95	1.73398	0.339514	64.0285	4.12184e-13	7.97729e-13
LOC100118327	3725.69	4.57086	0.465232	102.399	3.03465e-21	8.11481e-21
LOC100118328	1626.95	2.44309	0.203441	207.758	8.06359e-44	4.44094e-43
LOC100118330	16.8781	-5.03452	1.42354	51.3213	1.91247e-10	3.33222e-10
LOC100118333	2087.12	1.91195	0.179021	179.471	9.68709e-38	4.47833e-37
LOC100118334	32.7468	-2.22379	0.426382	53.8875	5.5559e-11	9.88851e-11
LOC100118336	1285.13	1.86686	0.977701	39.2338	6.23314e-08	9.80931e-08
LOC100118339	8.05516	-4.25299	1.29371	20.4241	0.000411756	0.00054609
LOC100118344	6.27684	2.03191	1.19858	15.9283	0.00311688	0.00396083
LOC100118349	108.675	1.82388	0.278874	96.6023	5.19914e-20	1.32377e-19
LOC100118351	477.297	-2.58063	0.55315	23.8502	8.55897e-05	0.000116765
LOC100118354	15828.5	2.13584	0.268338	315.879	4.06387e-67	4.24728e-66
LOC100118356	3701.69	2.50076	0.284255	148.738	3.79494e-31	1.42347e-30
LOC100118360	2239.87	1.55652	0.285399	85.1184	1.43169e-17	3.33429e-17
LOC100118367	2236.17	-1.90629	0.323737	60.2311	2.59398e-12	4.86568e-12
LOC100118369	6554.46	-2.93183	0.381801	77.4899	5.92321e-16	1.28938e-15
LOC100118376	673.049	-2.48332	0.489467	40.1386	4.05198e-08	6.42384e-08
LOC100118386	1547.17	-1.96213	0.251489	119.768	5.98687e-25	1.82133e-24
LOC100118388	9664.42	-1.67957	0.170465	336.14	1.72253e-71	2.0411e-70
LOC100118394	682.017	-1.95465	0.440608	19.7903	0.000549316	0.000723304
LOC100118395	9685.5	-2.47211	0.360064	59.5732	3.56625e-12	6.65396e-12
LOC100118396	656.623	-1.84181	0.458516	26.3105	2.73951e-05	3.82722e-05
LOC100118397	1899.09	-3.70842	0.937454	21.1246	0.000299161	0.000398892
LOC100118404	1032.52	2.21981	0.247251	187.79	1.5821e-39	7.67245e-39
LOC100118407	1861.55	1.67653	0.314025	107.941	2.00038e-22	5.57266e-22
LOC100118411	3357.63	-2.06796	0.28236	88.8017	2.366e-18	5.67722e-18
LOC100118414	3014.63	2.11898	0.578517	89.8944	1.38657e-18	3.35953e-18
LOC100118416	5864.79	2.43356	0.240402	188.367	1.18917e-39	5.80024e-39
LOC100118417	2239.34	-4.96712	1.27577	66.6198	1.17249e-13	2.32207e-13
LOC100118422	3426.43	-2.9778	0.415121	84.7599	1.70571e-17	3.96154e-17
LOC100118424	368.865	-5.61753	1.26262	582.621	8.93842e-125	3.7001e-123
LOC100118433	932.07	1.83686	0.211097	145.734	1.66962e-30	6.13194e-30
LOC100118435	12186.5	2.73352	0.165788	717.831	4.79884e-154	3.55479e-152
LOC100118436	2358.94	2.6307	0.274241	165.808	8.29791e-35	3.5142e-34
LOC100118447	89.4677	6.10356	0.79708	112.342	2.30359e-23	6.62872e-23
LOC100118450	2277.32	11.9689	0.661099	1146.39	0.000000000000000000000000000000000000000000000000000000000000000000000000000000000000000000000000000000000000000000000000000000000000000000000000000000000000000000000000000000000000000000000000000000000000000000000000000000000000000000000000000000666426451809916	0.000000000000000000000000000000000000000000000000000000000000000000000000000000000000000000000000000000000000000000000000000000000000000000000000000000000000000000000000000000000000000000000000000000000000000000000000000000000000000000000000000241189253287892
LOC100118455	1628.68	-4.74867	1.3104	69.6681	2.66718e-14	5.42299e-14
LOC100118458	165.512	1.56552	1.33039	15.2411	0.00422632	0.005338
LOC100118463	2731.43	-5.22167	0.228043	526.796	1.07137e-112	3.32623e-111
LOC100118465	7419.38	4.83539	0.312758	510.025	4.54667e-109	1.303e-107
LOC100118466	1481.04	-5.64807	1.04772	54.6249	3.89335e-11	6.95881e-11
LOC100118467	207.767	-2.12893	1.21631	18.7532	0.000878717	0.00114608
LOC100118468	2578.96	-2.52716	0.433112	105.864	5.54248e-22	1.51831e-21
LOC100118469	1048.16	2.35673	0.355529	134.493	4.25864e-28	1.43928e-27
LOC100118473	1728.98	1.67482	0.268714	60.0273	2.86273e-12	5.35948e-12
LOC100118476	674.76	5.57396	0.30882	508.847	8.17577e-109	2.32203e-107
LOC100118477	26465.1	1.67237	0.296833	86.0038	9.2893e-18	2.18267e-17
LOC100118480	413.695	1.98609	0.381321	124.879	4.84342e-26	1.52958e-25
LOC100118483	501.724	2.1218	0.285848	89.4542	1.71968e-18	4.15234e-18
LOC100118487	8422.22	-3.33472	0.617959	49.874	3.83628e-10	6.60336e-10
LOC100118491	905.74	3.42731	0.557764	140.216	2.53768e-29	8.96647e-29
LOC100118493	944.95	1.61485	0.216608	74.8423	2.1517e-15	4.57732e-15
LOC100118496	2384.63	-4.3554	0.596349	72.2032	7.77449e-15	1.61521e-14
LOC100118505	846.877	-8.34979	0.753805	212.679	7.04954e-45	4.02963e-44
LOC100118508	1352.48	-3.3281	0.347144	103.332	1.9202e-21	5.16525e-21
LOC100118512	4124.49	1.5517	0.21062	68.5899	4.50407e-14	9.06756e-14
LOC100118515	411.405	-4.23107	0.391867	107.657	2.29887e-22	6.38593e-22
LOC100118517	1433.27	1.95143	0.333064	337.108	1.06495e-71	1.27744e-70
LOC100118520	952.447	-4.36989	1.01905	23.5833	9.6799e-05	0.000131731
LOC100118521	1258.61	1.64449	0.265872	90.402	1.08168e-18	2.63392e-18
LOC100118524	3714.76	3.59077	0.313148	364.889	1.06858e-77	1.50731e-76
LOC100118527	509.648	2.05841	0.185742	282.248	7.29878e-60	6.23844e-59
LOC100118530	498.606	2.32852	0.240428	150.687	1.45048e-31	5.53076e-31
LOC100118539	2539.9	3.85343	0.195739	514.332	5.32155e-110	1.56763e-108
LOC100118541	1548.49	1.81743	0.33069	193.995	7.33967e-41	3.7011e-40
LOC100118543	3442.51	-5.06774	0.501799	383.261	1.14987e-81	1.76765e-80
LOC100118544	1079.58	-5.15518	0.287587	375.018	6.93656e-80	1.02647e-78
LOC100118546	3494.28	2.31258	0.285484	86.0937	8.89002e-18	2.08924e-17
LOC100118548	839.371	3.1291	0.228445	382.61	1.58963e-81	2.4348e-80
LOC100118552	996.314	-1.57848	0.232847	44.6911	4.60949e-09	7.60761e-09
LOC100118553	394.29	2.14182	0.196458	260.877	2.95101e-55	2.2237e-54
LOC100118555	464.424	-1.53877	0.237696	64.2248	3.74753e-13	7.26506e-13
LOC100118566	986.976	-3.20282	0.839963	35.0726	4.48844e-07	6.81552e-07
LOC100118567	1255.35	-3.45827	0.480199	61.8434	1.18842e-12	2.2593e-12
LOC100118569	1313.34	-2.98287	0.620535	87.9268	3.62902e-18	8.65375e-18
LOC100118574	412.193	3.44951	0.440884	280.366	1.85855e-59	1.57053e-58
LOC100118576	978.309	-2.18877	0.471823	153.331	3.93482e-32	1.5322e-31
LOC100118577	48.2013	-1.72935	0.823323	22.601	0.00015212	0.000205361
LOC100118578	2413.22	-2.03612	0.201623	120.885	3.45711e-25	1.06083e-24
LOC100118579	5799.05	7.46759	0.303644	1045.7	4.45574e-225	1.0854e-222
LOC100118581	3336.63	2.77981	0.242931	291.666	6.79678e-62	6.14524e-61
LOC100118584	4413.83	-3.45733	0.445007	71.4439	1.12484e-14	2.32019e-14
LOC100118586	39339.4	2.23887	0.739717	208.572	5.38997e-44	2.99188e-43
LOC100118588	2303.86	-3.03006	0.497562	37.0545	1.75531e-07	2.71285e-07
LOC100118606	10853.7	-3.94805	0.278414	300.073	1.04507e-63	9.96831e-63
LOC100118612	175.703	1.69457	0.531134	174.694	1.0276e-36	4.60767e-36
LOC100118613	34.9787	-7.00606	1.26781	110.296	6.29343e-23	1.78302e-22
LOC100118614	3147.96	-5.90645	0.307601	297.683	3.42466e-63	3.21573e-62
LOC100118615	816.945	-6.16536	0.567237	690.866	3.31157e-148	2.21945e-146
LOC100118618	2804.56	1.67011	0.312954	79.0229	2.80522e-16	6.19379e-16
LOC100118620	9758.21	-5.14088	1.1018	71.4965	1.09642e-14	2.26343e-14
LOC100118623	14708.7	1.84118	0.430641	55.5367	2.50764e-11	4.52418e-11
LOC100118626	4149.48	4.12302	0.228205	458.108	7.67317e-98	1.74186e-96
LOC100118628	3288.56	1.62034	0.361798	223.443	3.40375e-47	2.09705e-46
LOC100118635	6933.31	-1.97834	0.204429	123.179	1.11807e-25	3.4866e-25
LOC100118638	223.674	-2.7503	1.01921	23.2897	0.00011082	0.000150408
LOC100118643	2804.45	-8.29624	1.28132	531.253	1.16351e-113	3.72177e-112
LOC100118646	6948.3	3.34559	0.25054	526.902	1.01655e-112	3.16379e-111
LOC100118647	2751.88	-2.75754	0.398698	114.523	7.88801e-24	2.30916e-23
LOC100118649	2821.73	-2.7374	1.03296	168.604	2.08525e-35	8.95992e-35
LOC100118651	944.805	4.19561	0.185915	537.828	4.39884e-115	1.47019e-113
LOC100118653	693.284	-2.98953	0.29621	102.673	2.65246e-21	7.10935e-21
LOC100118659	931.626	4.17801	0.30225	211.473	1.28073e-44	7.26186e-44
LOC100118661	4333.9	2.4553	0.180479	246.994	2.8906e-52	2.03531e-51
LOC100118666	3268.17	2.87812	0.210877	300.248	9.58074e-64	9.14539e-63
LOC100118667	6781.99	3.05935	0.286349	232.396	4.02424e-49	2.60077e-48
LOC100118669	1131.97	4.57367	0.220607	841.375	8.37077e-181	9.38341e-179
LOC100118674	1109.34	1.87298	0.608076	26.3484	2.69161e-05	3.76238e-05
LOC100118675	1665.73	-2.52707	0.203381	265.511	2.95994e-56	2.30163e-55
LOC100118676	54.278	-10.4289	1.68971	76.3182	1.04846e-15	2.25673e-15
LOC100118678	3893.04	3.19338	0.202223	510.503	3.58471e-109	1.03199e-107
LOC100118680	17.3934	4.76748	1.35741	53.3498	7.19985e-11	1.27678e-10
LOC100118683	26128.9	5.89455	0.26891	1054.49	5.54276e-227	1.4042e-224
LOC100118685	3789.11	3.64822	0.177559	529.367	2.97712e-113	9.35762e-112
LOC100118688	4308.85	1.63209	0.497289	131.181	2.17678e-27	7.19552e-27
LOC100118689	106.46	-5.10221	0.758973	41.8828	1.76416e-08	2.83874e-08
LOC100118693	995.905	-5.63394	0.406074	435.756	5.21294e-93	1.0737e-91
LOC100118695	40299.1	-6.08526	0.633561	140.163	2.6042e-29	9.1938e-29
LOC100118696	2820.4	-1.50483	0.230513	147.332	7.59206e-31	2.81854e-30
LOC100118697	97.1955	-1.87944	0.511042	16.6021	0.00230901	0.00295198
LOC100118708	2555.25	-2.72457	0.432619	234.126	1.70754e-49	1.1132e-48
LOC100118709	5909.29	-3.00867	0.241711	171.083	6.1233e-36	2.66726e-35
LOC100118711	3866.08	1.8256	0.186543	151.582	9.3261e-32	3.57873e-31
LOC100118714	729.338	-3.7045	0.609254	85.2921	1.31525e-17	3.06819e-17
LOC100118723	325.867	6.64045	0.849672	277.053	9.62532e-59	7.99501e-58
LOC100118725	4000.27	-2.69813	0.426755	75.8804	1.29772e-15	2.78283e-15
LOC100118730	2425.31	2.02816	0.274489	235.71	7.78348e-50	5.1244e-49
LOC100118731	16414.1	3.78158	0.269166	351.056	1.03762e-74	1.34255e-73
LOC100118733	13137.9	1.76329	0.244124	137.352	1.04104e-28	3.59706e-28
LOC100118736	2592.55	4.25926	0.262365	232.349	4.1201e-49	2.66136e-48
LOC100118743	1737.06	-4.24859	0.572281	52.812	9.32985e-11	1.64506e-10
LOC100118746	882.503	10.226	1.48701	118.486	1.12447e-24	3.3865e-24
LOC100118750	33825	-2.58215	0.486489	106.149	4.8194e-22	1.3228e-21
LOC100118752	5904.06	-3.25453	0.172252	614.267	1.26556e-131	5.91544e-130
LOC100118754	13603.1	-2.3437	0.176515	341.086	1.47426e-72	1.80604e-71
LOC100118756	77.5491	1.58593	1.5717	186.042	3.75605e-39	1.80015e-38
LOC100118760	704.615	2.50723	0.209208	187.754	1.60989e-39	7.80423e-39
LOC100118766	453.857	1.74948	0.199344	163.953	2.07522e-34	8.71e-34
LOC100118773	3012.74	2.24451	0.198928	221.68	8.15556e-47	4.99306e-46
LOC100118780	1772.98	5.13883	0.458717	202.876	9.049e-43	4.82626e-42
LOC100118781	20036.9	-5.23345	0.663427	235.498	8.6458e-50	5.68325e-49
LOC100118784	198.719	-1.52069	0.252784	124.008	7.43787e-26	2.33438e-25
LOC100118785	48639.6	-2.36791	1.33331	83.9954	2.47786e-17	5.71194e-17
LOC100118788	3099.77	-4.88143	0.364314	218.029	4.97835e-46	2.95921e-45
LOC100118793	434.225	-4.34377	0.369286	182.463	2.20611e-38	1.03499e-37
LOC100118797	223.398	9.01295	0.880924	322.923	1.22693e-68	1.33979e-67
LOC100118800	1801.39	-1.73826	0.464483	42.0027	1.66599e-08	2.6835e-08
LOC100118801	314.013	-2.14725	0.702372	65.8914	1.66974e-13	3.28783e-13
LOC100118803	1513.03	1.83232	0.337802	123.182	1.11661e-25	3.48292e-25
LOC100118808	1079.14	-10.2193	0.699319	304.681	1.05917e-64	1.03363e-63
LOC100118809	1538.86	1.79384	0.344192	106.912	3.31449e-22	9.15295e-22
LOC100118814	2592.62	4.89641	0.224783	568.101	1.23989e-121	4.86243e-120
LOC100118818	4728.67	3.21708	0.259732	380.805	3.90207e-81	5.91947e-80
LOC100118819	3796.53	2.4097	0.173158	420.606	9.80455e-90	1.84813e-88
LOC100118823	660.336	1.79428	0.243625	94.4473	1.49379e-19	3.74319e-19
LOC100118824	691.564	-3.8646	0.768031	171.695	4.52603e-36	1.98515e-35
LOC100118826	1243.94	2.55468	0.438656	56.84	1.33661e-11	2.43784e-11
LOC100118828	209.336	2.31046	0.408022	98.8765	1.70609e-20	4.4294e-20
LOC100118832	2677.62	-1.79072	0.152309	224.06	2.50669e-47	1.54964e-46
LOC100118834	1530.23	-6.69689	0.331441	519.23	4.64121e-111	1.39977e-109
LOC100118835	2377	-5.64995	1.23418	55.8173	2.19004e-11	3.95908e-11
LOC100118842	1371.21	2.72935	0.302262	109.318	1.01703e-22	2.86028e-22
LOC100118843	205.381	-2.66531	0.920621	175.827	5.86852e-37	2.64826e-36
LOC100118844	607.071	-2.18123	0.600526	298.679	2.08853e-63	1.97428e-62
LOC100118846	113.692	-6.54435	0.681397	134.553	4.13425e-28	1.39761e-27
LOC100118850	20.4434	-1.92681	1.21896	18.698	0.000900912	0.00117358
LOC100118851	201.897	-5.5522	0.674632	78.7209	3.25029e-16	7.15154e-16
LOC100118855	478.883	2.39472	0.256379	115.41	5.10142e-24	1.50594e-23
LOC100118858	2491.96	-1.83401	0.318735	171.135	5.96758e-36	2.60301e-35
LOC100118863	316.224	-2.15623	0.559587	35.6656	3.39018e-07	5.17577e-07
LOC100118864	1526.64	4.44638	0.691815	826.884	1.1532e-177	1.20724e-175
LOC100118868	992.828	-6.30202	1.37431	60.1128	2.7468e-12	5.14549e-12
LOC100118876	556.725	-8.72854	0.402762	1600.52	0	0
LOC100118879	199.247	-3.7038	1.15751	50.0996	3.44195e-10	5.93187e-10
LOC100118884	4731.59	1.55672	0.186767	259.068	7.24254e-55	5.40608e-54
LOC100118887	294.355	-2.7807	0.333181	133.783	6.04144e-28	2.03151e-27
LOC100118891	1320.24	1.7581	0.30634	140.702	1.99729e-29	7.08475e-29
LOC100118895	121.217	-4.64916	0.438157	119.536	6.71128e-25	2.03865e-24
LOC100118902	17912.3	6.23096	0.333311	564.216	8.59129e-121	3.26804e-119
LOC100118904	8468.91	-5.41677	0.868205	95.4723	9.04278e-20	2.2877e-19
LOC100118909	8019.73	-4.6083	0.376934	257.603	1.49775e-54	1.10753e-53
LOC100118914	1880.26	2.14202	0.243801	135.877	2.15337e-28	7.34825e-28
LOC100118915	526.527	2.04647	0.213023	127.755	1.17615e-26	3.79092e-26
LOC100118917	39.7505	-5.01986	1.55453	75.9868	1.23214e-15	2.6449e-15
LOC100118922	52.0943	2.82685	1.01547	43.6505	7.58294e-09	1.241e-08
LOC100118925	1348.57	2.84801	0.228851	283.99	3.07343e-60	2.65742e-59
LOC100118927	58.786	2.55011	1.40492	271.8	1.30583e-57	1.05022e-56
LOC100118932	613.078	-5.46286	1.64229	33.0301	1.17768e-06	1.76123e-06
LOC100118935	524.284	-2.08766	0.786483	274.49	3.43559e-58	2.81492e-57
LOC100118939	152.249	7.00118	0.664253	283.829	3.32879e-60	2.87429e-59
LOC100118941	344.079	-1.70026	0.301807	41.9383	1.71805e-08	2.7656e-08
LOC100118944	1526.57	-2.36212	0.376657	57.235	1.10439e-11	2.021e-11
LOC100118946	126.18	-3.71068	0.862044	17.4075	0.00161048	0.00207211
LOC100118955	1077.78	-2.12431	0.254841	160.859	9.56678e-34	3.93066e-33
LOC100118963	1319.96	5.10524	0.306556	561.722	2.97644e-120	1.11546e-118
LOC100118965	4632.27	-3.37563	0.528033	60.7202	2.04719e-12	3.85259e-12
LOC100118970	4033.06	3.59917	0.189974	537.173	6.09507e-115	2.02641e-113
LOC100118971	4222.28	3.89006	0.398307	93.8028	2.048e-19	5.10971e-19
LOC100118973	932.397	1.7291	0.37817	49.8728	3.83861e-10	6.60558e-10
LOC100118976	14.7237	-3.75551	1.96083	23.1883	0.000116114	0.000157492
LOC100118978	232.07	-3.03863	0.179024	456.825	1.4534e-97	3.28167e-96
LOC100118980	1914.6	2.10151	0.293324	118.789	9.68764e-25	2.92593e-24
LOC100118983	99.4703	-6.12913	0.68673	160.237	1.30059e-33	5.31095e-33
LOC100118990	1076.06	2.16119	0.235418	494.38	1.10062e-105	2.95371e-104
LOC100118991	25613.4	1.76174	0.278547	94.9383	1.17456e-19	2.95611e-19
LOC100118996	730.613	2.25583	0.237932	149.398	2.73962e-31	1.03251e-30
LOC100119000	4124.43	4.3181	0.217754	940.607	2.64869e-202	4.1421e-200
LOC100119005	787.154	1.94516	0.468253	44.9701	4.03319e-09	6.66951e-09
LOC100119013	17256.1	-10.0923	1.40314	95.0776	1.09712e-19	2.76616e-19
LOC100119016	190.967	3.20059	0.428248	78.4082	3.7857e-16	8.30219e-16
LOC100119017	1935.94	-1.71108	0.252478	273.864	4.68546e-58	3.81922e-57
LOC100119022	3194.31	2.95567	0.211897	208.18	6.54259e-44	3.62058e-43
LOC100119025	909.834	2.0701	0.481257	19.8636	0.000531332	0.000699988
LOC100119029	295.065	-1.64864	0.247445	157.665	4.63051e-33	1.86205e-32
LOC100119034	399.61	-1.71773	0.246132	79.4628	2.26359e-16	5.01538e-16
LOC100119035	373.577	2.39163	0.284695	311.209	4.1362e-66	4.21845e-65
LOC100119038	1530.1	2.2817	0.192356	278.653	4.34981e-59	3.64171e-58
LOC100119040	1733.02	1.71105	0.279192	56.3461	1.69664e-11	3.08252e-11
LOC100119041	325.034	-2.04309	0.298966	113.442	1.34168e-23	3.89794e-23
LOC100119042	296.819	-3.05484	0.253816	198.849	6.64281e-42	3.46131e-41
LOC100119043	12847.5	2.60623	0.249087	112.892	1.75802e-23	5.07956e-23
LOC100119046	44889	-8.04158	1.66088	68.7293	4.2092e-14	8.48336e-14
LOC100119048	2112.28	-3.53106	0.548874	182.844	1.82729e-38	8.5886e-38
LOC100119052	2437.56	2.56757	0.216307	187.162	2.1582e-39	1.04144e-38
LOC100119053	880.702	-1.90675	0.288174	68.6324	4.412e-14	8.88784e-14
LOC100119055	1130.88	4.05887	0.470931	126.107	2.6469e-26	8.43265e-26
LOC100119057	197.6	-4.30809	1.39903	389.764	4.52792e-83	7.17837e-82
LOC100119058	5532.31	4.27497	0.243537	370.892	5.39901e-79	7.84281e-78
LOC100119063	2197.37	2.03044	0.194587	153.407	3.78877e-32	1.47714e-31
LOC100119065	2317.73	2.03585	0.203259	193.808	8.05323e-41	4.05769e-40
LOC100119076	338.056	-2.48494	0.340894	71.7122	9.87172e-15	2.04222e-14
LOC100119078	1449.16	-1.70264	0.122299	340.8	1.69873e-72	2.07701e-71
LOC100119080	20.7784	3.60058	1.67581	33.3127	1.03071e-06	1.54435e-06
LOC100119087	793.11	-2.0371	0.704018	47.4033	1.25669e-09	2.11766e-09
LOC100119089	2259.6	2.39206	0.300684	146.471	1.16106e-30	4.28531e-30
LOC100119101	190.861	-2.08761	0.356091	51.2259	2.00228e-10	3.48583e-10
LOC100119107	8100.93	4.06207	0.282726	378.557	1.19346e-80	1.79544e-79
LOC100119110	67.8124	-1.87727	1.10202	73.632	3.87877e-15	8.15611e-15
LOC100119111	103.764	-5.91573	0.640862	148.428	4.42065e-31	1.65425e-30
LOC100119116	5427.78	4.86018	0.310662	416.665	6.96902e-89	1.27383e-87
LOC100119119	3762.06	-1.6541	0.566078	183.303	1.45614e-38	6.86451e-38
LOC100119120	2950.19	-1.56198	0.458415	121.19	2.97504e-25	9.15124e-25
LOC100119123	2059.36	-1.93106	0.422873	51.8966	1.44989e-10	2.53656e-10
LOC100119126	4662.33	2.38649	0.200257	196.965	1.68795e-41	8.65286e-41
LOC100119129	1247.75	1.5294	0.289569	29.8747	5.19059e-06	7.52279e-06
LOC100119132	829.467	-2.84792	0.863921	53.2974	7.38405e-11	1.3078e-10
LOC100119138	12061.5	4.17199	0.276185	294.495	1.66765e-62	1.53854e-61
LOC100119140	3.0935	3.55664	1.71874	16.4542	0.00246655	0.00314957
LOC100119142	69.6373	-8.18027	1.11926	137.751	8.55152e-29	2.96448e-28
LOC100119143	884.277	3.07969	0.31462	149.743	2.31118e-31	8.73381e-31
LOC100119146	131.548	-2.72489	0.826717	70.9612	1.42243e-14	2.92214e-14
LOC100119149	1005.43	2.03874	0.230215	109.574	8.97318e-23	2.52922e-22
LOC100119151	457.705	-4.36087	1.14855	35.6106	3.47972e-07	5.30864e-07
LOC100119155	3964.09	-2.55781	0.31992	104.84	9.16125e-22	2.48545e-21
LOC100119158	2757.31	1.58399	0.21154	125.266	4.00358e-26	1.26752e-25
LOC100119161	16.2538	4.76057	1.05226	48.0337	9.28648e-10	1.57262e-09
LOC100119163	1013.61	-2.38813	0.402862	61.741	1.24885e-12	2.3724e-12
LOC100119167	298.665	1.84996	0.280052	54.1027	5.00837e-11	8.92531e-11
LOC100119171	736.6	2.5949	0.28856	118.348	1.20364e-24	3.6215e-24
LOC100119172	1614.79	1.68425	0.345445	36.8709	1.91508e-07	2.954e-07
LOC100119176	288.826	2.99219	0.210662	278.398	4.93588e-59	4.12691e-58
LOC100119183	7.65879	-5.67681	1.64042	22.8839	0.000133573	0.000180804
LOC100119184	97.821	-5.11038	0.600493	245.618	5.72084e-52	3.98821e-51
LOC100119185	1206.97	-5.81378	0.344559	219.433	2.48302e-46	1.49916e-45
LOC100119188	1838.74	-8.06903	0.768431	130.875	2.5307e-27	8.34366e-27
LOC100119189	1088.82	-1.53062	0.206669	67.2101	8.8033e-14	1.75222e-13
LOC100119192	129.519	1.66905	0.329146	148.929	3.45336e-31	1.29726e-30
LOC100119193	21945.6	-2.42109	0.228386	122.784	1.35828e-25	4.22632e-25
LOC100119195	649.518	-1.63681	0.380714	56.3986	1.65414e-11	3.0066e-11
LOC100119201	1444.16	1.99938	0.182345	343.73	3.95921e-73	4.91197e-72
LOC100119202	400.831	-5.34319	0.354678	235.993	6.76468e-50	4.45828e-49
LOC100119203	451.979	-2.02847	0.696548	19.56	0.000609855	0.000801186
LOC100119206	1239.01	-2.86518	0.152915	347.221	6.98239e-74	8.82694e-73
LOC100119207	1523.37	-1.65192	0.434745	61.2724	1.56694e-12	2.96511e-12
LOC100119209	79.1777	-2.68346	0.815191	284.457	2.43737e-60	2.11757e-59
LOC100119210	1716.11	-7.3603	0.564774	230.378	1.09439e-48	6.99075e-48
LOC100119211	1127.58	-2.24403	0.306519	102.099	3.5141e-21	9.37513e-21
LOC100119213	604.154	5.18816	0.320224	478.844	2.51921e-102	6.31899e-101
LOC100119214	18225.5	3.77332	0.198779	552.296	3.2603e-118	1.17659e-116
LOC100119219	2890.49	2.43441	0.236893	164.094	1.93517e-34	8.1303e-34
LOC100119220	252.043	-1.64144	0.308445	193.461	9.55915e-41	4.8069e-40
LOC100119221	3751.1	-2.45472	0.613097	18.7279	0.000888823	0.00115854
LOC100119225	456.513	-4.4394	0.757212	339.753	2.85882e-72	3.48199e-71
LOC100119226	3749.62	-3.79091	0.351945	130.023	3.84978e-27	1.26171e-26
LOC100119227	10322	1.92332	0.34064	110.695	5.17409e-23	1.46852e-22
LOC100119228	113.893	5.71389	0.553034	393.365	7.54698e-84	1.22876e-82
LOC100119231	1231.39	-3.15529	0.546874	31.0672	2.96631e-06	4.35493e-06
LOC100119232	4886.15	4.73096	0.255107	632.81	1.2263e-135	6.3402e-134
LOC100119233	2172.4	2.67068	0.23515	187.976	1.4428e-39	7.02113e-39
LOC100119236	1458.15	-5.54401	0.558374	118.711	1.00701e-24	3.03998e-24
LOC100119242	1448.38	2.20239	0.266261	71.8485	9.23842e-15	1.91371e-14
LOC100119244	6.31371	-4.49783	1.60154	16.9083	0.00201385	0.00258063
LOC100119245	8512.6	-5.52484	0.887673	44.2967	5.56687e-09	9.16262e-09
LOC100119246	15162.6	-7.01562	0.675541	261.351	2.33285e-55	1.76314e-54
LOC100119259	921.422	1.84215	0.441955	31.5568	2.3566e-06	3.47429e-06
LOC100119263	586.064	-3.47714	0.497698	89.3907	1.77394e-18	4.2809e-18
LOC100119265	227.176	1.52945	0.507005	46.5938	1.85281e-09	3.09951e-09
LOC100119268	1348.73	-3.87265	0.342042	129.408	5.21078e-27	1.70116e-26
LOC100119270	247.25	1.60252	0.401201	18.4403	0.00101204	0.00131523
LOC100119271	266.698	-2.03502	0.818754	56.8493	1.33057e-11	2.42717e-11
LOC100119276	3504.32	2.28333	0.189825	211.959	1.00715e-44	5.73376e-44
LOC100119280	6786.66	3.98078	0.291797	345.979	1.29492e-73	1.62725e-72
LOC100119283	40771	1.77818	0.226694	345.99	1.28727e-73	1.61924e-72
LOC100119286	127.14	-2.40399	0.852672	52.4587	1.10607e-10	1.94241e-10
LOC100119289	1487.81	-5.18373	0.834657	54.9249	3.36888e-11	6.041e-11
LOC100119291	7790.24	-2.76724	0.179075	319.795	5.80739e-68	6.22354e-67
LOC100119292	1586.32	-2.5124	0.346665	51.1752	2.05177e-10	3.56855e-10
LOC100119295	1795.73	2.30808	0.269502	180.362	6.23339e-38	2.89543e-37
LOC100119296	622.501	-5.4119	1.34617	438.497	1.33194e-93	2.76585e-92
LOC100119297	434.114	-2.56687	0.340838	53.9613	5.36188e-11	9.54991e-11
LOC100119298	1117.45	-3.17273	0.367891	85.9222	9.66703e-18	2.26932e-17
LOC100119306	1133.81	-1.88708	0.275788	60.7658	2.00244e-12	3.77174e-12
LOC100119307	798.213	2.04198	0.227234	309.448	9.92129e-66	9.99785e-65
LOC100119309	6262.39	2.41444	0.156659	466.065	1.46051e-99	3.43872e-98
LOC100119310	255.784	-1.82027	0.296049	206.68	1.37521e-43	7.51174e-43
LOC100119312	507.362	-2.2288	1.08811	14.4269	0.0060501	0.00756905
LOC100119318	4098.77	1.52199	0.219691	72.19	7.82462e-15	1.62536e-14
LOC100119322	1792.24	-3.11557	0.221789	200.307	3.22799e-42	1.69875e-41
LOC100119324	369.141	-8.15562	1.32962	86.2406	8.27433e-18	1.9478e-17
LOC100119326	66130.1	-8.61129	1.07043	123.309	1.04869e-25	3.27509e-25
LOC100119331	2257.79	-1.95678	0.220366	87.3224	4.87664e-18	1.15852e-17
LOC100119338	11012.1	4.03671	0.212665	581.427	1.62088e-124	6.66613e-123
LOC100119343	1390.23	3.11141	0.269326	185.625	4.61646e-39	2.20334e-38
LOC100119347	5351.93	-1.5231	0.217359	244.916	8.10238e-52	5.62372e-51
LOC100119350	524.015	-8.91563	0.73403	349.447	2.30855e-74	2.95975e-73
LOC100119352	1302.13	-2.71559	0.237806	127.602	1.26829e-26	4.08165e-26
LOC100119360	1056.99	-2.70348	0.729364	57.2653	1.08833e-11	1.99219e-11
LOC100119361	4456.08	-2.20855	0.37397	415.624	1.17011e-88	2.1174e-87
LOC100119363	7.76325	4.56292	1.47797	14.4808	0.00590858	0.00739565
LOC100119365	1085.83	2.92126	0.345766	159.242	2.1261e-33	8.63459e-33
LOC100119369	386.689	-1.75606	0.334079	29.8626	5.21989e-06	7.56439e-06
LOC100119370	485.473	1.96817	0.240482	200.481	2.96121e-42	1.55965e-41
LOC100119376	249.299	-2.23877	0.353538	106.813	3.48022e-22	9.60016e-22
LOC100119378	2327.4	2.71603	0.291355	129.024	6.29612e-27	2.05073e-26
LOC100119384	4920.21	-4.39515	0.943873	59.9266	3.00575e-12	5.62307e-12
LOC100119385	1188.63	-3.37941	0.573536	30.8086	3.34937e-06	4.90083e-06
LOC100119392	1030.74	-3.58105	0.296437	128.32	8.90632e-27	2.88754e-26
LOC100119393	801.416	2.74232	0.14926	336.146	1.71746e-71	2.03699e-70
LOC100119395	1742.77	-6.15097	0.835093	50.1469	3.36467e-10	5.80183e-10
LOC100119396	4170	-2.96066	0.397311	60.2261	2.60026e-12	4.87674e-12
LOC100119400	3.09494	-4.1545	1.51717	13.5822	0.00875498	0.0108672
LOC100119401	1552.58	-2.52237	0.239275	215.568	1.68481e-45	9.83931e-45
LOC100119404	800.527	2.44152	0.237872	170.964	6.4954e-36	2.82352e-35
LOC100119414	844.331	-1.76991	1.03114	30.2471	4.35908e-06	6.34599e-06
LOC100119416	741.6	-2.57311	0.731468	47.4716	1.21621e-09	2.05054e-09
LOC100119418	531.886	-3.20305	0.259635	177.179	3.00874e-37	1.36601e-36
LOC100119422	14679.2	4.48487	0.308829	280.531	1.71214e-59	1.44971e-58
LOC100119423	33.3182	-2.03239	0.580792	19.6667	0.000581019	0.000763937
LOC100119428	5583.74	2.81809	0.174647	331.006	2.21022e-70	2.54055e-69
LOC100119431	332.323	-2.13482	0.589833	151.108	1.17841e-31	4.50555e-31
LOC100119432	6237.61	2.0502	0.239592	111.144	4.14943e-23	1.18194e-22
LOC100119433	1622.98	-3.02616	0.799961	32.9814	1.20501e-06	1.80105e-06
LOC100119434	316.782	-3.73442	0.725619	161.489	7.00907e-34	2.89292e-33
LOC100119435	116.653	-5.96016	0.407993	455.706	2.53725e-97	5.67832e-96
LOC100119442	4672.76	-3.66864	0.289363	140.189	2.57138e-29	9.083e-29
LOC100119443	1604.93	2.56685	0.489081	159.764	1.64277e-33	6.69098e-33
LOC100119444	1493.16	-2.10354	1.04966	39.4708	5.56847e-08	8.77202e-08
LOC100119446	10055.6	1.65188	0.246631	122.162	1.84466e-25	5.71025e-25
LOC100119448	1571.25	1.74147	0.31208	350.682	1.24919e-74	1.60808e-73
LOC100119451	401.024	2.15041	0.339616	50.6313	2.66541e-10	4.61808e-10
LOC100119452	4394.82	1.70775	0.299627	67.6201	7.21429e-14	1.4432e-13
LOC100119455	584.792	1.55002	0.293908	97.0669	4.14091e-20	1.05816e-19
LOC100119456	2726.53	-2.4715	0.205963	144.564	2.97429e-30	1.08356e-29
LOC100119460	202.541	-1.80317	0.238347	125.919	2.90418e-26	9.24302e-26
LOC100119464	866.83	-7.63008	0.522248	360.531	9.33349e-77	1.27952e-75
LOC100119465	9550.17	2.30987	0.41781	49.7577	4.05696e-10	6.9728e-10
LOC100119466	1054.9	-4.63766	0.707681	58.2421	6.78831e-12	1.25255e-11
LOC100119467	14426.7	-5.73799	0.825768	71.0555	1.35865e-14	2.79339e-14
LOC100119469	1832.68	3.28512	0.19771	429.721	1.05074e-91	2.10597e-90
LOC100119473	4085.54	-2.7824	0.176049	373.761	1.29603e-79	1.91116e-78
LOC100119475	597.498	-2.88668	0.625371	58.6852	5.47933e-12	1.01398e-11
LOC100119481	2785.16	1.9588	0.224399	150.103	1.93496e-31	7.34055e-31
LOC100119485	6318.26	-5.22704	0.315012	337.083	1.07809e-71	1.28832e-70
LOC100119487	2678.74	-2.95565	0.208797	685.21	5.55441e-147	3.57146e-145
LOC100119496	1337.13	2.46055	0.197441	380.451	4.65319e-81	7.05048e-80
LOC100119498	2955.54	-2.95021	0.928385	41.283	2.34858e-08	3.75542e-08
LOC100119503	1693.24	1.54194	0.193226	140.812	1.89122e-29	6.71414e-29
LOC100119504	148.256	-6.19213	0.465806	345.258	1.85306e-73	2.31943e-72
LOC100119505	559.39	3.76092	0.240184	525.74	1.81285e-112	5.58719e-111
LOC100119506	333.377	5.59057	0.581773	359.528	1.53674e-76	2.09085e-75
LOC100119509	912.223	1.77348	0.345801	85.3726	1.26453e-17	2.95259e-17
LOC100119510	1504.44	-5.91995	0.375868	305.518	6.98832e-65	6.8781e-64
LOC100119512	759.416	-3.84872	0.393155	117.428	1.89184e-24	5.65988e-24
LOC100119520	85857.2	1.60208	0.298047	52.8867	9.00004e-11	1.58713e-10
LOC100119522	1013.43	-1.75234	0.27721	58.3535	6.43235e-12	1.18773e-11
LOC100119533	1132.61	1.9055	0.2234	80.6459	1.27101e-16	2.84802e-16
LOC100119534	2020.11	-4.3355	1.14467	25.7917	3.48573e-05	4.84513e-05
LOC100119536	898.447	3.29051	0.283917	275.273	2.32923e-58	1.91711e-57
LOC100119540	3237.16	-5.50531	0.661174	88.79	2.37958e-18	5.70873e-18
LOC100119541	2148.12	-1.98824	0.504663	60.7392	2.02842e-12	3.81896e-12
LOC100119544	1056.19	-2.30543	0.586403	68.8028	4.06145e-14	8.19079e-14
LOC100119546	6016.7	2.29828	0.531046	24.6176	6.00481e-05	8.24352e-05
LOC100119561	1994.49	1.54239	0.199244	117.682	1.66968e-24	5.00707e-24
LOC100119565	4967.43	-3.18563	0.253909	151.524	9.59631e-32	3.68018e-31
LOC100119567	54.6919	-3.66203	0.821558	331.263	1.9454e-70	2.24225e-69
LOC100119568	1276.71	2.65301	0.328687	115.784	4.24439e-24	1.25528e-23
LOC100119569	11417.6	3.43597	0.315788	178.347	1.68889e-37	7.75956e-37
LOC100119570	469.049	1.87767	0.305825	114.147	9.48958e-24	2.77288e-23
LOC100119572	390.305	-8.15991	1.07814	384.464	6.32059e-82	9.77569e-81
LOC100119573	237.661	-3.58369	1.43923	277.116	9.32914e-59	7.75408e-58
LOC100119575	5500.92	3.24595	0.512917	47.0959	1.4564e-09	2.44736e-09
LOC100119576	69.8412	-4.16548	0.717667	29.9834	4.93259e-06	7.15542e-06
LOC100119579	1051.63	-1.64909	0.157698	148.123	5.13871e-31	1.91955e-30
LOC100119582	1299.83	-1.86603	0.202158	108.946	1.22136e-22	3.4243e-22
LOC100119584	377.075	-1.65553	0.226114	125.575	3.44013e-26	1.09213e-25
LOC100119585	2201.19	1.89568	0.423649	156.38	8.73421e-33	3.48022e-32
LOC100119588	1407.04	1.83294	0.297991	48.5461	7.26131e-10	1.23429e-09
LOC100119589	1456.76	-3.53796	0.275849	205.836	2.08895e-43	1.13419e-42
LOC100119593	1640.82	2.72492	0.438278	45.8787	2.6102e-09	4.34187e-09
LOC100119595	842.627	-3.18008	0.379351	308.173	1.86915e-65	1.87462e-64
LOC100119597	525.026	-7.87516	0.558664	1182.4	0.0000000000000000000000000000000000000000000000000000000000000000000000000000000000000000000000000000000000000000000000000000000000000000000000000000000000000000000000000000000000000000000000000000000000000000000000000000000000000000000000000000000000000104014807646181	0.00000000000000000000000000000000000000000000000000000000000000000000000000000000000000000000000000000000000000000000000000000000000000000000000000000000000000000000000000000000000000000000000000000000000000000000000000000000000000000000000000000000000439185189484724
LOC100119598	1204.76	1.81059	0.25206	59.4838	3.72381e-12	6.94179e-12
LOC100119604	367.776	2.18575	0.225959	137.98	7.63975e-29	2.65567e-28
LOC100119605	2033.85	-5.57216	0.967661	47.8931	9.9346e-10	1.67968e-09
LOC100119607	350.476	1.86032	0.178708	178.127	1.88298e-37	8.62628e-37
LOC100119608	181.998	2.37347	0.322383	298.313	2.50461e-63	2.36055e-62
LOC100119610	2488.4	1.91059	0.337339	56.2012	1.81954e-11	3.29918e-11
LOC100119613	182.221	1.51069	0.333961	163.902	2.12808e-34	8.923e-34
LOC100119619	2558.71	-4.23927	0.433444	175.746	6.11029e-37	2.75539e-36
LOC100119620	116.843	-2.02263	0.753975	59.0955	4.49313e-12	8.35381e-12
LOC100119622	5064.4	-2.74353	0.607159	36.4766	2.30876e-07	3.54743e-07
LOC100119623	3826.68	3.89214	0.426007	104.728	9.67996e-22	2.62505e-21
LOC100119625	189.054	4.77634	0.439156	237.401	3.36568e-50	2.23561e-49
LOC100119632	8116.67	1.61015	0.215083	255.217	4.8932e-54	3.5704e-53
LOC100119633	1740.61	-3.14957	0.189672	439.368	8.63404e-94	1.80773e-92
LOC100119638	2909.19	-4.26229	0.458427	90.5113	1.02537e-18	2.50016e-18
LOC100119640	530.302	-2.32782	1.62104	575.361	3.3286e-123	1.33428e-121
LOC100119644	830.815	4.39209	0.509398	69.8823	2.40351e-14	4.89632e-14
LOC100119648	233.604	-5.96213	0.763103	214.146	3.40806e-45	1.96853e-44
LOC100119651	7416.99	-3.26795	0.39059	70.65	1.65486e-14	3.39193e-14
LOC100119652	15.7281	-2.62995	1.54783	101.328	5.1297e-21	1.35994e-20
LOC100119654	1277.05	5.3181	0.3553	399.312	3.91763e-85	6.59916e-84
LOC100119656	590.497	2.41777	0.455432	252.919	1.5302e-53	1.1076e-52
LOC100119657	109.721	2.48837	0.339018	116.018	3.78414e-24	1.12125e-23
LOC100119661	177.187	-5.6062	0.765815	52.6762	9.9606e-11	1.75237e-10
LOC100119663	509.817	-4.36194	0.488881	972.815	2.77833e-209	5.25271e-207
LOC100119664	722.447	3.21282	0.379124	98.0265	2.58758e-20	6.66602e-20
LOC100119668	5623.89	-3.10733	0.495092	157.252	5.67866e-33	2.27416e-32
LOC100119671	34.8576	-7.07718	1.36989	71.2479	1.23731e-14	2.54887e-14
LOC100119672	2160.32	3.34299	0.247378	234.424	1.47243e-49	9.61405e-49
LOC100119673	2892.84	-4.84414	0.768958	47.6842	1.09826e-09	1.8539e-09
LOC100119675	26.9277	-4.3168	1.01118	65.5559	1.96497e-13	3.85417e-13
LOC100119678	170.368	-6.67508	1.22309	68.1532	5.56842e-14	1.11677e-13
LOC100119679	1077.03	-1.54873	0.247197	55.0567	3.16127e-11	5.67674e-11
LOC100119681	643.496	-3.37687	0.798828	63.5624	5.16685e-13	9.96324e-13
LOC100119682	2347.19	3.51453	0.199961	342.84	6.16305e-73	7.63122e-72
LOC100119683	246.953	-1.99829	0.576365	65.4134	2.10559e-13	4.12489e-13
LOC100119684	1101.91	-6.304	0.25685	1148.96	0.000000000000000000000000000000000000000000000000000000000000000000000000000000000000000000000000000000000000000000000000000000000000000000000000000000000000000000000000000000000000000000000000000000000000000000000000000000000000000000000000000000184319162673555	0.0000000000000000000000000000000000000000000000000000000000000000000000000000000000000000000000000000000000000000000000000000000000000000000000000000000000000000000000000000000000000000000000000000000000000000000000000000000000000000000000000000686697303995861
LOC100119689	3902.07	1.70968	0.210387	73.6101	3.92031e-15	8.23935e-15
LOC100119693	92.3815	-1.89612	0.333129	44.3602	5.40039e-09	8.88977e-09
LOC100119694	1753.82	2.56348	0.123398	642.879	8.10852e-138	4.35214e-136
LOC100119696	290.312	-3.88099	0.563656	50.5041	2.83359e-10	4.90209e-10
LOC100119698	1700.48	-4.08207	0.374906	194.673	5.24825e-41	2.66025e-40
LOC100119701	8158.02	-1.50849	0.161052	170.152	9.70255e-36	4.19891e-35
LOC100119702	6587.2	2.58577	0.165758	358.102	3.12262e-76	4.21687e-75
LOC100119704	133.972	2.98766	0.651019	80.6555	1.26512e-16	2.83532e-16
LOC100119708	1101.96	1.73953	0.73656	53.0461	8.33447e-11	1.47201e-10
LOC100119712	101.925	-6.3672	1.17807	294.996	1.30037e-62	1.20496e-61
LOC100119716	245.438	-4.32581	0.927738	37.0509	1.75833e-07	2.71719e-07
LOC100119724	2394.54	-6.00292	0.672207	64.9757	2.6037e-13	5.0787e-13
LOC100119725	1714.45	-1.9697	0.436876	272.581	8.85822e-58	7.16063e-57
LOC100119729	4114.37	-1.88756	0.324931	84.2576	2.18002e-17	5.03269e-17
LOC100119730	3924.87	2.94215	0.247792	204.977	3.197e-43	1.72472e-42
LOC100119735	26.4413	-1.90002	1.02895	33.3931	9.92353e-07	1.48777e-06
LOC100119736	1226.08	-7.85537	0.821208	79.5918	2.12558e-16	4.71619e-16
LOC100119737	672.404	1.95175	0.191246	239.367	1.2702e-50	8.54013e-50
LOC100119739	109.967	4.8097	0.919315	287.453	5.50643e-61	4.85723e-60
LOC100119740	1704.46	1.64851	0.208474	159.174	2.1981e-33	8.91271e-33
LOC100119741	345.714	4.39693	0.601339	243.636	1.52912e-51	1.05326e-50
LOC100119743	452.508	-6.37189	1.64684	38.8618	7.4396e-08	1.16818e-07
LOC100119744	1815.81	4.85815	0.281702	416.787	6.55974e-89	1.20249e-87
LOC100119745	338.756	-2.05831	0.634018	28.6731	9.1083e-06	1.30293e-05
LOC100119746	27418.9	-3.62689	0.434421	59.7447	3.28225e-12	6.1322e-12
LOC100119748	4839.85	2.18771	0.214411	160.589	1.09286e-33	4.47857e-33
LOC100119752	65.2976	-3.63288	0.925911	98.3427	2.21625e-20	5.72572e-20
LOC100119753	11955.3	2.43442	0.23252	335.924	1.91781e-71	2.26612e-70
LOC100119754	5663.91	-6.0348	0.353539	292.441	4.62709e-62	4.22272e-61
LOC100119757	510.051	-1.53281	0.228097	54.8597	3.47649e-11	6.22866e-11
LOC100119760	1052.58	2.13513	0.160556	237.599	3.05078e-50	2.0307e-49
LOC100119762	1045.65	-3.30217	0.135997	671.557	5.01809e-144	3.05597e-142
LOC100119764	45.5204	-4.3253	1.39004	170.728	7.29992e-36	3.16889e-35
LOC100119765	166.467	2.17829	0.38808	153.081	4.45161e-32	1.72918e-31
LOC100119766	695.801	-4.98302	0.643869	80.5677	1.32047e-16	2.95676e-16
LOC100119767	8886.08	4.90192	0.369178	235.685	7.88097e-50	5.18588e-49
LOC100119770	2617.28	2.25193	0.259173	113.134	1.56145e-23	4.52296e-23
LOC100119771	418.534	-3.79246	0.958647	28.0263	1.23208e-05	1.75102e-05
LOC100119775	3913.48	2.17837	0.236002	113.233	1.48703e-23	4.31132e-23
LOC100119777	5959.28	1.95655	0.227858	115.101	5.93793e-24	1.74717e-23
LOC100119778	337.165	-2.63533	0.222276	137.601	9.20954e-29	3.18823e-28
LOC100119779	10299.2	3.22542	0.242535	298.115	2.76327e-63	2.60047e-62
LOC100119782	1028.34	-1.76374	0.806417	20.8637	0.000336987	0.000448667
LOC100119785	782.425	1.86407	0.264844	228.287	3.08633e-48	1.9518e-47
LOC100119786	1160.96	-3.61003	0.294503	236.179	6.17006e-50	4.08126e-49
LOC100119787	1346.55	-6.88648	0.700812	141.045	1.68586e-29	5.99011e-29
LOC100119790	11414	-4.43992	1.13495	15.9874	0.00303611	0.0038605
LOC100119794	5.27048	2.2994	0.855065	22.3478	0.000170873	0.000230285
LOC100119797	91.6709	-4.64604	0.658493	164.126	1.90548e-34	8.0082e-34
LOC100119798	7500.28	-2.00214	0.260343	87.567	4.327e-18	1.0291e-17
LOC100119800	191.552	-6.22434	0.640215	105.055	8.24311e-22	2.24356e-21
LOC100119801	276.037	-1.87962	0.794997	39.6541	5.10332e-08	8.05228e-08
LOC100119802	6746.57	2.41358	0.371696	69.2836	3.21522e-14	6.51114e-14
LOC100119804	840.843	-1.84418	0.784032	102.253	3.25931e-21	8.70637e-21
LOC100119805	63.9479	2.24511	1.31016	152.869	4.94143e-32	1.91533e-31
LOC100119807	90.6851	-2.16896	0.80455	80.6677	1.25761e-16	2.81949e-16
LOC100119808	4625	1.60652	0.26075	82.363	5.49834e-17	1.25085e-16
LOC100119816	4680.42	2.49683	0.112294	897.48	5.8571e-193	8.15296e-191
LOC100119820	8877.47	4.0554	0.208909	446.12	2.99709e-95	6.4896e-94
LOC100119822	555.839	-1.96292	0.657981	36.8112	1.97008e-07	3.03626e-07
LOC100119826	2241.94	-1.8424	0.571346	53.1423	7.95722e-11	1.40695e-10
LOC100119830	26219.7	-4.66973	1.13908	16.3662	0.00256518	0.00327321
LOC100119831	84.0653	5.3423	1.37682	198.438	8.13964e-42	4.22215e-41
LOC100119835	974.962	-1.8547	0.298212	122.684	1.42632e-25	4.43584e-25
[truncated: 4,024 more rows]

## Sheet: Embryo_vs_Larva_GO_BPs
GO.ID	Term	Annotated	Significant	Expected	classicFisher
GO:0006355	regulation of DNA-templated transcriptio...	142	64	65.9	1.1e-25
GO:0006508	proteolysis	105	42	48.73	1.014e-18
GO:0055085	transmembrane transport	64	35	29.7	3.2767e-16
GO:0007165	signal transduction	199	86	92.35	7.3553e-16
GO:0006468	protein phosphorylation	69	29	32.02	1.3679e-15
GO:0051716	cellular response to stimulus	299	138	138.75	2.4275e-14
GO:0007154	cell communication	287	130	133.18	2.6258e-14
GO:0048477	oogenesis	68	30	31.56	1.0974e-13
GO:0010467	gene expression	406	163	188.41	4.8553e-13
GO:0045944	positive regulation of transcription by ...	27	12	12.53	3.7237e-12
GO:0032543	mitochondrial translation	10	9	4.64	4.1253e-12
GO:0016310	phosphorylation	93	42	43.16	2.3144e-11
GO:0006811	monoatomic ion transport	50	27	23.2	1.9134e-10
GO:0006412	translation	76	35	35.27	4.5102e-10
GO:0006357	regulation of transcription by RNA polym...	77	30	35.73	4.8869e-10
GO:0050911	detection of chemical stimulus involved ...	24	10	11.14	5.281e-10
GO:0007420	brain development	12	8	5.57	3.8794e-09
GO:0046843	dorsal appendage formation	7	6	3.25	3.9092e-09
GO:0050896	response to stimulus	439	203	203.72	4.479e-09
GO:0007186	G protein-coupled receptor signaling pat...	39	20	18.1	4.5149e-09
GO:0006470	protein dephosphorylation	13	10	6.03	1.9578e-08
GO:0007218	neuropeptide signaling pathway	9	6	4.18	4.4628e-08
GO:0043547	positive regulation of GTPase activity	16	8	7.42	8.6036e-08
GO:0045892	negative regulation of DNA-templated tra...	29	13	13.46	1.06e-07
GO:0007391	dorsal closure	13	9	6.03	1.0754e-07
GO:0000381	regulation of alternative mRNA splicing,...	10	6	4.64	1.0883e-07
GO:0048667	cell morphogenesis involved in neuron di...	62	27	28.77	2.1562e-07
GO:0007476	imaginal disc-derived wing morphogenesis	51	18	23.67	2.1932e-07
GO:0007417	central nervous system development	27	17	12.53	2.2373e-07
GO:0035220	wing disc development	71	29	32.95	3.689e-07
GO:0016567	protein ubiquitination	34	10	15.78	4.6024e-07
GO:0000122	negative regulation of transcription by ...	19	7	8.82	6.1147e-07
GO:0007608	sensory perception of smell	51	18	23.67	6.1293e-07
GO:0051726	regulation of cell cycle	26	14	12.07	6.7368e-07
GO:0023052	signaling	271	120	125.76	1.15725e-06
GO:0055059	asymmetric neuroblast division	5	4	2.32	3.37725e-06
GO:0008045	motor neuron axon guidance	5	4	2.32	3.37725e-06
GO:0001700	embryonic development via the syncytial ...	33	19	15.31	3.40089e-06
GO:0007409	axonogenesis	41	18	19.03	3.41765e-06
GO:0007275	multicellular organism development	630	275	292.36	3.73866e-06
GO:0048749	compound eye development	59	28	27.38	4.12939e-06
GO:0010256	endomembrane system organization	19	9	8.82	4.38756e-06
GO:0008340	determination of adult lifespan	11	5	5.1	7.95125e-06
GO:0046777	protein autophosphorylation	6	4	2.78	9.89865e-06
GO:0090305	nucleic acid phosphodiester bond hydroly...	6	4	2.78	9.89865e-06
GO:0007424	open tracheal system development	33	18	15.31	1.27647e-05
GO:0000398	mRNA splicing, via spliceosome	31	12	14.39	1.53244e-05
GO:0007268	chemical synaptic transmission	44	23	20.42	1.99347e-05
GO:0007472	wing disc morphogenesis	58	22	26.92	2.15712e-05
GO:0140053	mitochondrial gene expression	17	13	7.89	2.2038e-05
GO:0030433	ubiquitin-dependent ERAD pathway	7	4	3.25	2.2566e-05
GO:0017157	regulation of exocytosis	7	6	3.25	2.38576e-05
GO:0035011	melanotic encapsulation of foreign targe...	3	3	1.39	2.40005e-05
GO:0045880	positive regulation of smoothened signal...	3	3	1.39	2.40005e-05
GO:0045842	positive regulation of mitotic metaphase...	3	3	1.39	2.40005e-05
GO:0006487	protein N-linked glycosylation	3	3	1.39	2.40005e-05
GO:0050975	sensory perception of touch	3	3	1.39	2.40005e-05
GO:0042254	ribosome biogenesis	34	12	15.78	3.13745e-05
GO:0007276	gamete generation	118	57	54.76	3.8454e-05
GO:0001745	compound eye morphogenesis	49	23	22.74	4.20154e-05
GO:0006281	DNA repair	26	17	12.07	4.26314e-05
GO:0030036	actin cytoskeleton organization	26	12	12.07	4.32136e-05
GO:0016079	synaptic vesicle exocytosis	14	9	6.5	4.35251e-05
GO:0016358	dendrite development	18	6	8.35	4.38926e-05
GO:0016573	histone acetylation	10	5	4.64	4.39838e-05
GO:0030154	cell differentiation	324	141	150.35	5.40355e-05
GO:0009058	biosynthetic process	511	212	237.13	6.0905e-05
GO:0007010	cytoskeleton organization	63	33	29.24	8.85709e-05
GO:0006325	chromatin organization	18	9	8.35	9.28529e-05
GO:0016579	protein deubiquitination	6	4	2.78	9.37464e-05
GO:0030718	germ-line stem cell population maintenan...	6	4	2.78	9.37464e-05
GO:0050821	protein stabilization	4	3	1.86	9.39279e-05
GO:0035335	peptidyl-tyrosine dephosphorylation	4	3	1.86	9.39279e-05
GO:0008586	imaginal disc-derived wing vein morphoge...	4	3	1.86	9.39279e-05
GO:0007399	nervous system development	244	105	113.23	0.00012
GO:0015031	protein transport	46	17	21.35	0.00019
GO:0006352	DNA-templated transcription initiation	15	5	6.96	0.00019
GO:0006030	chitin metabolic process	6	4	2.78	0.00023
GO:0007015	actin filament organization	8	4	3.71	0.00023
GO:0042593	glucose homeostasis	5	3	2.32	0.00023
GO:0008347	glial cell migration	5	3	2.32	0.00023
GO:0051607	defense response to virus	5	3	2.32	0.00023
GO:0000413	protein peptidyl-prolyl isomerization	5	3	2.32	0.00023
GO:0009653	anatomical structure morphogenesis	331	156	153.6	0.00033
GO:0007411	axon guidance	22	11	10.21	0.00039
GO:0006629	lipid metabolic process	66	28	30.63	0.00043
GO:0000278	mitotic cell cycle	44	25	20.42	0.00043
GO:0009617	response to bacterium	15	7	6.96	0.00045
GO:0042067	establishment of ommatidial planar polar...	10	5	4.64	0.00045
GO:0006626	protein targeting to mitochondrion	6	3	2.78	0.00045
GO:0018108	peptidyl-tyrosine phosphorylation	6	3	2.78	0.00045
GO:0005975	carbohydrate metabolic process	20	8	9.28	0.00076
GO:0040003	chitin-based cuticle development	16	7	7.42	0.00076
GO:0016236	macroautophagy	11	5	5.1	0.00077
GO:0006418	tRNA aminoacylation for protein translat...	7	3	3.25	0.00077
GO:0048666	neuron development	100	41	46.41	0.00079
GO:0007292	female gamete generation	78	39	36.2	0.00079
GO:0048232	male gamete generation	24	12	11.14	0.00082
GO:0060562	epithelial tube morphogenesis	12	10	5.57	0.00082
GO:0006955	immune response	20	9	9.28	0.00083
GO:0007091	metaphase/anaphase transition of mitotic...	7	6	3.25	0.00083
GO:0007619	courtship behavior	11	6	5.1	0.00083
GO:0030334	regulation of cell migration	5	5	2.32	0.00083
GO:0035088	establishment or maintenance of apical/b...	5	5	2.32	0.00083
GO:0035215	genital disc development	8	5	3.71	0.00083
GO:0000724	double-strand break repair via homologou...	3	3	1.39	0.00083
GO:0007427	epithelial cell migration, open tracheal...	3	3	1.39	0.00083
GO:0007443	Malpighian tubule morphogenesis	3	3	1.39	0.00083
GO:0006298	mismatch repair	3	3	1.39	0.00083
GO:2000300	regulation of synaptic vesicle exocytosi...	3	3	1.39	0.00083
GO:0043297	apical junction assembly	3	3	1.39	0.00083
GO:0045475	locomotor rhythm	3	3	1.39	0.00083
GO:0030706	germarium-derived oocyte differentiation	5	3	2.32	0.00083
GO:0014017	neuroblast fate commitment	5	3	2.32	0.00083
GO:0035224	genital disc anterior/posterior pattern ...	2	2	0.93	0.00083
GO:0006597	spermine biosynthetic process	2	2	0.93	0.00083
GO:0007614	short-term memory	2	2	0.93	0.00083
GO:0007367	segment polarity determination	2	2	0.93	0.00083
GO:0016321	female meiosis chromosome segregation	2	2	0.93	0.00083
GO:0007339	binding of sperm to zona pellucida	2	2	0.93	0.00083
GO:0006370	7-methylguanosine mRNA capping	2	2	0.93	0.00083
GO:0045874	positive regulation of sevenless signali...	2	2	0.93	0.00083
GO:0008407	chaeta morphogenesis	2	2	0.93	0.00083
GO:0007436	larval salivary gland morphogenesis	2	2	0.93	0.00083
GO:0045022	early endosome to late endosome transpor...	2	2	0.93	0.00083
GO:0032456	endocytic recycling	2	2	0.93	0.00083
GO:0030728	ovulation	2	2	0.93	0.00083
GO:1902476	chloride transmembrane transport	2	2	0.93	0.00083
GO:0008258	head involution	2	2	0.93	0.00083
GO:0016226	iron-sulfur cluster assembly	2	2	0.93	0.00083
GO:0001895	retina homeostasis	2	2	0.93	0.00083
GO:0006207	'de novo' pyrimidine nucleobase biosynth...	2	2	0.93	0.00083
GO:0061512	protein localization to cilium	2	2	0.93	0.00083
GO:0006730	one-carbon metabolic process	2	2	0.93	0.00083
GO:0010452	histone H3-K36 methylation	2	2	0.93	0.00083
GO:0006890	retrograde vesicle-mediated transport, G...	2	2	0.93	0.00083
GO:0008543	fibroblast growth factor receptor signal...	2	2	0.93	0.00083
GO:0006974	DNA damage response	40	22	18.56	0.00116
GO:0000226	microtubule cytoskeleton organization	32	17	14.85	0.00117
GO:0045893	positive regulation of DNA-templated tra...	35	15	16.24	0.00118
GO:0042775	mitochondrial ATP synthesis coupled elec...	12	6	5.57	0.0012
GO:0006979	response to oxidative stress	9	4	4.18	0.0012
GO:0009101	glycoprotein biosynthetic process	21	11	9.75	0.00174
GO:0006511	ubiquitin-dependent protein catabolic pr...	26	11	12.07	0.00174
GO:0043161	proteasome-mediated ubiquitin-dependent ...	17	8	7.89	0.00175
GO:0048513	animal organ development	273	130	126.69	0.00206
GO:0007444	imaginal disc development	119	54	55.22	0.00229
GO:0007017	microtubule-based process	49	24	22.74	0.00238
GO:0043085	positive regulation of catalytic activit...	34	17	15.78	0.0024
GO:0040008	regulation of growth	39	15	18.1	0.00241
GO:0001751	compound eye photoreceptor cell differen...	31	14	14.39	0.00241
GO:0050804	modulation of chemical synaptic transmis...	16	11	7.42	0.00242
GO:0007626	locomotory behavior	13	8	6.03	0.00243
GO:0034968	histone lysine methylation	10	7	4.64	0.00243
GO:0035218	leg disc development	11	7	5.1	0.00243
GO:0016197	endosomal transport	11	7	5.1	0.00243
GO:0048546	digestive tract morphogenesis	11	6	5.1	0.00244
GO:0007264	small GTPase mediated signal transductio...	11	6	5.1	0.00244
GO:0007308	oocyte construction	11	5	5.1	0.00244
GO:0060538	skeletal muscle organ development	5	4	2.32	0.00244
GO:0006909	phagocytosis	5	4	2.32	0.00244
GO:0030239	myofibril assembly	6	4	2.78	0.00244
GO:0006813	potassium ion transport	6	4	2.78	0.00244
GO:0033674	positive regulation of kinase activity	8	4	3.71	0.00244
GO:0007098	centrosome cycle	8	4	3.71	0.00244
GO:0051124	synaptic assembly at neuromuscular junct...	11	4	5.1	0.00244
GO:0036011	imaginal disc-derived leg segmentation	4	3	1.86	0.00245
GO:0006493	protein O-linked glycosylation	4	3	1.86	0.00245
GO:0007127	meiosis I	6	3	2.78	0.00245
GO:0008355	olfactory learning	3	2	1.39	0.00245
GO:0072499	photoreceptor cell axon guidance	3	2	1.39	0.00245
GO:0043666	regulation of phosphoprotein phosphatase...	3	2	1.39	0.00245
GO:0007419	ventral cord development	3	2	1.39	0.00245
GO:0006414	translational elongation	3	2	1.39	0.00245
GO:0016925	protein sumoylation	3	2	1.39	0.00245
GO:0090090	negative regulation of canonical Wnt sig...	3	2	1.39	0.00245
GO:0006122	mitochondrial electron transport, ubiqui...	3	2	1.39	0.00245
GO:0046627	negative regulation of insulin receptor ...	3	2	1.39	0.00245
GO:0042147	retrograde transport, endosome to Golgi	3	2	1.39	0.00245
GO:0000462	maturation of SSU-rRNA from tricistronic...	3	2	1.39	0.00245
GO:0007283	spermatogenesis	17	7	7.89	0.00246
GO:0017148	negative regulation of translation	11	3	5.1	0.00333
GO:0001558	regulation of cell growth	11	3	5.1	0.00333
GO:0006139	nucleobase-containing compound metabolic...	378	169	175.41	0.00384
GO:0032774	RNA biosynthetic process	187	77	86.78	0.00436
GO:0009887	animal organ morphogenesis	147	64	68.22	0.00444
GO:0045165	cell fate commitment	44	25	20.42	0.00466
GO:0034220	monoatomic ion transmembrane transport	21	10	9.75	0.00476
GO:0060446	branching involved in open tracheal syst...	6	4	2.78	0.00479
GO:0051168	nuclear export	10	4	4.64	0.00479
GO:0008406	gonad development	5	3	2.32	0.0048
GO:0007525	somatic muscle development	6	3	2.78	0.0048
GO:0000281	mitotic cytokinesis	6	3	2.78	0.0048
GO:0055088	lipid homeostasis	6	3	2.78	0.0048
GO:0007494	midgut development	4	2	1.86	0.00481
GO:0007469	antennal development	4	2	1.86	0.00481
GO:0006490	oligosaccharide-lipid intermediate biosy...	4	2	1.86	0.00481
GO:0007422	peripheral nervous system development	4	2	1.86	0.00481
GO:0070588	calcium ion transmembrane transport	4	2	1.86	0.00481
GO:0007266	Rho protein signal transduction	4	2	1.86	0.00481
GO:0007254	JNK cascade	4	2	1.86	0.00481
GO:0045464	R8 cell fate specification	4	2	1.86	0.00481
GO:0006888	endoplasmic reticulum to Golgi vesicle-m...	4	2	1.86	0.00481
GO:0006886	intracellular protein transport	28	9	12.99	0.00547
GO:0048193	Golgi vesicle transport	17	10	7.89	0.00778
GO:0006486	protein glycosylation	12	8	5.57	0.0078
GO:0000070	mitotic sister chromatid segregation	11	7	5.1	0.00781
GO:0034976	response to endoplasmic reticulum stress	12	6	5.57	0.00782
GO:0035214	eye-antennal disc development	11	5	5.1	0.00783
GO:0007591	molting cycle, chitin-based cuticle	13	5	6.03	0.00783
GO:0007286	spermatid development	6	3	2.78	0.00785
GO:0016319	mushroom body development	5	2	2.32	0.00786
GO:0006334	nucleosome assembly	5	2	2.32	0.00786
GO:0008293	torso signaling pathway	5	2	2.32	0.00786
GO:0050909	sensory perception of taste	5	2	2.32	0.00786
GO:0042273	ribosomal large subunit biogenesis	5	2	2.32	0.00786
GO:0009267	cellular response to starvation	5	2	2.32	0.00786
GO:0008152	metabolic process	1056	459	490.05	0.01053
GO:0061564	axon development	48	21	22.27	0.01129
GO:0016311	dephosphorylation	22	13	10.21	0.0114
GO:0002164	larval development	18	9	8.35	0.01146
GO:0061024	membrane organization	25	8	11.6	0.01148
GO:0007293	germarium-derived egg chamber formation	12	6	5.57	0.0115
GO:0008587	imaginal disc-derived wing margin morpho...	10	3	4.64	0.01155
GO:0030261	chromosome condensation	6	2	2.78	0.01156
GO:0042051	compound eye photoreceptor development	11	4	5.1	0.01584
GO:0002181	cytoplasmic translation	12	4	5.57	0.01584
GO:0060271	cilium assembly	7	2	3.25	0.01588
GO:0032508	DNA duplex unwinding	7	2	3.25	0.01588
GO:0008104	protein localization	70	28	32.48	0.02012
GO:0042391	regulation of membrane potential	8	2	3.71	0.02077
GO:0001654	eye development	60	29	27.84	0.02834
GO:0007606	sensory perception of chemical stimulus	57	21	26.45	0.0285
GO:0019752	carboxylic acid metabolic process	38	18	17.63	0.02855
GO:0006836	neurotransmitter transport	21	13	9.75	0.02864
GO:0035282	segmentation	25	11	11.6	0.02868
GO:0043087	regulation of GTPase activity	18	10	8.35	0.0287
GO:0051668	localization within membrane	11	8	5.1	0.02873
GO:0090132	epithelium migration	12	8	5.57	0.02873
GO:0034470	ncRNA processing	27	8	12.53	0.02874
GO:0043484	regulation of RNA splicing	12	7	5.57	0.02875
GO:0007548	sex differentiation	16	7	7.42	0.02875
GO:0045132	meiotic chromosome segregation	8	6	3.71	0.02877
GO:0097305	response to alcohol	8	6	3.71	0.02877
GO:0007447	imaginal disc pattern formation	10	6	4.64	0.02877
GO:0007369	gastrulation	11	6	5.1	0.02877
GO:0006401	RNA catabolic process	12	6	5.57	0.02877
GO:0002168	instar larval development	7	5	3.25	0.02879
GO:0006338	chromatin remodeling	13	5	6.03	0.02879
GO:0007018	microtubule-based movement	14	5	6.5	0.02879
GO:0046532	regulation of photoreceptor cell differe...	5	4	2.32	0.02881
GO:0061525	hindgut development	6	4	2.78	0.02881
GO:0032880	regulation of protein localization	6	4	2.78	0.02881
GO:0009611	response to wounding	7	4	3.25	0.02881
GO:1901888	regulation of cell junction assembly	10	4	4.64	0.02881
GO:0046488	phosphatidylinositol metabolic process	10	4	4.64	0.02881
GO:0007351	tripartite regional subdivision	11	4	5.1	0.02881
GO:0007155	cell adhesion	13	4	6.03	0.02881
GO:0198738	cell-cell signaling by wnt	14	4	6.5	0.02881
GO:0016125	sterol metabolic process	3	3	1.39	0.02883
GO:0070192	chromosome organization involved in meio...	4	3	1.86	0.02883
GO:0045500	sevenless signaling pathway	4	3	1.86	0.02883
GO:0035329	hippo signaling	4	3	1.86	0.02883
GO:0048665	neuron fate specification	5	3	2.32	0.02883
GO:0009953	dorsal/ventral pattern formation	5	3	2.32	0.02883
GO:0007297	follicle cell of egg chamber migration	7	3	3.25	0.02883
GO:0008654	phospholipid biosynthetic process	8	3	3.71	0.02883
GO:0090140	regulation of mitochondrial fission	2	2	0.93	0.02885
GO:0007392	initiation of dorsal closure	2	2	0.93	0.02885
GO:0030951	establishment or maintenance of microtub...	2	2	0.93	0.02885
GO:0035089	establishment of apical/basal cell polar...	2	2	0.93	0.02885
GO:0051231	spindle elongation	2	2	0.93	0.02885
GO:0035039	male pronucleus assembly	2	2	0.93	0.02885
GO:0032388	positive regulation of intracellular tra...	2	2	0.93	0.02885
GO:0001956	positive regulation of neurotransmitter ...	2	2	0.93	0.02885
GO:0032924	activin receptor signaling pathway	2	2	0.93	0.02885
GO:0043410	positive regulation of MAPK cascade	2	2	0.93	0.02885
GO:1901475	pyruvate transmembrane transport	2	2	0.93	0.02885
GO:0007229	integrin-mediated signaling pathway	2	2	0.93	0.02885
GO:0006270	DNA replication initiation	2	2	0.93	0.02885
GO:0016203	muscle attachment	2	2	0.93	0.02885
GO:0072089	stem cell proliferation	2	2	0.93	0.02885
GO:0006893	Golgi to plasma membrane transport	2	2	0.93	0.02885
GO:0006805	xenobiotic metabolic process	2	2	0.93	0.02885
GO:1903829	positive regulation of protein localizat...	2	2	0.93	0.02885
GO:0050764	regulation of phagocytosis	2	2	0.93	0.02885
GO:0003382	epithelial cell morphogenesis	3	2	1.39	0.02885
GO:0032008	positive regulation of TOR signaling	3	2	1.39	0.02885
GO:0051170	import into nucleus	3	2	1.39	0.02885
GO:0043462	regulation of ATP-dependent activity	3	2	1.39	0.02885
GO:1900073	regulation of neuromuscular synaptic tra...	3	2	1.39	0.02885
GO:0051965	positive regulation of synapse assembly	4	2	1.86	0.02885
GO:0035070	salivary gland histolysis	4	2	1.86	0.02885
GO:0071985	multivesicular body sorting pathway	4	2	1.86	0.02885
GO:0030716	oocyte fate determination	4	2	1.86	0.02885
GO:0008358	maternal determination of anterior/poste...	5	2	2.32	0.02885
GO:0030641	regulation of cellular pH	6	2	2.78	0.02885
GO:0042770	signal transduction in response to DNA d...	6	2	2.78	0.02885
GO:0006000	fructose metabolic process	1	1	0.46	0.02886
GO:0007529	establishment of synaptic specificity at...	1	1	0.46	0.02886
GO:0006007	glucose catabolic process	1	1	0.46	0.02886
GO:0016577	histone demethylation	1	1	0.46	0.02886
GO:0046103	inosine biosynthetic process	1	1	0.46	0.02886
GO:0035234	ectopic germ cell programmed cell death	1	1	0.46	0.02886
GO:0045938	positive regulation of circadian sleep/w...	1	1	0.46	0.02886
GO:0034501	protein localization to kinetochore	1	1	0.46	0.02886
GO:0035202	tracheal pit formation in open tracheal ...	1	1	0.46	0.02886
GO:0043095	regulation of GTP cyclohydrolase I activ...	1	1	0.46	0.02886
GO:0007506	gonadal mesoderm development	1	1	0.46	0.02886
GO:0035208	positive regulation of hemocyte prolifer...	1	1	0.46	0.02886
GO:0003379	establishment of cell polarity involved ...	1	1	0.46	0.02886
GO:0061321	garland nephrocyte differentiation	1	1	0.46	0.02886
GO:0061327	anterior Malpighian tubule development	1	1	0.46	0.02886
GO:0000132	establishment of mitotic spindle orienta...	1	1	0.46	0.02886
GO:0070189	kynurenine metabolic process	1	1	0.46	0.02886
GO:0090410	malonate catabolic process	1	1	0.46	0.02886
GO:0043065	positive regulation of apoptotic process	1	1	0.46	0.02886
GO:2000274	regulation of epithelial cell migration,...	1	1	0.46	0.02886
GO:0070126	mitochondrial translational termination	1	1	0.46	0.02886
GO:0061331	epithelial cell proliferation involved i...	1	1	0.46	0.02886
GO:0097037	heme export	1	1	0.46	0.02886
GO:0038066	p38MAPK cascade	1	1	0.46	0.02886
GO:0006501	C-terminal protein lipidation	1	1	0.46	0.02886
GO:0031000	response to caffeine	1	1	0.46	0.02886
GO:0006509	membrane protein ectodomain proteolysis	1	1	0.46	0.02886
GO:1902000	homogentisate catabolic process	1	1	0.46	0.02886
GO:0021682	nerve maturation	1	1	0.46	0.02886
GO:0006697	ecdysone biosynthetic process	1	1	0.46	0.02886
GO:0007618	mating	1	1	0.46	0.02886
GO:0043001	Golgi to plasma membrane protein transpo...	1	1	0.46	0.02886
GO:0007637	proboscis extension reflex	1	1	0.46	0.02886
GO:0071390	cellular response to ecdysone	1	1	0.46	0.02886
GO:0090163	establishment of epithelial cell planar ...	1	1	0.46	0.02886
GO:0045214	sarcomere organization	1	1	0.46	0.02886
GO:0050830	defense response to Gram-positive bacter...	1	1	0.46	0.02886
GO:0071361	cellular response to ethanol	1	1	0.46	0.02886
GO:0015671	oxygen transport	1	1	0.46	0.02886
GO:0043570	maintenance of DNA repeat elements	1	1	0.46	0.02886
GO:0036065	fucosylation	1	1	0.46	0.02886
GO:0090116	C-5 methylation of cytosine	1	1	0.46	0.02886
GO:0090141	positive regulation of mitochondrial fis...	1	1	0.46	0.02886
GO:0006635	fatty acid beta-oxidation	1	1	0.46	0.02886
GO:0090149	mitochondrial membrane fission	1	1	0.46	0.02886
GO:0080182	histone H3-K4 trimethylation	1	1	0.46	0.02886
GO:0048094	male pigmentation	1	1	0.46	0.02886
GO:0034394	protein localization to cell surface	1	1	0.46	0.02886
GO:1903687	negative regulation of border follicle c...	1	1	0.46	0.02886
GO:0008377	light-induced release of internally sequ...	1	1	0.46	0.02886
GO:0007394	dorsal closure, elongation of leading ed...	1	1	0.46	0.02886
GO:0007395	dorsal closure, spreading of leading edg...	1	1	0.46	0.02886
GO:0035096	larval midgut cell programmed cell death	1	1	0.46	0.02886
GO:0008345	larval locomotory behavior	1	1	0.46	0.02886
GO:0048057	R3/R4 development	1	1	0.46	0.02886
GO:0051260	protein homooligomerization	1	1	0.46	0.02886
GO:0042574	retinal metabolic process	1	1	0.46	0.02886
GO:0034354	'de novo' NAD biosynthetic process from ...	1	1	0.46	0.02886
GO:1990386	mitotic cleavage furrow ingression	1	1	0.46	0.02886
GO:0030199	collagen fibril organization	1	1	0.46	0.02886
GO:0048072	compound eye pigmentation	1	1	0.46	0.02886
GO:0007382	specification of segmental identity, max...	1	1	0.46	0.02886
GO:0046701	insecticide catabolic process	1	1	0.46	0.02886
GO:0031670	cellular response to nutrient	1	1	0.46	0.02886
GO:0060857	establishment of glial blood-brain barri...	1	1	0.46	0.02886
GO:0099703	induction of synaptic vesicle exocytosis...	1	1	0.46	0.02886
GO:0006398	mRNA 3'-end processing by stem-loop bind...	1	1	0.46	0.02886
GO:0048803	imaginal disc-derived male genitalia mor...	1	1	0.46	0.02886
GO:1902626	assembly of large subunit precursor of p...	1	1	0.46	0.02886
GO:0000727	double-strand break repair via break-ind...	1	1	0.46	0.02886
GO:0045740	positive regulation of DNA replication	1	1	0.46	0.02886
GO:0000710	meiotic mismatch repair	1	1	0.46	0.02886
GO:0035041	sperm DNA decondensation	1	1	0.46	0.02886
GO:0045742	positive regulation of epidermal growth ...	1	1	0.46	0.02886
GO:0035044	sperm aster formation	1	1	0.46	0.02886
GO:0016325	oocyte microtubule cytoskeleton organiza...	1	1	0.46	0.02886
GO:0006360	transcription by RNA polymerase I	1	1	0.46	0.02886
GO:0016346	male meiotic chromosome movement towards...	1	1	0.46	0.02886
GO:0060086	circadian temperature homeostasis	1	1	0.46	0.02886
GO:0016348	imaginal disc-derived leg joint morphoge...	1	1	0.46	0.02886
GO:0060074	synapse maturation	1	1	0.46	0.02886
GO:0007301	female germline ring canal formation	1	1	0.46	0.02886
GO:0003144	embryonic heart tube formation	1	1	0.46	0.02886
GO:0051205	protein insertion into membrane	1	1	0.46	0.02886
GO:1903391	regulation of adherens junction organiza...	1	1	0.46	0.02886
GO:0106074	aminoacyl-tRNA metabolism involved in tr...	1	1	0.46	0.02886
GO:0002921	negative regulation of humoral immune re...	1	1	0.46	0.02886
GO:0006313	DNA transposition	1	1	0.46	0.02886
GO:0106024	negative regulation of pupariation	1	1	0.46	0.02886
GO:0010868	negative regulation of triglyceride bios...	1	1	0.46	0.02886
GO:0070731	cGMP transport	1	1	0.46	0.02886
GO:0007492	endoderm development	1	1	0.46	0.02886
GO:0007499	ectoderm and mesoderm interaction	1	1	0.46	0.02886
GO:0018993	somatic sex determination	1	1	0.46	0.02886
GO:1901642	nucleoside transmembrane transport	1	1	0.46	0.02886
GO:0046080	dUTP metabolic process	1	1	0.46	0.02886
GO:0046847	filopodium assembly	1	1	0.46	0.02886
GO:0001952	regulation of cell-matrix adhesion	1	1	0.46	0.02886
GO:0007464	R3/R4 cell fate commitment	1	1	0.46	0.02886
GO:0046835	carbohydrate phosphorylation	1	1	0.46	0.02886
GO:0006303	double-strand break repair via nonhomolo...	1	1	0.46	0.02886
GO:1902394	positive regulation of exodeoxyribonucle...	1	1	0.46	0.02886
GO:0034475	U4 snRNA 3'-end processing	1	1	0.46	0.02886
GO:0046041	ITP metabolic process	1	1	0.46	0.02886
GO:0034427	nuclear-transcribed mRNA catabolic proce...	1	1	0.46	0.02886
GO:0007479	leg disc proximal/distal pattern formati...	1	1	0.46	0.02886
GO:0001919	regulation of receptor recycling	1	1	0.46	0.02886
GO:0007428	primary branching, open tracheal system	1	1	0.46	0.02886
GO:0030259	lipid glycosylation	1	1	0.46	0.02886
GO:0007413	axonal fasciculation	1	1	0.46	0.02886
GO:0034446	substrate adhesion-dependent cell spread...	1	1	0.46	0.02886
GO:0010800	positive regulation of peptidyl-threonin...	1	1	0.46	0.02886
GO:0097374	sensory neuron axon guidance	1	1	0.46	0.02886
GO:0007430	terminal branching, open tracheal system	1	1	0.46	0.02886
GO:0018171	peptidyl-cysteine oxidation	1	1	0.46	0.02886
GO:0071163	DNA replication preinitiation complex as...	1	1	0.46	0.02886
GO:0000022	mitotic spindle elongation	1	1	0.46	0.02886
GO:0010002	cardioblast differentiation	1	1	0.46	0.02886
GO:0007402	ganglion mother cell fate determination	1	1	0.46	0.02886
GO:0045035	sensory organ precursor cell division	1	1	0.46	0.02886
GO:0000045	autophagosome assembly	1	1	0.46	0.02886
GO:0046579	positive regulation of Ras protein signa...	1	1	0.46	0.02886
GO:0099578	regulation of translation at postsynapse...	1	1	0.46	0.02886
GO:0045004	DNA replication proofreading	1	1	0.46	0.02886
GO:0034970	histone H3-R2 methylation	1	1	0.46	0.02886
GO:0048617	embryonic foregut morphogenesis	1	1	0.46	0.02886
GO:1990170	stress response to cadmium ion	1	1	0.46	0.02886
GO:0018293	protein-FAD linkage	1	1	0.46	0.02886
GO:0048644	muscle organ morphogenesis	1	1	0.46	0.02886
GO:0042371	vitamin K biosynthetic process	1	1	0.46	0.02886
GO:0006964	positive regulation of biosynthetic proc...	1	1	0.46	0.02886
GO:0099509	regulation of presynaptic cytosolic calc...	1	1	0.46	0.02886
GO:0007129	homologous chromosome pairing at meiosis	1	1	0.46	0.02886
GO:0007111	meiosis II cytokinesis	1	1	0.46	0.02886
GO:0007113	endomitotic cell cycle	1	1	0.46	0.02886
GO:0006982	response to lipid hydroperoxide	1	1	0.46	0.02886
GO:0071260	cellular response to mechanical stimulus	1	1	0.46	0.02886
GO:0009396	folic acid-containing compound biosynthe...	1	1	0.46	0.02886
GO:1902475	L-alpha-amino acid transmembrane transpo...	1	1	0.46	0.02886
GO:0006183	GTP biosynthetic process	1	1	0.46	0.02886
GO:0016139	glycoside catabolic process	1	1	0.46	0.02886
GO:0098957	anterograde axonal transport of mitochon...	1	1	0.46	0.02886
GO:0098958	retrograde axonal transport of mitochond...	1	1	0.46	0.02886
GO:0042307	positive regulation of protein import in...	1	1	0.46	0.02886
GO:0018230	peptidyl-L-cysteine S-palmitoylation	1	1	0.46	0.02886
GO:0006123	mitochondrial electron transport, cytoch...	1	1	0.46	0.02886
GO:0019346	transsulfuration	1	1	0.46	0.02886
GO:0006110	regulation of glycolytic process	1	1	0.46	0.02886
GO:0046672	positive regulation of compound eye reti...	1	1	0.46	0.02886
GO:0071218	cellular response to misfolded protein	1	1	0.46	0.02886
GO:0036378	calcitriol biosynthetic process from cal...	1	1	0.46	0.02886
GO:0007296	vitellogenesis	1	1	0.46	0.02886
GO:2000647	negative regulation of stem cell prolife...	1	1	0.46	0.02886
GO:0031990	mRNA export from nucleus in response to ...	1	1	0.46	0.02886
GO:0032922	circadian regulation of gene expression	1	1	0.46	0.02886
GO:0032927	positive regulation of activin receptor ...	1	1	0.46	0.02886
GO:0071230	cellular response to amino acid stimulus	1	1	0.46	0.02886
GO:0034260	negative regulation of GTPase activity	1	1	0.46	0.02886
GO:0015909	long-chain fatty acid transport	1	1	0.46	0.02886
GO:0043433	negative regulation of DNA-binding trans...	1	1	0.46	0.02886
GO:0048383	mesectoderm development	1	1	0.46	0.02886
GO:0006102	isocitrate metabolic process	1	1	0.46	0.02886
GO:0007289	spermatid nucleus differentiation	1	1	0.46	0.02886
GO:0010634	positive regulation of epithelial cell m...	1	1	0.46	0.02886
GO:0010637	negative regulation of mitochondrial fus...	1	1	0.46	0.02886
GO:0007279	pole cell formation	1	1	0.46	0.02886
GO:0061867	establishment of mitotic spindle asymmet...	1	1	0.46	0.02886
GO:1902975	mitotic DNA replication initiation	1	1	0.46	0.02886
GO:0006297	nucleotide-excision repair, DNA gap fill...	1	1	0.46	0.02886
GO:1902979	mitotic DNA replication termination	1	1	0.46	0.02886
GO:0045611	negative regulation of hemocyte differen...	1	1	0.46	0.02886
GO:0007216	G protein-coupled glutamate receptor sig...	1	1	0.46	0.02886
GO:0035332	positive regulation of hippo signaling	1	1	0.46	0.02886
GO:0006266	DNA ligation	1	1	0.46	0.02886
GO:0035336	long-chain fatty-acyl-CoA metabolic proc...	1	1	0.46	0.02886
GO:0006267	pre-replicative complex assembly involve...	1	1	0.46	0.02886
GO:0006282	regulation of DNA repair	1	1	0.46	0.02886
GO:0016233	telomere capping	1	1	0.46	0.02886
GO:0006272	leading strand elongation	1	1	0.46	0.02886
GO:0007202	activation of phospholipase C activity	1	1	0.46	0.02886
GO:0031145	anaphase-promoting complex-dependent cat...	1	1	0.46	0.02886
GO:0043154	negative regulation of cysteine-type end...	1	1	0.46	0.02886
GO:0002092	positive regulation of receptor internal...	1	1	0.46	0.02886
GO:0016204	determination of muscle attachment site	1	1	0.46	0.02886
GO:0030032	lamellipodium assembly	1	1	0.46	0.02886
GO:0097105	presynaptic membrane assembly	1	1	0.46	0.02886
GO:2000378	negative regulation of reactive oxygen s...	1	1	0.46	0.02886
GO:0019991	septate junction assembly	1	1	0.46	0.02886
GO:1900087	positive regulation of G1/S transition o...	1	1	0.46	0.02886
GO:0009449	gamma-aminobutyric acid biosynthetic pro...	1	1	0.46	0.02886
GO:2000331	regulation of terminal button organizati...	1	1	0.46	0.02886
GO:2001046	positive regulation of integrin-mediated...	1	1	0.46	0.02886
GO:0003009	skeletal muscle contraction	1	1	0.46	0.02886
GO:0046340	diacylglycerol catabolic process	1	1	0.46	0.02886
GO:0035435	phosphate ion transmembrane transport	1	1	0.46	0.02886
GO:0042908	xenobiotic transport	1	1	0.46	0.02886
GO:0019933	cAMP-mediated signaling	1	1	0.46	0.02886
GO:0061541	rhabdomere morphogenesis	1	1	0.46	0.02886
GO:0009972	cytidine deamination	1	1	0.46	0.02886
GO:0006772	thiamine metabolic process	1	1	0.46	0.02886
GO:0006726	eye pigment biosynthetic process	1	1	0.46	0.02886
GO:0090630	activation of GTPase activity	1	1	0.46	0.02886
GO:0015789	UDP-N-acetylgalactosamine transmembrane ...	1	1	0.46	0.02886
GO:0070374	positive regulation of ERK1 and ERK2 cas...	1	1	0.46	0.02886
GO:0035190	syncytial nuclear migration	1	1	0.46	0.02886
GO:0035196	miRNA processing	1	1	0.46	0.02886
GO:0008050	female courtship behavior	1	1	0.46	0.02886
GO:0008057	eye pigment granule organization	1	1	0.46	0.02886
GO:0040015	negative regulation of multicellular org...	1	1	0.46	0.02886
GO:0060997	dendritic spine morphogenesis	1	1	0.46	0.02886
GO:0040040	thermosensory behavior	1	1	0.46	0.02886
GO:0035160	maintenance of epithelial integrity, ope...	1	1	0.46	0.02886
GO:0035162	embryonic hemopoiesis	1	1	0.46	0.02886
GO:0071044	histone mRNA catabolic process	1	1	0.46	0.02886
GO:0035153	epithelial cell type specification, open...	1	1	0.46	0.02886
GO:0071806	protein transmembrane transport	1	1	0.46	0.02886
GO:0006707	cholesterol catabolic process	1	1	0.46	0.02886
GO:0042256	cytosolic ribosome assembly	1	1	0.46	0.02886
GO:0071038	nuclear polyadenylation-dependent tRNA c...	1	1	0.46	0.02886
GO:0010470	regulation of gastrulation	1	1	0.46	0.02886
GO:0035171	lamellocyte differentiation	1	1	0.46	0.02886
GO:0015709	thiosulfate transport	1	1	0.46	0.02886
GO:0006895	Golgi to endosome transport	1	1	0.46	0.02886
GO:0007056	spindle assembly involved in female meio...	1	1	0.46	0.02886
GO:0048149	behavioral response to ethanol	1	1	0.46	0.02886
GO:0048137	spermatocyte division	1	1	0.46	0.02886
GO:0036297	interstrand cross-link repair	1	1	0.46	0.02886
GO:0045478	fusome organization	1	1	0.46	0.02886
GO:0042249	establishment of planar polarity of embr...	1	1	0.46	0.02886
GO:0006864	pyrimidine nucleotide transport	1	1	0.46	0.02886
GO:0007020	microtubule nucleation	1	1	0.46	0.02886
GO:0016080	synaptic vesicle targeting	1	1	0.46	0.02886
GO:0006850	mitochondrial pyruvate transmembrane tra...	1	1	0.46	0.02886
GO:1990049	retrograde neuronal dense core vesicle t...	1	1	0.46	0.02886
GO:0016075	rRNA catabolic process	1	1	0.46	0.02886
GO:0010995	free ubiquitin chain depolymerization	1	1	0.46	0.02886
GO:0019226	transmission of nerve impulse	1	1	0.46	0.02886
GO:0007032	endosome organization	1	1	0.46	0.02886
GO:0045433	male courtship behavior, veined wing gen...	1	1	0.46	0.02886
GO:0009253	peptidoglycan catabolic process	1	1	0.46	0.02886
GO:1904059	regulation of locomotor rhythm	1	1	0.46	0.02886
GO:0006085	acetyl-CoA biosynthetic process	1	1	0.46	0.02886
GO:0015810	aspartate transmembrane transport	1	1	0.46	0.02886
GO:0015812	gamma-aminobutyric acid transport	1	1	0.46	0.02886
GO:0006011	UDP-glucose metabolic process	1	1	0.46	0.02886
GO:0034551	mitochondrial respiratory chain complex ...	1	1	0.46	0.02886
GO:0008535	respiratory chain complex IV assembly	1	1	0.46	0.02886
GO:0042761	very long-chain fatty acid biosynthetic ...	1	1	0.46	0.02886
GO:0035269	protein O-linked mannosylation	1	1	0.46	0.02886
GO:0045198	establishment of epithelial cell apical/...	1	1	0.46	0.02886
GO:0045199	maintenance of epithelial cell apical/ba...	1	1	0.46	0.02886
GO:0006035	cuticle chitin biosynthetic process	1	1	0.46	0.02886
GO:0090303	positive regulation of wound healing	1	1	0.46	0.02886
GO:0050766	positive regulation of phagocytosis	1	1	0.46	0.02886
GO:1903818	positive regulation of voltage-gated pot...	1	1	0.46	0.02886
GO:0060291	long-term synaptic potentiation	1	1	0.46	0.02886
GO:0010121	arginine catabolic process to proline vi...	1	1	0.46	0.02886
GO:0048213	Golgi vesicle prefusion complex stabiliz...	1	1	0.46	0.02886
GO:0006366	transcription by RNA polymerase II	91	33	42.23	0.03714
GO:0035556	intracellular signal transduction	58	24	26.92	0.03753
GO:0006351	DNA-templated transcription	183	75	84.92	0.04156

## Sheet: DE_Larva_vs_Prepupa
Gene	baseMean	log2FoldChange	lfcSE	stat	Pval	P-adj
140up	1012.06	1.55318	0.156773	144.759	2.70084e-30	9.8564e-30
ACP	31.0846	-2.69648	1.42761	96.8041	4.7099e-20	1.20113e-19
APOOL	2426.49	1.52822	0.160112	298.433	2.3589e-63	2.2282e-62
Acpr	112.911	-1.95856	0.562911	326.989	1.6271e-69	1.82879e-68
Ahcy	7580.32	4.90993	0.262481	597.151	6.41036e-128	2.80969e-126
Akhr	1103.68	-3.19712	0.305128	325.143	4.07219e-69	4.52874e-68
Alkbh7	122.585	1.78725	0.211817	241.653	4.08693e-51	2.77881e-50
Atp5a1	65876.8	2.14376	0.215742	213.985	3.69117e-45	2.13011e-44
Atp5b	64240	2.09561	0.284627	134.988	3.33778e-28	1.13229e-27
Atp5c1	14206.1	1.66318	0.203223	172.495	3.04716e-36	1.34489e-35
Atp5d	8987.97	1.80745	0.253051	151.153	1.15257e-31	4.40808e-31
Atp5e	7704.47	1.56529	0.293529	83.0351	3.96025e-17	9.06477e-17
Atp5f1	9784.88	1.83604	0.193907	175.753	6.08905e-37	2.7468e-36
Atp5g2	134104	2.3207	0.199071	270.989	1.95289e-57	1.56268e-56
Atp5h	18995.6	1.94615	0.204559	144.523	3.0344e-30	1.10482e-29
Atp5i	7173.44	1.61016	0.29047	94.4843	1.467e-19	3.67752e-19
Atp5j	13890.5	2.26522	0.317993	99.5669	1.21632e-20	3.17541e-20
Atp5j2	8455.74	2.04105	0.269094	125.778	3.11214e-26	9.89745e-26
Atp5l	5116.15	1.74537	0.279809	68.0995	5.71556e-14	1.1461e-13
Atp5o	13949.4	1.98984	0.208807	208.057	6.95567e-44	3.83911e-43
Bgb	14476.2	-2.20776	0.340723	406.812	9.38224e-87	1.63924e-85
Burs	33.5591	-3.7576	0.486576	243.37	1.7445e-51	1.19835e-50
C1q-VP	26748.1	-3.20078	1.18567	37.2685	1.58585e-07	2.45454e-07
CCE-A3	260.482	-2.96398	1.38217	451.201	2.38858e-96	5.22559e-95
CCE-A4	2270.27	2.26526	0.433899	198.657	7.3045e-42	3.79672e-41
CCE-B6	98.5348	2.44727	2.06611	57.1676	1.14093e-11	2.08665e-11
CCE-D4	272.157	-7.08797	1.24137	659.578	1.96753e-141	1.13285e-139
CCE-D5	132.197	-4.07752	0.377005	413.284	3.74822e-88	6.72503e-87
CCE-E10	1197.46	-2.25098	1.19829	25.5372	3.92242e-05	5.43305e-05
CCE-E11	1417.85	-3.96996	0.220413	1097.56	2.55904e-236	7.36712e-234
CPLCP1	334892	-7.31446	1.05252	142.334	8.93198e-30	3.20242e-29
CPR1	84356.2	-3.85847	0.907959	170.476	8.26589e-36	3.57963e-35
CPR13	135226	-4.21687	1.35043	102.723	2.58765e-21	6.93855e-21
CPR14	126616	-7.25897	0.817946	353.332	3.3455e-75	4.3869e-74
CPR20	155.628	-5.67329	0.947731	412.976	4.36995e-88	7.80735e-87
CPR22	507.991	3.73891	1.03552	76.1063	1.16246e-15	2.49744e-15
CPR29	29179.2	-7.29399	0.781774	368.778	1.5448e-78	2.22363e-77
CPR34	1893.96	-5.87175	0.305495	998.688	6.86887e-215	1.42636e-212
CPR37	29489.5	-3.67795	1.27812	68.1566	5.55938e-14	1.11513e-13
CPR39	101417	12.953	1.1033	123.428	9.89151e-26	3.09296e-25
CPR4	12921.6	-4.72851	1.48722	77.3757	6.26235e-16	1.36157e-15
CPR40	75621.2	13.3927	1.51221	84.4498	1.9847e-17	4.58846e-17
CPR46	17026	-7.70811	1.98055	56.7452	1.39921e-11	2.54873e-11
CPR47	20464.4	-7.81553	1.1349	153.006	4.6178e-32	1.79263e-31
CPR48	239.802	3.07037	1.54441	168.57	2.11965e-35	9.10467e-35
CPR49	9375.98	6.09727	0.764869	151.307	1.06813e-31	4.09131e-31
CPR5	14659.6	-7.68043	1.1021	204.498	4.05298e-43	2.17908e-42
CPR53	25955.5	2.73219	1.12682	58.1634	7.05139e-12	1.29995e-11
CPR54	198737	8.81276	1.32418	101.354	5.06413e-21	1.3434e-20
CPR57	46033.3	9.09719	1.35884	90.0268	1.29962e-18	3.15308e-18
CPR6	21805.9	-6.6706	0.794741	342.582	7.00796e-73	8.66893e-72
CYP336B1	462.428	-5.08002	0.35343	672.235	3.57986e-144	2.19063e-142
CYP4AB14	109.079	3.52818	1.20354	90.9499	8.27365e-19	2.02282e-18
CYP4AB15	297.335	9.04386	0.952427	185.812	4.20757e-39	2.01046e-38
CYP4AB17	601.721	5.1718	0.384069	430.363	7.63087e-92	1.53673e-90
CYP4AB23	273.841	-2.70312	0.740599	223.099	4.03692e-47	2.48352e-46
CYP4AB4	937.204	-2.175	0.552382	148.562	4.13786e-31	1.5498e-30
CYP4AB9	708.805	5.31526	1.08713	291.747	6.52814e-62	5.92774e-61
CYP6AS30	1659.17	-3.50617	0.315488	254.914	5.68579e-54	4.14395e-53
CYP6AS33	42.7272	2.70992	0.597182	142.84	6.95938e-30	2.50084e-29
CYP6BD2	481.996	-4.21234	0.44759	347.061	7.56197e-74	9.55009e-73
CYP6CK10	272.882	-6.61196	0.547926	389.4	5.42437e-83	8.57809e-82
CYP6CK11	1.95931	-2.39306	1.79312	15.3295	0.00406449	0.00513771
CYP6CK3	74.5855	-2.49649	0.698685	221.514	8.8547e-47	5.41586e-46
CYP6CK8	1514.57	-7.74924	0.634363	259.556	5.68338e-55	4.25733e-54
CYP9AG3	386.773	1.96471	0.886182	372.339	2.62968e-79	3.85535e-78
CYP9AG6	859.907	2.57584	0.228861	382.71	1.51208e-81	2.31883e-80
CYP9AH6	958.651	-3.95989	0.568307	174.101	1.37768e-36	6.14475e-36
CYP9P5	27.6285	-3.71221	0.819039	69.2432	3.27896e-14	6.63917e-14
Ccdc86	1727.5	3.38435	0.536025	59.0381	4.61967e-12	8.58404e-12
Cct7	12343.4	1.58427	0.256274	82.8613	4.31108e-17	9.85534e-17
Cctgamma	10419	2.00432	0.272305	149.971	2.06479e-31	7.81438e-31
Cdk4	2007.94	-1.5143	0.273809	279.025	3.61648e-59	3.03176e-58
Cht5	13570.7	2.11976	0.638479	103.827	1.50619e-21	4.06366e-21
Cin	1082.45	1.59059	0.356021	86.953	5.84156e-18	1.38386e-17
Cnpy2	893.385	2.66218	0.301235	150.283	1.77026e-31	6.71978e-31
Cpap3-b	28495.8	-2.54953	1.28412	48.1882	8.6225e-10	1.46213e-09
Cpap3-e	13932.3	4.4615	1.02938	82.2959	5.68121e-17	1.29083e-16
Crc	30032	2.58178	0.34486	137.153	1.14853e-28	3.96307e-28
Ctps	1595.81	2.08326	0.320884	180.361	6.2367e-38	2.8959e-37
Cwf19l1	349.05	1.79443	0.45053	27.6356	1.47838e-05	2.09306e-05
Cyc1	16065.3	2.58118	0.136224	469.727	2.35896e-100	5.67e-99
Cyc1l	49.6726	-3.14396	0.477246	91.5939	6.03748e-19	1.48297e-18
Cyp303a1	1555.62	-2.68674	0.620794	253.121	1.38415e-53	1.0036e-52
Cypl	722.479	1.84584	0.200602	202.315	1.19454e-42	6.34699e-42
Def1-1	1422.9	-6.56578	0.888565	133.547	6.78726e-28	2.27565e-27
Denr	1886.26	1.81631	0.196921	156.983	6.48403e-33	2.59095e-32
Dop2	56.2704	-2.07856	0.930683	28.2032	1.13443e-05	1.61531e-05
Drep2	467.263	-3.56348	0.827049	63.6981	4.8379e-13	9.33886e-13
Dsx	5235.78	-1.97042	0.451314	71.4508	1.12104e-14	2.31273e-14
EF-1a	466384	1.74788	0.268776	96.6931	4.97294e-20	1.26694e-19
Ecr	6461.08	-2.80113	0.197217	345.744	1.45497e-73	1.82296e-72
Eif2a	3289.8	1.54339	0.384005	35.4937	3.67771e-07	5.60798e-07
Emc	1829.25	-2.64893	0.376491	326.109	2.51894e-69	2.81619e-68
Farsb	1124.27	2.08898	0.29252	87.1478	5.31099e-18	1.26076e-17
Gadd45gip1	1855.33	2.96838	0.418252	67.5499	7.46439e-14	1.49088e-13
GluCl	378.115	-3.02276	0.672042	58.2118	6.88844e-12	1.27047e-11
Gnao	762.18	-2.33747	0.61805	50.7304	2.54138e-10	4.4074e-10
Gns	1534.12	-3.59204	0.830407	54.7267	3.70681e-11	6.63195e-11
Gr2	104.012	-5.30256	0.928163	51.8493	1.48327e-10	2.59331e-10
Gr3	35.2252	-3.6778	0.708588	44.5778	4.86624e-09	8.02717e-09
Gr41	4.12485	-4.22375	1.78632	16.0034	0.00301457	0.00383351
Gr42	4.50232	-3.62292	1.54628	20.2795	0.000439779	0.000582038
Gr5	6.2473	-4.44481	1.41706	21.6403	0.00023631	0.000316722
Gr58	3.46171	-2.46764	1.09717	20.319	0.000431956	0.000572043
Gr6	11.8989	-5.12632	1.27461	112.086	2.6123e-23	7.50171e-23
GstD1	26971.4	1.75923	0.255877	246.684	3.37157e-52	2.37001e-51
GstS2	5222.47	4.38771	0.927679	50.1911	3.2939e-10	5.68134e-10
GstS6	739.195	3.25108	0.38962	177.58	2.46721e-37	1.12458e-36
GstZ1	2251.57	1.84762	0.49013	56.3087	1.72751e-11	3.1368e-11
Gt	5443.16	2.04388	0.657213	412.987	4.34602e-88	7.77558e-87
Hex109	11941.7	-6.73742	0.71507	232.016	4.85998e-49	3.12812e-48
Hex70b	243015	-6.95366	0.674101	337.099	1.06942e-71	1.28127e-70
Hex83	771.078	-4.15447	0.655307	131.653	1.72545e-27	5.72455e-27
HisCl1	79.7469	-4.78711	0.785384	110.948	4.56894e-23	1.2991e-22
ITR	205.31	2.1887	0.664655	78.8268	3.0868e-16	6.80245e-16
Iars2	1241.83	1.78061	0.234192	188.394	1.17325e-39	5.72701e-39
LCCH3	141.662	-2.11983	0.530598	106.158	4.79954e-22	1.31764e-21
LOC100110062	2252.52	4.56467	1.73479	104.636	1.01276e-21	2.74351e-21
LOC100113488	31.998	-2.78586	0.817466	21.284	0.000278145	0.000371457
LOC100113492	666.78	3.04735	0.995867	26.8437	2.13794e-05	3.00469e-05
LOC100113497	209.045	2.85564	0.866554	166.239	6.70621e-35	2.84391e-34
LOC100113501	2809.09	3.14183	0.123372	1000.55	2.71478e-215	5.82849e-213
LOC100113511	1362.79	1.99435	0.163736	221.309	9.80153e-47	5.98342e-46
LOC100113512	28502.8	-5.83466	0.394516	397.059	1.20151e-84	2.00256e-83
LOC100113518	51548.1	1.56973	0.297801	73.3608	4.42609e-15	9.27772e-15
LOC100113522	572.452	1.82301	0.191065	226.416	7.80071e-48	4.88441e-47
LOC100113525	775.102	1.54276	0.374265	88.9282	2.22408e-18	5.34379e-18
LOC100113537	3608.02	1.656	0.326306	60.8725	1.90163e-12	3.58506e-12
LOC100113539	2927.92	-2.88291	0.19314	275.187	2.43022e-58	1.99893e-57
LOC100113542	1703.7	2.42129	0.285785	126.177	2.55716e-26	8.15291e-26
LOC100113548	5990.95	-1.58516	0.251104	46.3687	2.06399e-09	3.44552e-09
LOC100113559	356.575	-4.88386	0.351165	526.186	1.45202e-112	4.49702e-111
LOC100113567	8282.19	2.15785	0.202928	265.833	2.52368e-56	1.96844e-55
LOC100113570	10779.3	1.60343	0.435527	33.0265	1.17968e-06	1.76381e-06
LOC100113577	795.905	-2.27676	0.314092	334.657	3.59967e-71	4.21804e-70
LOC100113578	3723.04	-1.98273	0.208151	343.487	4.46797e-73	5.53774e-72
LOC100113585	35149.4	-2.66323	0.188138	724.764	1.51311e-155	1.16869e-153
LOC100113588	4048.95	2.64721	0.169342	361.16	6.82493e-77	9.39689e-76
LOC100113589	14776.2	-2.27845	0.187156	348.886	3.05122e-74	3.90797e-73
LOC100113615	155.255	2.39443	0.465106	364.324	1.41573e-77	1.98814e-76
LOC100113619	129249	-3.79518	1.05545	76.3571	1.02874e-15	2.21541e-15
LOC100113623	26197.5	-2.99362	0.284881	166.033	7.42463e-35	3.14646e-34
LOC100113625	2293.96	2.24457	0.524228	45.6894	2.85804e-09	4.74604e-09
LOC100113628	7859.82	1.78834	0.162649	323.273	1.03151e-68	1.13029e-67
LOC100113629	29113.6	1.87846	0.295047	95.0183	1.12945e-19	2.84371e-19
LOC100113631	1398.99	-5.70092	0.611224	78.6647	3.34071e-16	7.34539e-16
LOC100113644	37084.6	9.21163	0.916948	149.705	2.35428e-31	8.89404e-31
LOC100113652	1479.44	3.60185	0.308523	286.276	9.87856e-61	8.65964e-60
LOC100113657	1195.92	-7.23682	0.616935	253.527	1.13173e-53	8.22e-53
LOC100113661	728.409	2.05492	0.498401	23.7978	8.76861e-05	0.000119574
LOC100113674	1092.81	1.85073	0.496292	28.8632	8.33389e-06	1.19418e-05
LOC100113683	18018.1	-3.45159	0.665737	264.848	4.11335e-56	3.18288e-55
LOC100113692	135.911	2.39983	0.419966	84.0991	2.35544e-17	5.43269e-17
LOC100113695	35790.5	2.88188	0.230377	341.793	1.03703e-72	1.27287e-71
LOC100113708	4613.18	-6.08934	0.409806	521.471	1.52034e-111	4.60723e-110
LOC100113711	4770.36	2.62049	0.203699	188.899	9.1374e-40	4.47231e-39
LOC100113722	2905.84	-4.63404	0.240984	557.438	2.51498e-119	9.23398e-118
LOC100113725	3321.82	3.87368	0.923858	185.144	5.85732e-39	2.78823e-38
LOC100113728	31285.2	1.68815	0.288732	82.9213	4.18656e-17	9.57587e-17
LOC100113736	192.017	4.39755	0.900282	255.015	5.41005e-54	3.94526e-53
LOC100113749	42227.6	1.98739	0.211733	389.953	4.11982e-83	6.53957e-82
LOC100113756	1539.24	2.41883	0.14427	347.022	7.70932e-74	9.72649e-73
LOC100113767	137.177	-3.38683	0.649917	172.637	2.84131e-36	1.25535e-35
LOC100113772	388.915	2.35813	0.531855	98.7461	1.81869e-20	4.71593e-20
LOC100113783	42516.9	1.96522	0.379699	60.2692	2.54658e-12	4.7796e-12
LOC100113789	4831.01	-2.1932	0.810389	49.5651	4.45041e-10	7.63763e-10
LOC100113790	5206.98	-5.00929	0.691993	287.628	5.0481e-61	4.46227e-60
LOC100113791	45772.5	1.67632	0.270013	289.992	1.56064e-61	1.39609e-60
LOC100113792	292.566	-1.5855	0.314625	105.659	6.12948e-22	1.67585e-21
LOC100113804	2341.43	2.15705	0.229678	212.607	7.30273e-45	4.16871e-44
LOC100113806	61.707	-1.82627	0.897402	50.5143	2.81971e-10	4.87875e-10
LOC100113821	483.755	3.25664	0.82503	26.5147	2.49137e-05	3.49096e-05
LOC100113824	822.916	2.36608	0.431232	63.9396	4.30331e-13	8.32341e-13
LOC100113831	758.765	2.03465	0.161926	291.302	8.14304e-62	7.34149e-61
LOC100113834	945.908	-3.50242	0.667441	74.1054	3.08043e-15	6.50221e-15
LOC100113835	371.609	-3.63357	0.368751	178.517	1.55207e-37	7.14394e-37
LOC100113839	1186.21	2.10343	0.188949	218.79	3.4147e-46	2.04414e-45
LOC100113855	805.758	2.80808	0.167872	623.122	1.53394e-133	7.56048e-132
LOC100113858	265.345	-2.23621	0.266333	385.049	4.72461e-82	7.35217e-81
LOC100113866	3582.9	-2.9766	0.383947	212.705	6.95847e-45	3.97936e-44
LOC100113886	4287.21	1.76412	0.336855	290.127	1.45937e-61	1.30642e-60
LOC100113889	6693.59	-2.24365	0.249573	132.684	1.03843e-27	3.46517e-27
LOC100113905	20792.6	2.91403	1.14646	44.7568	4.46691e-09	7.37902e-09
LOC100113915	3276.18	-1.86349	0.646326	96.7323	4.87835e-20	1.24309e-19
LOC100113917	7176.01	-1.51437	0.845881	25.6349	3.74867e-05	5.19865e-05
LOC100113922	11.2869	3.67735	1.36831	104.659	1.00116e-21	2.71383e-21
LOC100113931	38777.4	1.65447	0.258555	108.398	1.59815e-22	4.46488e-22
LOC100113938	1789.06	1.70915	0.211932	69.6067	2.74805e-14	5.58383e-14
LOC100113939	5531.16	1.807	0.234253	141.928	1.09092e-29	3.90139e-29
LOC100113951	6250.28	1.75748	0.216195	120.798	3.60753e-25	1.10592e-24
LOC100113968	2235.54	-2.68433	0.56334	217.555	6.29557e-46	3.73168e-45
LOC100113975	1693.04	-1.68269	0.356384	106.308	4.45703e-22	1.22546e-21
LOC100113985	17203.4	-1.63308	0.265428	772.68	6.34996e-166	5.78668e-164
LOC100113994	2439.58	1.99756	0.243463	131.612	1.76044e-27	5.83756e-27
LOC100113999	3084.8	1.74536	0.163816	584.115	4.24651e-125	1.76943e-123
LOC100114008	1683.9	2.4151	0.266397	107.852	2.08935e-22	5.81156e-22
LOC100114012	296.456	1.91623	1.41214	1284.42	0.000000000000000000000000000000000000000000000000000000000000000000000000000000000000000000000000000000000000000000000000000000000000000000000000000000000000000000000000000000000000000000000000000000000000000000000000000000000000000000000000000000000000000000000000000000000000795059689958635	0.00000000000000000000000000000000000000000000000000000000000000000000000000000000000000000000000000000000000000000000000000000000000000000000000000000000000000000000000000000000000000000000000000000000000000000000000000000000000000000000000000000000000000000000000000000000053005374172137
LOC100114015	2044.21	1.69122	0.556592	216.846	8.94503e-46	5.27745e-45
LOC100114025	7629.22	-1.78345	0.296209	50.0383	3.545e-10	6.1078e-10
LOC100114031	17777	3.71176	0.550968	76.1685	1.12775e-15	2.42493e-15
LOC100114033	20000.5	2.37505	0.34398	180.949	4.66377e-38	2.17191e-37
LOC100114036	16145.9	-3.75401	0.434117	128.716	7.32819e-27	2.3826e-26
LOC100114043	8412.62	1.71453	0.224097	167.455	3.67901e-35	1.56962e-34
LOC100114044	95.9414	2.33363	0.569139	76.8604	8.05034e-16	1.74135e-15
LOC100114046	7855.43	2.37805	0.812876	337.689	7.97462e-72	9.61127e-71
LOC100114064	4699.09	1.50579	0.169668	544.142	1.89416e-116	6.62801e-115
LOC100114068	484.783	1.53402	0.731951	160.142	1.36312e-33	5.5609e-33
LOC100114069	133.818	-3.21652	0.938313	28.7443	8.81046e-06	1.26133e-05
LOC100114076	1026.08	3.1196	0.424394	97.2606	3.76603e-20	9.64114e-20
LOC100114083	36947.4	2.37236	0.281665	144.177	3.59981e-30	1.30543e-29
LOC100114086	19165.3	-5.84971	0.614079	300.318	9.25342e-64	8.8396e-63
LOC100114089	1477.75	-2.88758	0.793839	308.296	1.75829e-65	1.76484e-64
LOC100114093	25979.8	2.24381	0.284254	155.134	1.61572e-32	6.36785e-32
LOC100114094	1158.41	2.0261	0.163508	150.82	1.35804e-31	5.18296e-31
LOC100114102	101.375	2.43064	0.351952	107.237	2.82566e-22	7.82352e-22
LOC100114103	665.14	-4.47875	0.230682	1393.32	0.0000000000000000000000000000000000000000000000000000000000000000000000000000000000000000000000000000000000000000000000000000000000000000000000000000000000000000000000000000000000000000000000000000000000000000000000000000000000000000000000000000000000000000000000000000000000000000000000000000000000019443829869101	0.00000000000000000000000000000000000000000000000000000000000000000000000000000000000000000000000000000000000000000000000000000000000000000000000000000000000000000000000000000000000000000000000000000000000000000000000000000000000000000000000000000000000000000000000000000000000000000000000000000000189457686886078
LOC100114104	3955.63	1.91008	0.164726	129.414	5.19653e-27	1.69694e-26
LOC100114105	4783.86	-2.50774	0.179891	458.216	7.26927e-98	1.65314e-96
LOC100114114	317.107	-5.18163	0.720457	102.444	2.96739e-21	7.93832e-21
LOC100114116	24100.2	1.87133	0.352697	94.586	1.39574e-19	3.50443e-19
LOC100114119	963.959	1.69896	0.18176	164.765	1.38942e-34	5.85489e-34
LOC100114121	7105.39	2.38807	0.167414	288.504	3.26828e-61	2.90725e-60
LOC100114134	3.96373	-4.12115	1.61454	25.4087	4.16318e-05	5.7615e-05
LOC100114136	23.6891	-2.87284	0.937289	70.0207	2.24711e-14	4.58286e-14
LOC100114140	4221.22	-3.67954	0.540656	197.809	1.11142e-41	5.74157e-41
LOC100114141	19461.4	1.72949	0.294131	81.0883	1.02428e-16	2.30659e-16
LOC100114144	847.512	2.41589	0.21682	145.564	1.81613e-30	6.65843e-30
LOC100114146	1366.58	3.01256	0.220576	215.018	2.21262e-45	1.28565e-44
LOC100114147	4634.18	-5.11036	0.198648	762.152	1.21071e-163	1.04327e-161
LOC100114153	4169.16	1.67763	0.187785	117.655	1.69214e-24	5.07323e-24
LOC100114157	1902.72	1.98825	0.244447	121.276	2.85148e-25	8.77756e-25
LOC100114159	837.954	-1.71205	0.426685	43.5919	7.79833e-09	1.27559e-08
LOC100114160	4645.15	-2.38058	0.555344	298.698	2.06895e-63	1.95724e-62
LOC100114161	6508.28	1.86562	0.238696	413.319	3.68269e-88	6.61683e-87
LOC100114164	12982.2	3.16022	0.244331	243.918	1.32936e-51	9.18159e-51
LOC100114168	25486.7	1.57079	1.03221	55.1251	3.05866e-11	5.49874e-11
LOC100114169	9669.27	-2.31175	0.353706	41.8498	1.79215e-08	2.88233e-08
LOC100114171	22222	3.03063	0.497165	83.6652	2.91137e-17	6.6942e-17
LOC100114173	22.9731	-1.79323	1.47806	61.6826	1.28466e-12	2.43934e-12
LOC100114187	516.201	2.6591	0.197503	187.799	1.57479e-39	7.64288e-39
LOC100114193	25687.4	2.51354	0.301177	92.5925	3.70365e-19	9.16651e-19
LOC100114196	24.8051	-2.66865	0.696539	47.9257	9.78064e-10	1.65387e-09
LOC100114209	1619.69	3.35981	0.256721	301.37	5.48704e-64	5.26149e-63
LOC100114211	923.896	-1.97959	0.251813	100.656	7.13183e-21	1.88049e-20
LOC100114216	23.0498	-2.49989	0.871398	43.6255	7.67401e-09	1.25558e-08
LOC100114222	2106.54	-2.66602	0.5226	164.473	1.60466e-34	6.7484e-34
LOC100114223	45.3378	-3.70349	0.677121	70.0919	2.17067e-14	4.42981e-14
LOC100114227	15372.1	2.68511	0.311847	105.787	5.75729e-22	1.57613e-21
LOC100114230	2598.04	-1.52771	0.15724	495.449	6.46086e-106	1.74127e-104
LOC100114232	70.0399	-1.7773	0.91235	57.5409	9.52675e-12	1.7474e-11
LOC100114237	616.378	1.8968	0.377935	101.766	4.13902e-21	1.10099e-20
LOC100114247	5039.6	2.69122	0.424951	60.0237	2.86777e-12	5.36812e-12
LOC100114254	2119.67	1.89971	0.201846	200.221	3.36776e-42	1.7701e-41
LOC100114257	17.8003	-2.96914	0.689727	77.0132	7.47256e-16	1.61886e-15
LOC100114264	3128.23	-1.77725	0.229611	123.546	9.33687e-26	2.92314e-25
LOC100114268	1588.4	2.69701	0.23376	282.535	6.32978e-60	5.42119e-59
LOC100114270	118.772	1.51649	1.52141	400.133	2.60391e-85	4.40959e-84
LOC100114274	435.666	2.50675	0.293692	92.2996	4.27443e-19	1.05544e-18
LOC100114279	9087.1	5.8821	0.354045	557.516	2.41962e-119	8.9097e-118
LOC100114285	109209	1.74154	0.277702	109.978	7.35604e-23	2.07803e-22
LOC100114300	9049.48	1.6025	0.243261	193.666	8.6386e-41	4.34917e-40
LOC100114302	1491.45	-4.12205	0.307855	683.981	1.02509e-146	6.558e-145
LOC100114314	9923.25	2.75706	0.302797	101.025	5.9504e-21	1.57455e-20
LOC100114320	817.056	-3.60528	0.524353	253.389	1.21192e-53	8.79736e-53
LOC100114326	170.885	-2.0304	0.434049	33.3036	1.03515e-06	1.55082e-06
LOC100114327	3824.12	-1.66317	0.220714	210.396	2.18366e-44	1.22826e-43
LOC100114329	648.142	-2.86117	0.555706	56.5354	1.54837e-11	2.81515e-11
LOC100114333	1953.83	1.53705	0.282037	104.643	1.00907e-21	2.73467e-21
LOC100114334	4877.56	2.27467	0.496939	49.9067	3.77647e-10	6.50218e-10
LOC100114335	240.19	4.21342	0.817447	36.5969	2.18079e-07	3.35243e-07
LOC100114340	1218.15	-2.21915	0.342685	77.2572	6.63478e-16	1.43983e-15
LOC100114348	1703.41	2.24974	0.151186	287.941	4.32095e-61	3.82751e-60
LOC100114352	167.017	1.92883	0.864193	99.8256	1.07144e-20	2.80412e-20
LOC100114358	1127.86	-2.1509	0.493913	22.8779	0.000133939	0.000181242
LOC100114360	302.015	-3.83208	0.57355	94.9657	1.15889e-19	2.91725e-19
LOC100114361	764.798	2.17531	1.08363	14.5873	0.00563836	0.0070658
LOC100114362	1220.55	2.45357	1.13372	37.6479	1.32448e-07	2.05754e-07
LOC100114373	2230.19	-1.8582	0.152076	246.71	3.32876e-52	2.34122e-51
LOC100114382	1753.4	1.70084	0.216131	272.064	1.14495e-57	9.23177e-57
LOC100114387	1524.17	-3.53532	0.386717	255.717	3.81823e-54	2.79246e-53
LOC100114388	70140.5	1.98442	0.308783	183.523	1.3055e-38	6.16583e-38
LOC100114394	3078.47	2.15393	0.331767	76.2775	1.06945e-15	2.30113e-15
LOC100114397	371.167	9.11649	1.38769	42.7326	1.1758e-08	1.90702e-08
LOC100114399	11967.9	-3.11875	0.207496	835.634	1.46673e-179	1.60164e-177
LOC100114401	4122.71	1.82167	0.196629	160.973	9.0399e-34	3.71901e-33
LOC100114412	187.374	-4.31708	0.929264	27.6831	1.44601e-05	2.04884e-05
LOC100114417	792.561	1.95231	0.247637	104.91	8.85122e-22	2.40443e-21
LOC100114424	2938.85	1.90615	0.188174	241.236	5.02602e-51	3.41365e-50
LOC100114425	1210.15	1.71717	1.59361	55.8263	2.18058e-11	3.94309e-11
LOC100114426	924.789	2.01547	0.17289	144.257	3.45945e-30	1.25597e-29
LOC100114427	1522.22	-1.90607	0.338971	39.718	4.95038e-08	7.81681e-08
LOC100114436	51.1183	-3.84044	1.09525	45.3971	3.28759e-09	5.4472e-09
LOC100114445	3141.22	3.23587	0.284819	250.295	5.62226e-53	4.03268e-52
LOC100114448	222.607	-2.06021	0.306014	141.307	1.48191e-29	5.27583e-29
LOC100114451	295.359	-2.93096	0.434557	56.7357	1.40563e-11	2.56004e-11
LOC100114466	1481.49	3.6157	1.28892	75.0185	1.97469e-15	4.20747e-15
LOC100114467	33080	-1.73161	0.565954	18.576	0.000951926	0.00123837
LOC100114473	497.221	-3.82069	0.438972	138.006	7.54251e-29	2.62403e-28
LOC100114474	495.068	1.95483	0.258855	205.074	3.04724e-43	1.64463e-42
LOC100114478	63.0923	-1.70213	1.10846	103.026	2.23115e-21	5.99024e-21
LOC100114489	535.14	-4.34989	0.297765	257.937	1.26932e-54	9.41916e-54
LOC100114494	5714.11	-4.88876	0.33498	434.611	9.21671e-93	1.88913e-91
LOC100114498	11410.2	-4.77725	1.35194	88.0137	3.47819e-18	8.30347e-18
LOC100114501	977.576	1.99358	0.206595	100.349	8.28847e-21	2.17596e-20
LOC100114505	305.673	1.58762	0.243605	110.143	6.78443e-23	1.9187e-22
LOC100114513	381.32	1.60475	0.454376	39.991	4.34693e-08	6.88282e-08
LOC100114525	14.4747	-5.80101	1.50558	27.7106	1.42758e-05	2.02408e-05
LOC100114526	27908.7	-5.282	0.329827	1172.54	0.0000000000000000000000000000000000000000000000000000000000000000000000000000000000000000000000000000000000000000000000000000000000000000000000000000000000000000000000000000000000000000000000000000000000000000000000000000000000000000000000000000000000014320181372464	0.000000000000000000000000000000000000000000000000000000000000000000000000000000000000000000000000000000000000000000000000000000000000000000000000000000000000000000000000000000000000000000000000000000000000000000000000000000000000000000000000000000000566855429515631
LOC100114546	271.936	1.89962	0.194307	140.27	2.47124e-29	8.73415e-29
LOC100114551	2090.34	1.52627	0.18773	177.345	2.77111e-37	1.25948e-36
LOC100114552	13932.9	3.07518	0.298942	155.673	1.2384e-32	4.9052e-32
LOC100114554	1190.15	-2.52085	0.297286	80.7208	1.22543e-16	2.74882e-16
LOC100114558	44799.9	1.50763	0.232476	114.684	7.28957e-24	2.13694e-23
LOC100114561	727.672	-3.36875	0.690998	42.5574	1.27838e-08	2.07047e-08
LOC100114563	2970.26	2.80474	0.177835	399.096	4.36232e-85	7.33832e-84
LOC100114582	367.386	1.57805	0.275347	61.8881	1.16295e-12	2.21321e-12
LOC100114585	155766	1.59216	0.253488	106.05	5.06068e-22	1.38782e-21
LOC100114610	4044.91	-5.97115	0.483573	381.041	3.46865e-81	5.2746e-80
LOC100114612	593.32	-1.54137	0.540274	365.929	6.37117e-78	9.03735e-77
LOC100114614	456.32	1.60325	0.196563	171.75	4.40476e-36	1.93397e-35
LOC100114615	1040.31	1.8089	0.164167	293.493	2.74425e-62	2.51167e-61
LOC100114618	1298.07	1.96927	0.351615	190.454	4.23296e-40	2.08715e-39
LOC100114626	67.3019	-1.68654	0.97648	227.171	5.36451e-48	3.37567e-47
LOC100114654	38.5695	-2.31722	0.659258	47.1351	1.42924e-09	2.40205e-09
LOC100114656	1355.86	2.87119	0.226554	210.072	2.56395e-44	1.43452e-43
LOC100114664	690.812	2.45587	0.24608	278.365	5.01706e-59	4.19203e-58
LOC100114665	3615.29	1.62209	0.238831	84.7295	1.73123e-17	4.01934e-17
LOC100114666	237.164	-2.72677	1.00735	30.0761	4.72292e-06	6.85754e-06
LOC100114672	2576.27	2.35456	0.214921	243.111	1.98334e-51	1.35947e-50
LOC100114680	509.179	-1.51635	0.205952	199.401	5.0539e-42	2.63882e-41
LOC100114681	228.539	-4.27143	0.875669	76.9531	7.69473e-16	1.66528e-15
LOC100114685	478.266	-1.69852	0.36953	32.218	1.72653e-06	2.56089e-06
LOC100114690	2007.86	-3.50181	0.361557	288.405	3.43215e-61	3.05088e-60
LOC100114699	3.90728	4.4007	2.02978	24.2502	7.11594e-05	9.73513e-05
LOC100114702	2568.22	1.93275	0.234857	234.046	1.77637e-49	1.15569e-48
LOC100114703	1035	-4.18395	0.707703	83.1982	3.65719e-17	8.38018e-17
LOC100114707	2816.75	1.53492	0.248476	53.5139	6.65241e-11	1.18152e-10
LOC100114718	420.459	5.84179	0.685191	109.842	7.86295e-23	2.22073e-22
LOC100114730	13319.1	-2.3246	0.29733	381.234	3.15165e-81	4.79831e-80
LOC100114734	1989	-2.53769	0.226904	360.175	1.11417e-76	1.5241e-75
LOC100114736	6629.66	2.21953	0.250767	213.829	3.98761e-45	2.297e-44
LOC100114739	409.135	6.98282	1.65092	30.9687	3.1068e-06	4.55379e-06
LOC100114743	798.584	-2.98141	0.699711	48.0281	9.31146e-10	1.57664e-09
LOC100114752	1218.58	2.32431	0.175697	191.098	3.07893e-40	1.52645e-39
LOC100114756	956.81	1.73307	0.269077	50.8236	2.42998e-10	4.21709e-10
LOC100114760	2488.73	-3.73306	0.384535	153.64	3.37807e-32	1.31865e-31
LOC100114763	715.151	1.5892	0.386958	202.862	9.11006e-43	4.85678e-42
LOC100114767	1202.94	2.1667	0.221101	107.908	2.03253e-22	5.65724e-22
LOC100114768	136.39	-4.8525	0.543646	121.941	2.05596e-25	6.35655e-25
LOC100114777	1363.53	-3.1018	0.288061	330.887	2.34429e-70	2.69221e-69
LOC100114781	1680.48	2.46794	0.278537	172.113	3.68092e-36	1.61953e-35
LOC100114783	3243.38	-3.3725	0.406181	391.595	1.82075e-83	2.92684e-82
LOC100114788	4781.45	3.51961	0.330635	159.152	2.22193e-33	9.00647e-33
LOC100114790	8811.41	4.09669	0.194716	617.86	2.11174e-132	1.01324e-130
LOC100114792	659.514	1.6745	0.24968	63.4223	5.52978e-13	1.06517e-12
LOC100114802	4732.01	-1.53934	0.18919	90.0415	1.29028e-18	3.13164e-18
LOC100114807	17.8372	-5.05338	1.5302	35.4322	3.78625e-07	5.76864e-07
LOC100114811	894.823	7.37628	1.36432	58.2072	6.90387e-12	1.27313e-11
LOC100114816	1501.96	2.65941	0.277588	179.029	1.20526e-37	5.56784e-37
LOC100114818	882.822	-2.72418	0.350017	97.088	4.09824e-20	1.04746e-19
LOC100114831	570.559	2.82568	0.361501	105.042	8.298e-22	2.25802e-21
LOC100114838	258.32	2.25183	0.386188	324.398	5.89659e-69	6.51195e-68
LOC100114839	2221.21	7.06447	0.784278	109.566	9.00418e-23	2.53683e-22
LOC100114847	2546.56	-1.67489	0.151586	945.561	2.23624e-203	3.58563e-201
LOC100114854	1011.74	-2.99528	0.482125	148.085	5.23761e-31	1.95477e-30
LOC100114855	25956.4	2.8802	0.166065	418.325	3.05106e-89	5.65027e-88
LOC100114858	1935.24	-3.05658	1.55021	37.9836	1.12934e-07	1.76001e-07
LOC100114860	178.215	11.8477	1.53443	177.437	2.64782e-37	1.2056e-36
LOC100114862	8107.56	-2.58704	0.423889	193.179	1.09944e-40	5.51332e-40
LOC100114870	1804.51	5.43745	0.520804	342.215	8.40812e-73	1.03706e-71
LOC100114872	12.0006	1.57688	1.68313	85.4636	1.20951e-17	2.82726e-17
LOC100114875	4502.24	-3.51841	0.17777	701.561	1.60019e-150	1.11987e-148
LOC100114879	3582.28	-1.79267	0.475359	206.729	1.34262e-43	7.3369e-43
LOC100114882	340.001	-3.95592	0.399777	270.835	2.10803e-57	1.68469e-56
LOC100114894	21.5331	-6.91972	2.06043	23.7343	9.0291e-05	0.000123009
LOC100114907	2299.68	2.47161	0.886989	13.7491	0.00814045	0.0101242
LOC100114911	2833.37	-7.06126	0.580042	366.042	6.02293e-78	8.56256e-77
LOC100114913	108.962	-4.40879	0.834409	60.1253	2.73016e-12	5.11657e-12
LOC100114914	388.773	3.36533	0.665128	61.4793	1.41753e-12	2.688e-12
LOC100114918	6005.91	-3.03866	0.765001	149.973	2.0634e-31	7.81144e-31
LOC100114920	4912.57	1.94845	0.258103	154.581	2.12228e-32	8.33837e-32
LOC100114925	3903.15	-3.75398	0.385541	105.474	6.71156e-22	1.83183e-21
LOC100114931	890.669	-4.44727	0.344971	234.056	1.76732e-49	1.15039e-48
LOC100114933	351.659	1.90356	1.68578	268.862	5.61247e-57	4.42397e-56
LOC100114935	4090.89	2.01711	0.469427	75.5747	1.50607e-15	3.22144e-15
LOC100114943	7.63058	-5.35832	1.44947	73.5954	3.94842e-15	8.29568e-15
LOC100114945	12149.6	2.63583	0.240574	177.631	2.40551e-37	1.09685e-36
LOC100114954	1748.25	-3.1693	1.02184	26.7406	2.24295e-05	3.15018e-05
LOC100114956	1690.43	3.00392	0.148762	668.452	2.36e-143	1.40348e-141
LOC100114958	3110.33	-2.88888	0.659743	46.7946	1.68278e-09	2.81955e-09
LOC100114962	916.451	-4.27639	0.587387	126.619	2.05773e-26	6.58213e-26
LOC100114965	10575.5	-3.0302	0.613286	312.73	1.94313e-66	2.00764e-65
LOC100114973	45.0838	-3.28467	0.593875	44.4565	5.15721e-09	8.49387e-09
LOC100114978	126.353	1.96825	0.549498	127.943	1.07221e-26	3.45942e-26
LOC100114980	349.453	-1.55451	0.26375	264.652	4.53319e-56	3.50252e-55
LOC100114989	3337.25	-4.45315	0.481369	274.794	2.95378e-58	2.42329e-57
LOC100114992	41.3008	3.53151	0.602474	62.9248	7.03767e-13	1.35172e-12
LOC100114999	5160.09	-6.37624	0.627596	268.38	7.12783e-57	5.61145e-56
LOC100115005	2693.78	3.39349	1.0763	57.301	1.06974e-11	1.95871e-11
LOC100115012	906.997	-3.42445	0.242011	356.69	6.30139e-76	8.4376e-75
LOC100115013	935.1	3.67494	1.88302	94.853	1.22466e-19	3.08099e-19
LOC100115021	394.912	2.76783	0.23446	137.664	8.9286e-29	3.09266e-28
LOC100115024	9939.14	6.80276	1.03231	101.914	3.84764e-21	1.02456e-20
LOC100115031	1582.21	-2.16868	0.298125	117.804	1.57294e-24	4.72031e-24
LOC100115033	4043.62	1.70106	0.214842	116.954	2.38878e-24	7.12304e-24
LOC100115046	689.831	-6.23822	0.565016	473.7	3.26344e-101	7.9496e-100
LOC100115047	2783.96	-4.51994	0.298233	666.318	6.83771e-143	4.02852e-141
LOC100115052	5342.23	1.58221	0.318467	70.8597	1.49441e-14	3.06653e-14
LOC100115057	2230.43	-2.82635	0.256323	1400.6	0.000000000000000000000000000000000000000000000000000000000000000000000000000000000000000000000000000000000000000000000000000000000000000000000000000000000000000000000000000000000000000000000000000000000000000000000000000000000000000000000000000000000000000000000000000000000000000000000000000000000000051267547449481	0.000000000000000000000000000000000000000000000000000000000000000000000000000000000000000000000000000000000000000000000000000000000000000000000000000000000000000000000000000000000000000000000000000000000000000000000000000000000000000000000000000000000000000000000000000000000000000000000000000000000054117168628548
LOC100115067	8767.95	-2.34398	0.35415	396.749	1.40224e-84	2.32794e-83
LOC100115070	45458.4	2.2047	0.177362	288.31	3.59816e-61	3.19621e-60
LOC100115071	1014.46	-1.99562	0.332225	412.516	5.49346e-88	9.75956e-87
LOC100115072	1022.42	2.26452	0.270197	263.651	7.4489e-56	5.72892e-55
LOC100115075	4540.83	1.67084	0.480997	29.2745	6.87507e-06	9.90182e-06
LOC100115076	1240.68	-3.00132	0.735506	168.288	2.43736e-35	1.04551e-34
LOC100115084	2843.82	2.92577	0.144019	833.939	3.41584e-179	3.69816e-177
LOC100115092	382.378	-3.1923	0.639218	120.316	4.57238e-25	1.39764e-24
LOC100115105	221.952	-2.95916	0.372171	101.934	3.81158e-21	1.01538e-20
LOC100115106	302.587	2.68105	0.546142	41.1633	2.48655e-08	3.97203e-08
LOC100115115	690.798	2.76253	0.180997	236.016	6.68762e-50	4.40979e-49
LOC100115118	1005.18	8.0315	0.794724	131.322	2.03041e-27	6.72221e-27
LOC100115119	935.872	2.88187	0.151363	679.227	1.09655e-145	6.84236e-144
LOC100115126	1284.81	-1.94181	0.80999	211.043	1.58476e-44	8.9497e-44
LOC100115129	2427.58	-1.85734	0.241362	251.59	2.95886e-53	2.13196e-52
LOC100115131	10437.7	-1.83623	1.36816	29.0846	7.51403e-06	1.07975e-05
LOC100115141	9213.06	-2.32693	0.285982	198.794	6.82662e-42	3.55416e-41
LOC100115148	8590.65	-2.62711	1.04906	86.9032	5.98531e-18	1.41712e-17
LOC100115150	485.688	-2.84321	0.379875	198.69	7.18532e-42	3.73784e-41
LOC100115153	161.445	-3.21958	0.489148	106.927	3.28936e-22	9.08754e-22
LOC100115155	465.441	3.53853	1.08381	46.9937	1.52951e-09	2.56817e-09
LOC100115163	7.9255	3.80029	1.21222	24.6165	6.00791e-05	8.24688e-05
LOC100115176	1329.87	2.19134	0.400767	101.352	5.07012e-21	1.34471e-20
LOC100115181	2367.2	2.32993	0.352061	65.4704	2.04817e-13	4.01489e-13
LOC100115183	11709.3	2.85494	0.20245	418.299	3.09068e-89	5.71527e-88
LOC100115191	32.0335	1.64934	1.40076	128.308	8.95976e-27	2.90413e-26
LOC100115194	3462.65	2.16648	0.697455	307.872	2.17025e-65	2.16802e-64
LOC100115198	2994.96	-1.9294	0.204996	175.258	7.77591e-37	3.49529e-36
LOC100115211	438.127	2.65292	0.504198	116.975	2.36364e-24	7.04974e-24
LOC100115214	588.388	1.5551	0.348397	40.5792	3.28483e-08	5.222e-08
LOC100115215	15536.5	2.6783	0.351629	208.004	7.13949e-44	3.93542e-43
LOC100115216	1599.11	1.56109	0.205838	61.3048	1.54254e-12	2.92069e-12
LOC100115225	250.943	-1.99416	0.641407	126.588	2.08859e-26	6.67748e-26
LOC100115227	33676.2	-2.11439	0.309117	121.466	2.59748e-25	8.00346e-25
LOC100115228	3592.2	-1.83251	0.206493	114.551	7.7831e-24	2.27898e-23
LOC100115233	7803.03	2.40316	0.248175	171.02	6.31901e-36	2.74967e-35
LOC100115240	2230.84	1.59794	0.307472	154.812	1.8942e-32	7.44455e-32
LOC100115261	12.9826	-2.25107	1.052	43.3629	8.70039e-09	1.41947e-08
LOC100115267	215.613	6.22198	1.15756	54.8546	3.48508e-11	6.24318e-11
LOC100115268	1306.81	-6.58406	0.672031	248.627	1.28632e-52	9.15381e-52
LOC100115281	15119.7	-2.83475	0.322363	790.474	8.88766e-170	8.46466e-168
LOC100115296	1644.28	2.42643	0.158026	538.877	2.60859e-115	8.76471e-114
LOC100115302	1382.62	-2.23452	0.78194	37.8006	1.23185e-07	1.91623e-07
LOC100115316	3532.95	3.81769	0.574261	108.607	1.44251e-22	4.03451e-22
LOC100115326	263.941	-1.83247	0.259065	75.1617	1.84168e-15	3.93266e-15
LOC100115334	2501.31	3.90226	0.283404	328.628	7.20622e-70	8.20136e-69
LOC100115335	1944.13	-1.58186	0.146751	727.037	4.87117e-156	3.80883e-154
LOC100115337	25380.6	5.9744	1.54461	57.5779	9.35792e-12	1.71693e-11
LOC100115347	25.4803	-2.63946	0.763519	47.293	1.325e-09	2.22951e-09
LOC100115364	203.032	5.40502	0.432982	393.859	5.904e-84	9.66227e-83
LOC100115366	1867.14	-2.16665	0.123511	390.69	2.85576e-83	4.56165e-82
LOC100115370	51.9755	2.96299	0.568975	133.932	5.61487e-28	1.89008e-27
LOC100115372	379.199	2.65386	0.896604	208.124	6.72941e-44	3.72071e-43
LOC100115373	518.926	2.25054	0.229306	120.164	4.92835e-25	1.50355e-24
LOC100115380	1322.02	1.5973	0.270617	73.7413	3.67781e-15	7.74511e-15
LOC100115382	832.067	-3.07245	0.594437	78.3266	3.93943e-16	8.63484e-16
LOC100115386	7300.67	-2.33285	0.253805	116.772	2.61138e-24	7.78313e-24
LOC100115387	30382.7	2.53601	0.363174	67.5056	7.62657e-14	1.52279e-13
LOC100115396	44.2498	2.54082	0.756419	256.082	3.18545e-54	2.33507e-53
LOC100115398	656.466	-2.97907	0.70135	46.3333	2.09928e-09	3.50212e-09
LOC100115400	2642.53	2.80356	0.295124	191.905	2.06545e-40	1.02842e-39
LOC100115407	8102.25	2.4795	0.227066	218.987	3.09706e-46	1.85838e-45
LOC100115408	50342.3	1.65755	0.256872	100.599	7.33322e-21	1.93158e-20
LOC100115409	3746.03	2.15979	0.239071	192.274	1.72063e-40	8.58417e-40
LOC100115410	3809.21	3.94678	0.986196	62.2647	9.69047e-13	1.85142e-12
LOC100115411	18701.1	5.23971	1.94558	30.9087	3.19549e-06	4.68161e-06
LOC100115419	324.612	1.75837	0.318572	37.0959	1.72119e-07	2.66108e-07
LOC100115421	322.638	6.11914	0.785052	137.768	8.48065e-29	2.94072e-28
LOC100115428	3159.9	-2.5261	0.51511	79.9388	1.79464e-16	3.99797e-16
LOC100115429	66223.3	2.02186	0.309908	94.2223	1.66773e-19	4.17494e-19
LOC100115432	1603.96	-2.38478	0.434982	143.004	6.41953e-30	2.31077e-29
LOC100115434	15433.2	2.34835	0.882313	61.2066	1.61765e-12	3.05925e-12
LOC100115438	5590.21	-1.62262	0.280582	96.0623	6.77354e-20	1.71979e-19
LOC100115439	3860.45	2.30324	0.27886	302.455	3.20068e-64	3.09253e-63
LOC100115443	1089.12	-4.01675	0.696611	67.3766	8.11968e-14	1.6187e-13
LOC100115449	4017.7	-3.30097	0.416705	152.23	6.77186e-32	2.61124e-31
LOC100115452	98.4516	-3.95926	1.07752	68.2862	5.22007e-14	1.0484e-13
LOC100115453	4052.21	-1.57547	0.304505	160.276	1.27537e-33	5.21302e-33
LOC100115462	892.896	6.67939	0.58545	364.414	1.35353e-77	1.9029e-76
LOC100115465	39489.4	1.84696	0.284553	100.451	7.88721e-21	2.07191e-20
LOC100115467	3298.38	1.65581	0.215689	284.516	2.3675e-60	2.05828e-59
LOC100115471	642.906	-2.5418	0.552884	77.9885	4.64516e-16	1.01536e-15
LOC100115484	109.102	1.75492	0.324441	139.986	2.84168e-29	1.00127e-28
LOC100115498	3228.64	5.52174	0.397657	508.589	9.29774e-109	2.63477e-107
LOC100115504	300.59	1.71239	0.419011	17.433	0.00159214	0.00204934
LOC100115506	1563.75	1.70037	0.17623	122.06	1.93882e-25	5.99585e-25
LOC100115507	1717.52	2.48048	0.33784	65.1406	2.40361e-13	4.69781e-13
LOC100115508	5468.09	2.81573	0.232933	271.501	1.51415e-57	1.21391e-56
LOC100115511	289.377	3.75803	0.346218	269.025	5.17523e-57	4.0844e-56
LOC100115519	61.5288	-2.09471	0.515505	49.3152	5.01826e-10	8.59004e-10
LOC100115531	345.577	-1.77932	1.0168	55.0017	3.24624e-11	5.82686e-11
LOC100115544	1185.68	2.29375	0.344894	107.608	2.35538e-22	6.53861e-22
LOC100115548	516.498	2.37525	0.342449	85.2388	1.3499e-17	3.14729e-17
LOC100115549	925.007	-2.35276	0.367763	153.004	4.62247e-32	1.7939e-31
LOC100115558	69.8441	-1.8636	0.876316	62.9482	6.95856e-13	1.33673e-12
LOC100115561	12.1057	-2.20819	1.05091	23.4907	0.00010102	0.000137357
LOC100115564	234.742	-6.82292	0.776587	547.621	3.34761e-117	1.18448e-115
LOC100115574	796.409	-2.07206	0.300878	122.26	1.75766e-25	5.44757e-25
LOC100115576	11858.5	-2.42711	0.135143	712.176	8.04831e-153	5.7925e-151
LOC100115577	12343.7	1.69096	0.251284	95.864	7.46429e-20	1.89176e-19
LOC100115586	514.958	2.68292	0.670725	93.8585	1.9929e-19	4.97421e-19
LOC100115590	365.466	3.44955	0.246538	402.136	9.61231e-86	1.64317e-84
LOC100115591	3019.77	1.55762	0.223754	52.6343	1.01636e-10	1.78735e-10
LOC100115593	5754.26	1.78674	0.500756	135.23	2.96186e-28	1.00692e-27
LOC100115595	148.08	11.5786	1.36804	290.737	1.07845e-61	9.68161e-61
LOC100115603	2891.62	-2.67494	0.176566	339.332	3.5247e-72	4.28067e-71
LOC100115609	3658.22	3.30441	0.329496	244.213	1.14832e-51	7.95723e-51
LOC100115610	842.306	2.0457	0.127537	452.313	1.37311e-96	3.0249e-95
LOC100115614	1398.25	-2.05303	0.162646	209.066	4.22054e-44	2.34996e-43
LOC100115618	656.285	3.88719	0.876447	53.4795	6.76347e-11	1.20091e-10
LOC100115621	1674.68	1.64053	0.685262	48.6078	7.04905e-10	1.19901e-09
LOC100115632	7826.38	-2.15567	0.249298	206.948	1.20447e-43	6.59336e-43
LOC100115634	1110.15	-1.79235	0.197505	400.708	1.95609e-85	3.32142e-84
LOC100115639	32.9502	-3.66903	0.702335	68.2579	5.29236e-14	1.06258e-13
LOC100115642	657.193	3.30973	1.10703	24.066	7.74773e-05	0.00010588
LOC100115646	1366.28	-1.85707	0.315405	50.5606	2.75763e-10	4.77328e-10
LOC100115651	267.656	3.03902	0.5531	130.536	2.99009e-27	9.84289e-27
LOC100115664	1988.06	1.90996	0.259793	350.833	1.15892e-74	1.49492e-73
LOC100115668	4448.09	-1.58629	0.232308	95.6109	8.4492e-20	2.13838e-19
LOC100115670	1857.04	-1.51595	0.418078	160.942	9.1805e-34	3.77563e-33
LOC100115674	175.156	5.50912	1.46099	24.469	6.43177e-05	8.82201e-05
LOC100115675	575.544	2.62606	0.219345	292.315	4.92525e-62	4.48835e-61
LOC100115677	154.151	1.77739	0.70531	25.0208	4.98266e-05	6.87231e-05
LOC100115682	132.2	-2.79358	0.763469	83.0581	3.91597e-17	8.96504e-17
LOC100115683	188.437	-1.85358	0.320951	70.4171	1.8532e-14	3.7911e-14
LOC100115704	2344.86	3.66049	0.197375	442.407	1.90233e-94	4.04988e-93
LOC100115715	806.866	2.16119	0.664195	19.3872	0.000659563	0.000865143
LOC100115716	3172.55	-2.68144	0.29034	188.91	9.08956e-40	4.45062e-39
LOC100115720	1068.67	-1.66553	0.153353	291.561	7.16292e-62	6.46705e-61
LOC100115727	21063.9	-3.48509	0.330531	506.232	3.00684e-108	8.37091e-107
LOC100115733	5248.87	-2.3724	0.282084	139.111	4.3758e-29	1.53244e-28
LOC100115734	817.568	2.22305	0.241047	125.457	3.64408e-26	1.15515e-25
LOC100115741	88.2212	4.81916	1.2632	565.944	3.63211e-121	1.40697e-119
LOC100115744	1514.15	-1.84008	0.736695	37.4116	1.48174e-07	2.29508e-07
LOC100115746	656.288	2.3851	0.233425	374.279	1.00178e-79	1.4807e-78
LOC100115755	6257.33	1.79612	0.18953	188.735	9.91173e-40	4.84569e-39
LOC100115758	52.6711	1.84012	0.556955	88.5439	2.6839e-18	6.42543e-18
LOC100115760	5385.14	-1.50223	0.227422	153.301	3.99266e-32	1.55376e-31
LOC100115765	6835.26	1.55544	0.324422	74.2485	2.87311e-15	6.07574e-15
LOC100115766	1335.41	1.56169	0.280762	95.3634	9.53837e-20	2.41115e-19
LOC100115768	1571.33	1.88508	0.216832	258.638	8.9652e-55	6.68013e-54
LOC100115773	761.971	2.74556	0.229849	273.21	6.48416e-58	5.26843e-57
LOC100115775	898.924	-1.666	0.269263	89.9435	1.35364e-18	3.28289e-18
LOC100115776	1406.65	2.61307	0.195817	279.71	2.57333e-59	2.16875e-58
LOC100115777	4.09095	6.35854	2.61989	14.7727	0.0051967	0.0065268
LOC100115784	47.4308	5.45208	1.63757	86.9724	5.78635e-18	1.37104e-17
LOC100115785	2764.73	2.0912	0.204596	119.797	5.90156e-25	1.79613e-24
LOC100115790	98804.9	1.59639	0.325725	57.6115	9.20729e-12	1.68954e-11
LOC100115795	39529	1.6718	0.303832	80.8435	1.15422e-16	2.59413e-16
LOC100115798	1232.27	-2.26264	0.344034	48.9634	5.94249e-10	1.01433e-09
LOC100115799	8488.5	4.13887	1.31783	41.9559	1.70363e-08	2.7431e-08
LOC100115802	143015	1.73888	0.296031	90.4268	1.06868e-18	2.60326e-18
LOC100115806	1012.79	-2.12791	0.270139	74.172	2.9821e-15	6.29781e-15
LOC100115813	3652.82	5.12585	0.810293	101.838	3.99388e-21	1.06282e-20
LOC100115814	1884.14	-1.98361	0.213738	151.732	8.66199e-32	3.32792e-31
LOC100115817	1874.98	3.55424	0.325521	128.478	8.23967e-27	2.67552e-26
LOC100115818	404.231	-1.64741	0.541148	261.505	2.16143e-55	1.63651e-54
LOC100115833	54043	1.83591	0.36317	54.1372	4.92588e-11	8.782e-11
LOC100115834	448.554	3.06303	0.263039	225.584	1.17835e-47	7.35276e-47
LOC100115841	193.081	-3.47848	1.13451	21.7565	0.000224071	0.000300795
LOC100115843	822.269	2.31555	0.179953	211.62	1.19098e-44	6.76204e-44
LOC100115853	431.904	-4.45367	0.596757	110.21	6.56454e-23	1.85775e-22
LOC100115854	5887.86	-1.58213	0.208517	257.436	1.62706e-54	1.20035e-53
LOC100115859	8066.11	-2.12351	0.273235	108.491	1.52693e-22	4.26874e-22
LOC100115863	53.5207	-3.74064	0.611792	97.0998	4.07471e-20	1.04208e-19
LOC100115866	38.7738	1.85393	0.827434	42.4769	1.32853e-08	2.14978e-08
LOC100115869	573.266	-2.0722	0.507893	59.7864	3.21671e-12	6.0124e-12
LOC100115874	52.1577	1.91983	1.74255	137.858	8.11324e-29	2.8164e-28
LOC100115879	561.28	-1.8458	0.436481	35.2394	4.14799e-07	6.30914e-07
LOC100115880	1331.07	2.77558	0.501731	46.9274	1.57891e-09	2.65006e-09
LOC100115883	164.12	-7.02893	0.882421	149.133	3.12208e-31	1.17421e-30
LOC100115887	1095.78	2.51701	0.499972	40.4436	3.50396e-08	5.56408e-08
LOC100115888	761.838	3.09993	0.60151	243.983	1.28693e-51	8.89824e-51
LOC100115890	915.713	-2.81989	0.554986	429.006	1.49939e-91	2.9957e-90
LOC100115892	21716	1.62589	0.292413	90.1385	1.23051e-18	2.98999e-18
LOC100115895	2.83044	-5.29342	1.96402	16.5725	0.00233972	0.00299034
LOC100115898	19472.2	1.70383	0.377893	45.3189	3.41301e-09	5.65206e-09
LOC100115902	488.614	-2.87441	0.247249	509.038	7.43332e-109	2.11591e-107
LOC100115904	2182.89	1.66755	0.39282	51.7115	1.58503e-10	2.7678e-10
LOC100115907	454.987	1.83289	0.327993	43.3719	8.66288e-09	1.41353e-08
LOC100115917	80.3373	-1.702	0.368516	74.0671	3.13832e-15	6.62111e-15
LOC100115920	195.055	-5.15412	0.836576	130.304	3.3533e-27	1.10185e-26
LOC100115921	3699.33	-2.49506	0.222978	350.899	1.12164e-74	1.4483e-73
LOC100115924	565.579	2.09601	0.341375	80.2073	1.57433e-16	3.51525e-16
LOC100115933	16.0393	-6.30766	1.1517	148.648	3.9671e-31	1.4876e-30
LOC100115935	4508.48	2.8013	0.388493	119.043	8.55113e-25	2.58699e-24
LOC100115941	946.099	2.56017	0.236435	364.233	1.48123e-77	2.07678e-76
LOC100115950	236.963	-2.26496	0.284675	151.651	9.01323e-32	3.46181e-31
LOC100115953	5330.4	-2.04439	0.125566	433.566	1.54975e-92	3.15607e-91
LOC100115956	32822.1	1.99995	0.362884	68.3286	5.11366e-14	1.02784e-13
LOC100115958	417.331	-1.63966	0.214379	279.137	3.41963e-59	2.87245e-58
LOC100115962	2876.88	-4.03781	0.488361	156.275	9.19653e-33	3.65983e-32
LOC100115969	4989.61	-2.0204	0.132832	838.507	3.5001e-180	3.85529e-178
LOC100115971	125.575	-3.60405	0.676707	113.61	1.23558e-23	3.59547e-23
LOC100115973	1491.4	2.21321	0.976682	263.474	8.13397e-56	6.24443e-55
LOC100115984	2018.05	1.84744	0.997793	26.2415	2.82865e-05	3.94958e-05
LOC100116002	1685.11	-2.38035	0.518556	78.7828	3.15366e-16	6.94495e-16
LOC100116003	564.545	-2.87298	0.417859	52.0493	1.34706e-10	2.36006e-10
LOC100116010	1329.76	2.523	0.637629	104.224	1.23924e-21	3.35201e-21
LOC100116011	841.197	-4.62328	0.956231	40.7429	3.03833e-08	4.84046e-08
LOC100116025	31669.2	1.59764	0.277917	79.0043	2.83085e-16	6.24928e-16
LOC100116028	722.957	1.69624	0.167544	127.579	1.28251e-26	4.12639e-26
LOC100116032	22079.6	-4.03055	0.615317	197.357	1.39049e-41	7.14825e-41
LOC100116035	1311.67	1.66046	1.01986	41.6367	1.9839e-08	3.18304e-08
LOC100116042	102.82	-3.14602	0.829048	510.652	3.32823e-109	9.60335e-108
LOC100116062	796.526	-5.36728	0.695383	78.3492	3.89616e-16	8.54148e-16
LOC100116063	2186.34	1.78727	0.296991	69.3774	3.07197e-14	6.22901e-14
LOC100116064	2281.37	3.88205	0.810425	43.0279	1.02108e-08	1.66034e-08
LOC100116065	2134.96	2.59797	0.261097	168.127	2.63957e-35	1.13149e-34
LOC100116079	124.451	-5.50918	0.757269	96.1052	6.6326e-20	1.68468e-19
LOC100116095	203.663	1.60781	0.541213	63.9005	4.38564e-13	8.4788e-13
LOC100116097	1717.9	-1.72898	0.458936	89.6119	1.59201e-18	3.84993e-18
LOC100116102	4531.47	-1.55169	0.870026	28.5155	9.80444e-06	1.39999e-05
LOC100116105	534.627	3.6187	0.45707	198.672	7.2507e-42	3.77031e-41
LOC100116106	399.616	-2.11819	0.457965	71.1208	1.3162e-14	2.70787e-14
LOC100116107	253.261	1.97181	0.235062	205.365	2.63849e-43	1.42828e-42
LOC100116110	4568.39	-2.01674	0.209313	89.5706	1.6245e-18	3.927e-18
LOC100116111	2655.79	-2.55592	0.249098	111.025	4.39868e-23	1.25181e-22
LOC100116113	1572.36	1.92071	0.324568	48.0674	9.13717e-10	1.54775e-09
LOC100116117	3351.9	2.68075	0.324745	130.341	3.29135e-27	1.08177e-26
LOC100116118	186.353	3.54905	0.871976	310.562	5.70525e-66	5.80469e-65
LOC100116121	5570.71	-3.5751	0.933898	68.1903	5.46904e-14	1.09753e-13
LOC100116124	38.6614	-2.50821	0.421361	199.92	3.90829e-42	2.04825e-41
LOC100116127	3788.11	5.39658	1.01822	56.3385	1.70282e-11	3.09331e-11
LOC100116130	5671.04	-1.6618	0.137779	319.205	7.7842e-68	8.29289e-67
LOC100116137	1205.18	2.53317	0.214172	559.624	8.46639e-120	3.13578e-118
LOC100116139	1489.22	2.98716	0.16345	633.134	1.04377e-135	5.41862e-134
LOC100116140	427.96	-6.93346	0.526911	230.101	1.25537e-48	8.00293e-48
LOC100116146	269.27	2.5037	0.276551	104.107	1.31261e-21	3.54669e-21
LOC100116147	390.858	-1.50349	0.319616	32.1666	1.76886e-06	2.62244e-06
LOC100116150	4613.34	-1.53197	0.198455	69.8545	2.43621e-14	4.96054e-14
LOC100116153	578.931	-3.1134	0.338348	265.773	2.59966e-56	2.02397e-55
LOC100116154	148.829	-3.92521	0.483217	137.033	1.21821e-28	4.19435e-28
LOC100116156	716.726	2.9509	0.25609	207.141	1.09461e-43	5.99976e-43
LOC100116160	1041.3	2.56714	0.110441	855.032	9.20541e-184	1.07968e-181
LOC100116166	662.034	1.69284	0.342889	27.7819	1.3809e-05	1.95877e-05
LOC100116169	2829.15	-2.28364	0.272836	206.908	1.2286e-43	6.72255e-43
LOC100116170	79.3274	2.68274	0.832422	208.088	6.85046e-44	3.78268e-43
LOC100116174	40.5033	1.54863	0.3691	165.655	8.95249e-35	3.78888e-34
LOC100116182	2237.44	2.18699	0.228868	190.104	5.03434e-40	2.4765e-39
LOC100116183	48.3706	-4.00155	1.40684	28.9114	8.14806e-06	1.16821e-05
LOC100116185	380.498	-2.04925	0.246065	78.1743	4.24298e-16	9.28734e-16
LOC100116186	924.034	-2.52982	0.48871	41.5373	2.08023e-08	3.33422e-08
LOC100116205	3125.58	5.5295	0.536178	185.694	4.46189e-39	2.13037e-38
LOC100116208	8932.81	-3.48113	0.47747	128.763	7.1593e-27	2.32889e-26
LOC100116212	822.831	2.46565	0.341803	182.583	2.07866e-38	9.7592e-38
LOC100116221	497.507	-2.89013	0.460293	82.3355	5.57244e-17	1.26703e-16
LOC100116227	564.309	-2.44655	0.472445	147.036	8.78746e-31	3.25661e-30
LOC100116232	122.151	-1.82456	1.78109	80.5341	1.34229e-16	3.00403e-16
LOC100116238	5980.11	2.46083	0.551768	99.5014	1.25599e-20	3.27494e-20
LOC100116248	2220.6	3.22547	0.276935	247.966	1.78518e-52	1.264e-51
LOC100116261	2948.24	-2.23596	0.216336	457.584	9.95903e-98	2.25673e-96
LOC100116268	27.5007	-3.046	1.2788	52.7337	9.68839e-11	1.70567e-10
LOC100116271	56.871	-2.479	0.679414	32.4896	1.51927e-06	2.26035e-06
LOC100116272	99.9018	1.9215	1.88432	121.54	2.5046e-25	7.7248e-25
LOC100116280	80.9956	2.24257	0.94936	317.891	1.49591e-67	1.58567e-66
LOC100116282	266.66	1.61733	0.199167	197.235	1.47687e-41	7.58926e-41
LOC100116291	1886.87	-1.53515	0.285776	345.824	1.39806e-73	1.75339e-72
LOC100116297	9046.43	5.74828	0.851069	69.0843	3.54216e-14	7.16407e-14
LOC100116298	6946.57	1.66106	0.803073	59.4289	3.82403e-12	7.12547e-12
LOC100116302	2626.47	2.44678	0.0931525	801.024	4.60871e-172	4.52547e-170
LOC100116307	1879.46	2.71626	0.295437	257.754	1.38959e-54	1.02815e-53
LOC100116313	7417	1.6129	0.202865	147.441	7.19406e-31	2.67157e-30
LOC100116321	5437.06	2.14381	0.361559	48.0392	9.2618e-10	1.56865e-09
LOC100116324	90.8267	-3.71465	0.546603	55.4121	2.66308e-11	4.79778e-11
LOC100116326	15.1842	-4.05564	1.07773	21.7256	0.000227269	0.000304798
LOC100116327	122.378	-2.18892	0.540323	55.0819	3.12303e-11	5.61206e-11
LOC100116332	1003.42	2.00308	0.247146	111.116	4.20621e-23	1.19784e-22
LOC100116333	1998.87	-3.97709	0.3281	430.033	8.99683e-92	1.80893e-90
LOC100116336	1028.63	-1.81636	0.3217	62.0443	1.07822e-12	2.05566e-12
LOC100116337	4377.88	-1.6247	0.315817	120.262	4.69633e-25	1.43449e-24
LOC100116345	5843.98	2.1316	0.321607	156.458	8.40429e-33	3.35192e-32
LOC100116348	4837.49	-3.57484	0.424482	212.484	7.76451e-45	4.43032e-44
LOC100116352	263.71	3.84086	0.765058	52.3692	1.15478e-10	2.02598e-10
LOC100116358	929.317	2.69241	0.682204	170.499	8.17469e-36	3.54134e-35
LOC100116360	5278.9	2.25413	0.30436	173.592	1.77225e-36	7.87409e-36
LOC100116362	7951.09	-1.65107	0.213026	229.544	1.65488e-48	1.0518e-47
LOC100116364	21.5147	-2.59337	0.832288	28.6244	9.31818e-06	1.33236e-05
LOC100116368	2334.37	1.73959	0.341191	57.8751	8.10595e-12	1.49025e-11
LOC100116377	173.153	-5.18362	0.533105	419.806	1.45993e-89	2.72757e-88
LOC100116379	7939.61	2.42727	0.202589	373.552	1.43855e-79	2.11885e-78
LOC100116387	101.637	4.98202	1.44035	122.5	1.56199e-25	4.84944e-25
LOC100116396	574.877	8.12948	0.770138	159.707	1.68912e-33	6.87757e-33
LOC100116397	455.558	2.17142	0.158776	316.209	3.44982e-67	3.60849e-66
LOC100116401	1316.27	1.50267	0.463736	31.507	2.41238e-06	3.55528e-06
LOC100116407	12449.1	-2.45455	0.176381	435.622	5.5716e-93	1.14571e-91
LOC100116412	2366.68	4.00545	0.476444	174.266	1.26991e-36	5.67604e-36
LOC100116413	104.543	-3.73957	1.30582	532.741	5.54585e-114	1.78751e-112
LOC100116415	26.4897	-4.63208	1.17968	71.6046	1.04024e-14	2.15095e-14
LOC100116425	3432.7	-1.54759	0.219796	238.81	1.67358e-50	1.12047e-49
LOC100116427	1046.81	3.33667	0.449559	72.5898	6.44141e-15	1.34262e-14
LOC100116428	784.242	-2.06937	0.338236	203.218	7.63677e-43	4.08337e-42
LOC100116429	1032.16	4.45595	0.951772	46.6127	1.83608e-09	3.07194e-09
LOC100116430	4746.04	6.71721	0.967742	72.1871	7.83547e-15	1.62735e-14
LOC100116432	1001.34	2.45547	0.189708	210.303	2.28664e-44	1.28334e-43
LOC100116437	25921.9	-2.5186	0.135017	990.963	3.2438e-213	6.5221e-211
LOC100116438	254.04	4.08629	1.32512	22.5199	0.000157887	0.000213011
LOC100116447	4406.55	1.75493	0.176789	524.285	3.74193e-112	1.1449e-110
LOC100116448	1124.79	2.88099	0.146202	392.768	1.01576e-83	1.64535e-82
LOC100116450	1498	1.83357	0.137603	740.054	7.39135e-159	6.00168e-157
LOC100116453	83.2072	1.67577	1.01793	167.084	4.41921e-35	1.88098e-34
LOC100116454	16.4258	-8.10904	2.10324	25.7287	3.58909e-05	4.98334e-05
LOC100116458	519.448	-5.59032	0.660365	331.069	2.14186e-70	2.46421e-69
LOC100116459	616.548	-1.5958	0.210583	148.796	3.68775e-31	1.38367e-30
LOC100116460	4624.91	2.2544	0.454672	39.0621	6.76371e-08	1.06337e-07
LOC100116467	247.649	-2.7981	0.707781	48.6341	6.96054e-10	1.18443e-09
LOC100116473	7402.54	-6.75613	0.593141	429.206	1.35751e-91	2.71652e-90
LOC100116475	1956.09	2.1271	0.211121	336.423	1.4963e-71	1.77969e-70
LOC100116477	154.411	3.22221	0.716466	289.535	1.95816e-61	1.74553e-60
LOC100116480	2144.69	-5.11393	0.779174	143.177	5.89441e-30	2.12356e-29
LOC100116485	1526.16	2.29013	0.163552	296.47	6.25369e-63	5.83324e-62
LOC100116486	5208.95	3.20136	0.310974	194.35	6.15665e-41	3.11447e-40
LOC100116495	27.9189	1.71761	0.563187	56.9499	1.26747e-11	2.31374e-11
LOC100116502	3069.71	-2.75902	0.192284	299.28	1.54947e-63	1.4713e-62
LOC100116505	801.144	2.3232	0.645052	65.1106	2.43875e-13	4.76282e-13
LOC100116509	199.018	-2.78726	0.401356	163.269	2.9095e-34	1.21472e-33
LOC100116518	2644.43	1.56296	0.527889	51.1531	2.07367e-10	3.60615e-10
LOC100116521	1482.61	-1.93569	0.349063	88.9103	2.24364e-18	5.38873e-18
LOC100116524	10622.3	3.68704	0.721513	77.2368	6.7011e-16	1.45347e-15
LOC100116526	83.9753	-2.30989	0.494232	43.6948	7.42397e-09	1.21576e-08
LOC100116528	100.209	-2.34926	0.565206	42.7856	1.1464e-08	1.86029e-08
LOC100116530	123.63	2.02646	0.583506	170.597	7.78772e-36	3.37717e-35
LOC100116534	273.083	2.39276	0.28937	103.274	1.97507e-21	5.3106e-21
LOC100116540	1298.51	-1.6312	0.32636	101.849	3.97245e-21	1.0574e-20
LOC100116545	1604.14	-3.57474	0.371319	102.03	3.63604e-21	9.69636e-21
LOC100116561	277.76	-3.34018	0.962471	23.3275	0.000108909	0.000147893
LOC100116566	12323.1	-2.74933	0.581207	119.354	7.33804e-25	2.2253e-24
LOC100116569	705.946	-2.12682	0.484934	125.003	4.55793e-26	1.44122e-25
LOC100116591	2140.42	1.55214	0.827609	1007.1	1.03137e-216	2.33292e-214
LOC100116596	763.275	-3.76616	0.567427	110.982	4.49278e-23	1.27773e-22
LOC100116598	14017	-2.52729	0.306883	74.518	2.51977e-15	5.34101e-15
LOC100116601	144.197	-1.69285	0.54887	41.6933	1.93104e-08	3.10058e-08
LOC100116615	204.361	-1.89899	0.70942	16.5776	0.00233441	0.00298385
LOC100116646	3859.17	1.50891	0.248905	43.0707	1.0004e-08	1.62796e-08
LOC100116647	1255.79	1.96318	0.237261	134.474	4.29856e-28	1.45238e-27
LOC100116651	5134.37	-5.84645	0.716758	207.479	9.26095e-44	5.0893e-43
LOC100116652	2934.85	-2.7816	0.183511	543.68	2.38349e-116	8.27171e-115
LOC100116673	204.285	1.78053	0.320185	70.8862	1.47531e-14	3.0288e-14
LOC100116681	1693.8	2.63271	0.201504	209.251	3.84972e-44	2.14632e-43
LOC100116686	1799.34	1.65263	0.252102	100.749	6.8126e-21	1.79782e-20
LOC100116701	1583.06	2.18349	0.844784	34.1485	6.94718e-07	1.04612e-06
LOC100116717	80.8109	2.48812	0.485553	79.7633	1.95501e-16	4.34535e-16
LOC100116719	4601.98	3.74706	0.319121	219.522	2.37524e-46	1.43614e-45
LOC100116733	2024.01	-2.70657	0.395932	88.7798	2.39152e-18	5.73629e-18
LOC100116734	351.221	-5.76743	0.371692	1881.13	0	0
LOC100116753	2801.15	1.73036	0.429124	74.6776	2.33136e-15	4.95077e-15
LOC100116757	210.328	1.82579	0.318061	76.8994	7.89871e-16	1.70885e-15
LOC100116759	620.201	2.05123	0.21085	158.239	3.48878e-33	1.4092e-32
LOC100116760	235.291	2.2747	0.284834	79.3928	2.34224e-16	5.18692e-16
LOC100116763	678.062	2.84493	1.70122	29.4124	6.44549e-06	9.29898e-06
LOC100116764	211.11	2.53512	0.30495	111.962	2.77665e-23	7.96282e-23
LOC100116768	551.377	2.65344	0.322258	132.557	1.10532e-27	3.68158e-27
LOC100116769	20.9935	-4.60715	0.777031	106.391	4.28062e-22	1.17722e-21
LOC100116775	1241.78	6.16711	0.223074	1687.04	0	0
LOC100116778	751.558	1.5216	0.306963	65.8266	1.7231e-13	3.38921e-13
LOC100116782	2357.68	2.80207	0.229722	242.758	2.36365e-51	1.61665e-50
LOC100116784	556.546	2.49753	0.195731	209.375	3.62153e-44	2.01999e-43
LOC100116786	13782.6	-2.15405	0.276688	117.378	1.93866e-24	5.79447e-24
LOC100116788	1608.03	3.274	0.289768	272.722	8.26165e-58	6.69119e-57
LOC100116789	187.616	-2.67461	0.63702	221.42	9.27532e-47	5.67039e-46
LOC100116797	271.008	-1.73206	0.34298	111.006	4.4407e-23	1.26348e-22
LOC100116798	6803.39	-1.91083	0.210241	331.432	1.78833e-70	2.06498e-69
LOC100116807	90.7513	-6.12276	1.32042	163.457	2.65126e-34	1.1091e-33
LOC100116811	5592.76	-2.39726	0.176438	471.909	7.95959e-101	1.9278e-99
LOC100116812	1464.05	2.75074	0.347647	137.747	8.56753e-29	2.96922e-28
LOC100116817	447.398	2.34587	0.393825	86.3033	8.02442e-18	1.88967e-17
LOC100116837	3429.46	-3.53999	0.402046	128.676	7.47232e-27	2.42884e-26
LOC100116838	4478.54	5.06765	0.633062	184.464	8.19698e-39	3.8859e-38
LOC100116843	2758.64	1.66271	0.181734	210.283	2.30937e-44	1.29495e-43
LOC100116845	1565.4	3.28826	0.292757	216.586	1.01736e-45	5.98558e-45
LOC100116847	57.3983	-2.71676	0.839773	61.1406	1.67016e-12	3.15525e-12
LOC100116848	1037.11	-2.20093	0.736985	23.5392	9.87867e-05	0.000134364
LOC100116850	7614.88	-4.00179	0.262359	357.42	4.38236e-76	5.91176e-75
LOC100116856	169.056	1.88299	0.307182	83.9783	2.49869e-17	5.75785e-17
LOC100116864	137.064	-8.02096	1.21763	427.551	3.09416e-91	6.12402e-90
LOC100116867	280.053	-2.70552	0.788562	85.4181	1.23673e-17	2.88982e-17
LOC100116872	694.52	-2.80484	0.347559	89.218	1.93025e-18	4.64661e-18
LOC100116875	772.249	-4.08867	0.315212	302.031	3.95103e-64	3.8088e-63
LOC100116876	450.622	2.52717	0.432181	366.912	3.90844e-78	5.59414e-77
LOC100116879	329.066	-1.54659	0.422101	22.4576	0.000162475	0.000219107
LOC100116880	12688.4	4.08133	0.179527	735.074	8.85656e-158	7.10038e-156
LOC100116904	107.202	-2.01389	0.807713	42.0062	1.66322e-08	2.67973e-08
LOC100116906	572.118	2.83109	0.226956	273.101	6.84514e-58	5.55817e-57
LOC100116908	6707.04	1.76606	0.307056	179.508	9.50988e-38	4.39802e-37
LOC100116909	526.064	-1.99879	0.466676	98.085	2.51444e-20	6.47893e-20
LOC100116912	869.156	-1.92711	0.353418	241.029	5.57117e-51	3.77582e-50
LOC100116918	1005.68	-2.79717	0.209399	474.375	2.33156e-101	5.69054e-100
LOC100116923	399.33	1.57671	0.215663	195.906	2.85078e-41	1.45374e-40
LOC100116924	10119.4	1.7139	0.237698	97.2668	3.75452e-20	9.6136e-20
LOC100116926	530.351	1.67144	0.415354	85.09	1.45171e-17	3.37967e-17
LOC100116927	1138.81	1.87763	0.292483	59.0102	4.6825e-12	8.69569e-12
LOC100116930	3344.62	-1.99934	0.913363	61.2523	1.5823e-12	2.99372e-12
LOC100116937	3656.09	-2.35868	0.934686	34.351	6.31323e-07	9.53609e-07
LOC100116939	9534.85	-2.14273	0.273319	868.925	9.00304e-187	1.12912e-184
LOC100116943	1235.96	-1.78803	0.325576	98.6806	1.87803e-20	4.86582e-20
LOC100116954	3275.37	6.1176	0.63793	269.833	3.46586e-57	2.74731e-56
LOC100116955	2785.89	-2.31338	0.479933	220.324	1.59672e-46	9.70057e-46
LOC100116956	2023.02	-1.88904	0.453829	182.239	2.4639e-38	1.15508e-37
LOC100116960	859.274	-3.37381	0.386051	139.755	3.18468e-29	1.12025e-28
LOC100116973	2826.97	-4.27938	0.399594	177.394	2.70491e-37	1.22983e-36
LOC100116980	499.936	5.38006	0.561002	109.665	8.57994e-23	2.41946e-22
LOC100116984	636.301	2.59286	0.15094	399.531	3.512e-85	5.93154e-84
LOC100116987	1581.08	1.80828	0.331595	42.5206	1.30108e-08	2.10617e-08
LOC100116998	4172.83	-4.08502	0.594947	129.818	4.25867e-27	1.39428e-26
LOC100117008	783.816	-2.38116	0.59049	152.596	5.65465e-32	2.18777e-31
LOC100117011	2999.66	2.92437	0.406549	227.905	3.72968e-48	2.3563e-47
LOC100117012	8761.36	-3.28335	0.174381	402.035	1.01067e-85	1.72535e-84
LOC100117013	2209.41	2.04039	0.323842	71.957	8.76345e-15	1.81621e-14
LOC100117021	65148.5	1.55438	0.311103	67.4183	7.95678e-14	1.58697e-13
LOC100117022	4104.19	-2.81695	0.24713	477.794	4.25086e-102	1.05995e-100
LOC100117024	12191.7	2.57562	0.221261	312.057	2.71439e-66	2.78857e-65
LOC100117025	6813.96	2.46202	0.384891	57.5755	9.36866e-12	1.71865e-11
LOC100117035	12378.6	-1.83915	0.180571	161.091	8.53011e-34	3.51271e-33
LOC100117047	195.741	-3.78556	1.40652	388.811	7.27216e-83	1.14858e-81
LOC100117049	33610.3	1.73499	0.285378	80.397	1.43514e-16	3.20843e-16
LOC100117051	4346.41	3.51539	0.212988	563.231	1.40325e-120	5.30596e-119
LOC100117057	2767.66	3.00501	0.176739	442.176	2.13366e-94	4.53475e-93
LOC100117058	188077	2.4919	0.182257	403.341	5.27633e-86	9.08088e-85
LOC100117061	1278.7	3.61624	0.264556	359.795	1.3456e-76	1.83474e-75
LOC100117063	801.997	-5.03812	0.299227	651.015	1.40561e-139	7.87826e-138
LOC100117064	1537.35	-4.61205	0.388579	459.57	3.70493e-98	8.48651e-97
LOC100117078	1603.35	-2.4438	0.522884	97.6782	3.06922e-20	7.88755e-20
LOC100117087	175.788	2.22995	0.27368	113.498	1.30522e-23	3.7955e-23
LOC100117090	39.2301	-2.06078	0.7873	27.5011	1.57408e-05	2.22556e-05
LOC100117099	410.19	-4.31778	0.727536	164.806	1.36133e-34	5.74032e-34
LOC100117102	18719.5	4.08937	0.264353	390.371	3.34774e-83	5.32737e-82
LOC100117106	1068.13	3.01216	0.212458	230.512	1.02428e-48	6.54949e-48
LOC100117113	1117.77	-1.5459	0.254304	74.7894	2.20778e-15	4.69226e-15
LOC100117117	5104.49	-2.63037	0.465908	125.274	3.98894e-26	1.2632e-25
LOC100117118	284.574	-3.0478	0.470781	228.442	2.85691e-48	1.80852e-47
LOC100117119	1228.97	5.70252	0.772046	92.1939	4.50126e-19	1.1108e-18
LOC100117122	78921.7	-1.62505	1.14888	141.151	1.6e-29	5.68982e-29
LOC100117126	188.818	-2.92089	0.906942	14.7153	0.00532961	0.00668967
LOC100117143	680.019	2.98431	0.561144	309.971	7.64964e-66	7.75805e-65
LOC100117145	2787.05	2.24807	0.177863	219.087	2.9473e-46	1.77104e-45
LOC100117152	311.356	1.90883	0.278171	60.1207	2.73632e-12	5.12736e-12
LOC100117160	295.717	-5.52205	0.582959	492.94	2.25375e-105	5.99754e-104
LOC100117162	127189	-4.67658	1.08148	177.987	2.01776e-37	9.22708e-37
LOC100117163	480.662	-3.38157	0.352614	490.902	6.21912e-105	1.63779e-103
LOC100117166	59231.6	-4.9624	1.23251	61.4711	1.42317e-12	2.69789e-12
LOC100117171	20.118	1.64826	0.671372	16.8787	0.00204074	0.00261402
LOC100117175	2692.83	2.4721	0.246612	279.419	2.97389e-59	2.50135e-58
LOC100117176	27440.2	-1.84033	0.325636	66.8489	1.04911e-13	2.08129e-13
LOC100117179	75.9923	-1.61347	0.759317	33.8276	8.08376e-07	1.21482e-06
LOC100117180	1785.04	2.00056	0.405668	497.461	2.37248e-106	6.44898e-105
LOC100117183	10234.8	-1.5741	0.207149	94.5096	1.44893e-19	3.63437e-19
LOC100117200	9290.54	8.79474	1.41453	79.9717	1.76607e-16	3.93645e-16
LOC100117203	86.8557	-2.54803	0.57946	28.3938	1.03783e-05	1.48027e-05
LOC100117209	610.317	-1.73538	0.236795	120.253	4.71631e-25	1.44025e-24
LOC100117210	710.508	-3.79769	0.446044	199.426	4.99099e-42	2.60705e-41
LOC100117216	708.142	-1.71657	0.793918	48.6813	6.80461e-10	1.15821e-09
LOC100117222	7743	-2.06028	0.212807	168.293	2.43119e-35	1.04322e-34
LOC100117224	2436.02	2.71821	0.231215	278.921	3.80702e-59	3.18939e-58
LOC100117244	1425.87	2.66303	0.197407	286.721	7.92141e-61	6.96809e-60
LOC100117246	1327.23	1.58855	0.294702	146.994	8.97136e-31	3.32379e-30
LOC100117251	231.965	-3.2264	0.716595	57.3451	1.04717e-11	1.91906e-11
LOC100117262	534.205	-3.51456	0.880884	31.0653	2.96889e-06	4.35821e-06
LOC100117265	308.778	-3.53337	0.802048	66.0186	1.56978e-13	3.09678e-13
LOC100117272	24.0046	-2.22508	0.664385	92.9675	3.08247e-19	7.65152e-19
LOC100117276	8933.42	2.17457	0.181877	325.864	2.84561e-69	3.17494e-68
LOC100117277	283.294	2.42242	1.31668	281.418	1.10232e-59	9.36491e-59
LOC100117282	1569.09	-2.29617	0.340511	106.394	4.2742e-22	1.17571e-21
LOC100117284	205.359	1.56513	0.354339	25.8678	3.36475e-05	4.67955e-05
LOC100117285	112.216	-2.80324	0.473683	193.116	1.13429e-40	5.68584e-40
LOC100117287	38231.9	2.00896	0.345097	75.8761	1.30045e-15	2.78823e-15
LOC100117294	8265.4	-2.03667	0.22281	175.015	8.77059e-37	3.93961e-36
LOC100117315	1341.47	-2.95564	0.266015	179.512	9.49011e-38	4.39048e-37
LOC100117329	3788.98	3.05441	0.488849	1216.37	0.00000000000000000000000000000000000000000000000000000000000000000000000000000000000000000000000000000000000000000000000000000000000000000000000000000000000000000000000000000000000000000000000000000000000000000000000000000000000000000000000000000000000000000000044997662102479	0.000000000000000000000000000000000000000000000000000000000000000000000000000000000000000000000000000000000000000000000000000000000000000000000000000000000000000000000000000000000000000000000000000000000000000000000000000000000000000000000000000000000000000000219225148404654
LOC100117331	52.8902	-2.85306	1.02916	35.7918	3.19355e-07	4.87852e-07
LOC100117334	1009.96	2.65066	0.36609	63.7421	4.73579e-13	9.14594e-13
LOC100117356	27.9985	-2.88288	0.801001	26.0176	3.13864e-05	4.37277e-05
LOC100117363	300.963	-3.11352	0.462202	207.002	1.17289e-43	6.42324e-43
LOC100117367	1822.05	-1.79622	1.03283	22.8963	0.000132813	0.000179834
LOC100117369	10041.9	-3.28647	0.341084	397.58	9.2716e-85	1.55348e-83
LOC100117371	266.155	-2.51575	0.592664	67.3421	8.25668e-14	1.64523e-13
LOC100117376	2209.96	-2.74399	0.936421	25.9127	3.29533e-05	4.58551e-05
LOC100117378	1256.81	-2.43374	0.561551	670.659	7.85159e-144	4.75867e-142
LOC100117379	4711.68	-4.816	0.547518	211.245	1.43402e-44	8.10923e-44
LOC100117394	2215.83	-2.57755	0.180378	299.669	1.277e-63	1.21531e-62
LOC100117396	2348.78	-2.38314	0.135226	1121.93	0.000000000000000000000000000000000000000000000000000000000000000000000000000000000000000000000000000000000000000000000000000000000000000000000000000000000000000000000000000000000000000000000000000000000000000000000000000000000000000000000000133462096433734	4.22641e-239
LOC100117399	56.26	2.83039	1.47494	173.107	2.25148e-36	9.97883e-36
LOC100117402	682.155	-1.63871	0.256305	48.9706	5.92186e-10	1.01108e-09
LOC100117404	847.933	-4.14789	0.525755	178.453	1.60203e-37	7.3712e-37
LOC100117407	1920.04	-3.28892	0.32024	743.948	1.06046e-159	8.66634e-158
LOC100117412	52582	2.43381	0.268687	116.88	2.47736e-24	7.38543e-24
LOC100117414	1264.32	9.04278	1.18273	106.926	3.29163e-22	9.09182e-22
LOC100117418	1683.54	1.98059	0.346057	57.0826	1.1888e-11	2.1717e-11
LOC100117419	1314.73	-2.12693	0.552483	98.6635	1.89379e-20	4.90566e-20
LOC100117423	279.191	5.32957	0.629955	262.247	1.49546e-55	1.13909e-54
LOC100117424	528.498	-1.93847	0.794572	45.565	3.03354e-09	5.03285e-09
LOC100117425	4811.36	-1.87732	0.232927	341.832	1.01714e-72	1.25088e-71
LOC100117426	11141.7	2.28611	0.294443	89.4051	1.76142e-18	4.2515e-18
LOC100117432	123.288	-8.15001	1.25663	292.666	4.13763e-62	3.77876e-61
LOC100117441	1185.89	2.33041	0.196108	384.637	5.8002e-82	8.9928e-81
LOC100117449	9.03322	-4.82724	1.49688	26.3776	2.6553e-05	3.71366e-05
LOC100117450	1857.94	1.61386	0.186695	141.537	1.32306e-29	4.71957e-29
LOC100117452	6819.9	1.91024	0.751459	83.9048	2.58998e-17	5.96388e-17
LOC100117458	6230.13	6.80982	1.01321	162.207	4.91559e-34	2.03816e-33
LOC100117462	655.139	-1.7427	0.310104	38.7604	7.80736e-08	1.22517e-07
LOC100117464	2771.76	2.27687	0.381664	64.2497	3.70262e-13	7.18241e-13
LOC100117471	170.406	-6.72839	0.846717	120.138	4.99072e-25	1.52148e-24
LOC100117472	745.777	-3.64881	0.390644	104.961	8.63253e-22	2.34703e-21
LOC100117475	18455.9	-2.65379	0.377022	297.635	3.50737e-63	3.29096e-62
LOC100117477	38.9132	2.14406	0.593626	118.38	1.18499e-24	3.56709e-24
LOC100117482	535.024	-1.60696	0.797302	26.1747	2.91792e-05	4.07108e-05
LOC100117484	27736	-2.13783	0.408848	50.9485	2.28822e-10	3.97489e-10
LOC100117485	1779.25	2.23086	0.202731	124.922	4.74375e-26	1.49848e-25
LOC100117487	1787.6	-3.02751	0.274905	215.72	1.5625e-45	9.13769e-45
LOC100117488	4751.19	-2.16609	0.155941	713.857	3.48073e-153	2.53393e-151
LOC100117489	40.6582	-2.98449	1.62855	72.9512	5.4025e-15	1.12908e-14
LOC100117494	1008.62	-1.55657	0.352313	142.582	7.90447e-30	2.83723e-29
LOC100117496	3136.39	-2.20527	0.302557	171.035	6.27174e-36	2.73004e-35
LOC100117500	28524.3	1.61653	0.292427	80.7006	1.23759e-16	2.7751e-16
LOC100117501	2558.61	-1.83336	0.283569	239.09	1.45703e-50	9.77035e-50
LOC100117506	340.375	2.2098	0.178567	209.586	3.26178e-44	1.82093e-43
LOC100117513	8162.51	2.35733	1.16308	41.2507	2.38505e-08	3.81312e-08
LOC100117514	1122.44	-3.29192	0.321469	145.477	1.89597e-30	6.94916e-30
LOC100117516	2101.75	2.06422	0.22055	132.862	9.51363e-28	3.17882e-27
LOC100117530	801.265	-2.29631	0.272694	321.046	3.11801e-68	3.36708e-67
LOC100117535	13152.9	1.83064	0.194427	202.825	9.27618e-43	4.94119e-42
LOC100117537	12896.2	3.78643	0.306988	363.606	2.02313e-77	2.81925e-76
LOC100117539	1417.45	-2.1152	0.236244	216.139	1.26998e-45	7.45799e-45
LOC100117550	41736.1	2.02115	0.331239	85.9759	9.41705e-18	2.21186e-17
LOC100117553	2842.63	-1.7516	0.342273	73.7872	3.5965e-15	7.5764e-15
LOC100117556	1344.45	1.72999	0.360497	60.2623	2.55509e-12	4.79486e-12
LOC100117559	1199.99	1.63672	0.233981	99.3401	1.35934e-20	3.53713e-20
LOC100117560	2695.46	-3.55545	0.271884	272.159	1.09254e-57	8.8148e-57
LOC100117564	2603.06	1.91609	0.189284	179.996	7.47197e-38	3.46694e-37
LOC100117572	1074.2	2.65778	0.407598	57.9153	7.94985e-12	1.46197e-11
LOC100117580	692.32	2.24282	0.181309	231.81	5.38302e-49	3.46126e-48
LOC100117581	16791.4	-2.46409	1.04459	71.1977	1.26788e-14	2.611e-14
LOC100117582	1869.44	2.31184	0.238892	105.006	8.44672e-22	2.2975e-21
LOC100117584	481.079	3.57142	0.640568	92.1862	4.51831e-19	1.11458e-18
LOC100117586	25.2928	1.71089	0.927057	74.4529	2.6009e-15	5.5093e-15
LOC100117590	729.177	-2.36256	0.210408	150.312	1.7453e-31	6.63299e-31
LOC100117598	53.9392	-2.15842	0.938314	105.605	6.29459e-22	1.71951e-21
LOC100117599	1832.54	-4.25214	0.617273	128.447	8.36685e-27	2.71612e-26
LOC100117603	6020.73	2.60107	0.29917	158.025	3.87692e-33	1.56149e-32
LOC100117605	2532.61	2.75574	0.341684	137.588	9.26828e-29	3.20769e-28
LOC100117610	2213.92	3.00991	0.169203	781.946	6.24816e-168	5.81951e-166
LOC100117614	887.669	2.70643	0.787769	111.954	2.7871e-23	7.991e-23
LOC100117616	547.448	-2.87856	0.591341	94.8682	1.21556e-19	3.05871e-19
LOC100117617	1008.92	-1.84587	0.358704	571.844	1.92045e-122	7.60197e-121
LOC100117624	2118.44	-2.44537	0.197108	337.681	8.0074e-72	9.64161e-71
LOC100117626	4560.18	1.88931	0.486516	75.1434	1.85822e-15	3.96598e-15
LOC100117633	88.8619	-6.48726	1.25839	233.435	2.4045e-49	1.55874e-48
LOC100117646	1262.39	2.62116	0.267735	130.894	2.50723e-27	8.2706e-27
LOC100117647	191.474	5.08454	1.1099	600.407	1.26509e-128	5.62277e-127
LOC100117660	244.676	2.77515	0.575643	76.3604	1.0271e-15	2.21226e-15
LOC100117667	258.351	-1.72216	0.515144	136.382	1.67931e-28	5.7531e-28
LOC100117668	1199.72	8.84295	0.624944	266.219	2.08314e-56	1.62883e-55
LOC100117670	8.99671	2.83249	1.68798	41.3474	2.27749e-08	3.64622e-08
LOC100117675	1265.09	-2.81951	0.396169	207.239	1.04299e-43	5.72179e-43
LOC100117685	11937.3	3.2413	0.326019	114.651	7.40654e-24	2.17022e-23
LOC100117690	1597.25	-2.79207	1.10001	21.183	0.000291283	0.000388551
LOC100117692	182.749	-2.62166	0.885538	55.6483	2.37617e-11	4.29065e-11
LOC100117698	2190.66	2.22882	0.258642	176.176	4.93936e-37	2.23293e-36
LOC100117702	2837.15	-1.99547	0.227961	240.482	7.30609e-51	4.93317e-50
LOC100117709	2345.37	-3.29437	0.370193	118.065	1.38305e-24	4.15441e-24
LOC100117712	2869.48	-2.38257	0.167359	351.479	8.40822e-75	1.09238e-73
LOC100117728	3507.01	-1.61879	0.235143	107.959	1.98199e-22	5.52263e-22
LOC100117731	3205.14	1.68841	0.317497	199.181	5.63667e-42	2.93947e-41
LOC100117732	3089.12	3.0455	0.192963	249.502	8.33278e-53	5.95326e-52
LOC100117745	537.607	1.66296	0.325478	63.8373	4.52225e-13	8.73887e-13
LOC100117746	869.7	-1.70809	1.31743	21.5464	0.00024669	0.000330285
LOC100117752	60359.2	1.57449	0.260752	108.714	1.36824e-22	3.82764e-22
LOC100117754	2445.08	-2.00456	0.55753	62.2531	9.74508e-13	1.86157e-12
LOC100117764	18400.2	1.70075	0.235943	405.52	1.78448e-86	3.10068e-85
LOC100117767	1331.88	2.10839	0.325346	122.229	1.78461e-25	5.52841e-25
LOC100117769	223.639	4.73759	0.892669	58.2269	6.83825e-12	1.26158e-11
LOC100117773	767.313	-1.92808	0.185076	496.387	4.04986e-106	1.09381e-104
LOC100117794	4646.23	-2.76276	0.370946	151.49	9.75707e-32	3.7407e-31
LOC100117800	249.178	1.83699	0.523663	29.1041	7.44581e-06	1.07019e-05
LOC100117801	196.355	-2.11815	0.727023	30.0955	4.68017e-06	6.79703e-06
LOC100117805	564.959	-1.61661	0.350871	266.972	1.43391e-56	1.12467e-55
LOC100117819	52.0251	-1.95035	1.0592	227.207	5.26889e-48	3.31715e-47
LOC100117829	302.564	-3.2958	0.230312	710.605	1.76122e-152	1.26041e-150
LOC100117833	597.211	-2.67791	0.549853	265.403	3.12275e-56	2.42526e-55
LOC100117837	6572.65	-1.65631	1.2499	36.1532	2.69117e-07	4.12251e-07
LOC100117838	44.8244	-2.65912	1.03229	53.0663	8.25385e-11	1.45818e-10
LOC100117842	13629.1	2.49091	0.288829	128.52	8.0683e-27	2.62054e-26
LOC100117850	894.444	-2.87083	0.266825	230.339	1.11605e-48	7.12194e-48
LOC100117851	49.667	-2.40309	0.779867	139.23	4.12523e-29	1.44589e-28
LOC100117852	1537.39	1.55965	0.200196	145.028	2.36558e-30	8.64535e-30
LOC100117854	2080.54	-2.31647	0.446804	67.5922	7.31275e-14	1.46151e-13
LOC100117856	2281.33	-3.2708	0.785072	143.459	5.12954e-30	1.85169e-29
LOC100117857	861.126	3.35485	0.290319	304.958	9.23012e-65	9.04238e-64
LOC100117865	245.964	-3.0315	0.327364	490.54	7.44823e-105	1.9574e-103
LOC100117877	4715.5	1.52444	0.301027	135.193	3.01593e-28	1.02448e-27
LOC100117881	858.328	2.28165	0.424653	86.2385	8.28264e-18	1.94939e-17
LOC100117883	300.215	-2.47973	0.530938	98.0178	2.59863e-20	6.69314e-20
LOC100117890	132.349	-2.58786	0.633721	72.6256	6.33008e-15	1.31989e-14
LOC100117900	6854.72	2.6982	1.5457	25.0318	4.95748e-05	6.83908e-05
LOC100117906	8.545	-5.93038	1.43473	42.915	1.07768e-08	1.75125e-08
LOC100117908	3015.1	2.08879	0.144533	361.63	5.40447e-77	7.44923e-76
LOC100117918	4704.86	1.721	0.432507	305.916	5.73466e-65	5.6486e-64
LOC100117923	12830.3	-1.58766	0.761869	55.0665	3.14641e-11	5.65246e-11
LOC100117928	2114.83	1.51756	0.455835	669.795	1.20828e-143	7.25369e-142
LOC100117929	3986.31	3.32841	0.275083	205.301	2.7223e-43	1.47176e-42
LOC100117933	712.9	2.59219	0.444424	201.954	1.42837e-42	7.57673e-42
LOC100117942	9.48948	2.29257	1.45918	28.9656	7.94426e-06	1.13938e-05
LOC100117943	2966.38	1.68786	0.393508	32.3327	1.63573e-06	2.42877e-06
LOC100117945	3212	2.29005	0.257606	151.179	1.13785e-31	4.35442e-31
LOC100117952	37.8714	-3.1639	0.819153	37.1367	1.68823e-07	2.61109e-07
LOC100117953	1622.21	-1.92276	0.168061	145.246	2.12467e-30	7.77612e-30
LOC100117958	110.472	-4.19527	0.527036	134.071	5.24379e-28	1.76751e-27
LOC100117959	2596.35	2.43559	0.233541	355.456	1.16389e-75	1.54538e-74
LOC100117961	1103.53	1.78885	0.26053	103.769	1.54979e-21	4.17774e-21
LOC100117965	913.26	3.77292	1.10811	29.1876	7.16061e-06	1.03049e-05
LOC100117968	62.9246	10.3415	1.39445	213.408	4.91173e-45	2.82035e-44
LOC100117970	5089.07	1.99243	0.171995	496.925	3.09751e-106	8.40174e-105
LOC100117973	307.312	-3.68635	0.830191	64.5845	3.14767e-13	6.12467e-13
LOC100117976	507.385	-2.34336	0.438565	69.7348	2.58212e-14	5.25426e-14
LOC100117981	2274.98	2.31817	0.144522	829.731	2.78739e-178	2.94232e-176
LOC100117990	16737.7	2.95717	0.471765	98.8307	1.7448e-20	4.52805e-20
LOC100117993	1113.26	1.66916	0.377295	32.3893	1.59278e-06	2.36721e-06
LOC100118000	166.477	-1.84958	0.593693	33.1315	1.12265e-06	1.67994e-06
LOC100118003	111.75	3.41051	0.56771	157.732	4.47958e-33	1.80193e-32
LOC100118006	22009.7	1.65972	1.14434	21.2612	0.000281049	0.000375255
LOC100118010	366.906	-5.95438	0.345027	633.788	7.53407e-136	3.92733e-134
LOC100118014	4831.02	-4.28712	0.627371	312.852	1.82879e-66	1.89259e-65
LOC100118023	369.652	-2.32391	0.394528	90.1701	1.21164e-18	2.94642e-18
LOC100118028	163.9	-2.1126	0.272607	469.379	2.80553e-100	6.73062e-99
LOC100118032	1636.25	-2.18947	1.13458	25.3516	4.27495e-05	5.91102e-05
LOC100118041	35170.8	1.52362	0.431846	42.2096	1.50935e-08	2.43554e-08
LOC100118045	11.7145	-6.77331	1.82635	28.5025	9.86427e-06	1.40837e-05
LOC100118047	139.694	1.92152	0.651296	148.605	4.05175e-31	1.51845e-30
LOC100118049	1080.77	-2.11637	1.114	26.1681	2.92683e-05	4.08261e-05
LOC100118050	94648.5	1.53644	0.27155	85.1801	1.38923e-17	3.23778e-17
LOC100118051	1009.22	1.64154	0.185705	208.101	6.8054e-44	3.75944e-43
LOC100118052	2471.09	-1.82261	0.238617	89.635	1.57412e-18	3.80741e-18
LOC100118063	1141.15	3.6404	0.542032	89.3158	1.84004e-18	4.43452e-18
LOC100118067	1045.86	1.80786	0.232057	186.627	2.81174e-39	1.35218e-38
LOC100118068	9608.62	-2.15794	0.519016	75.1938	1.81312e-15	3.87363e-15
LOC100118072	223.381	4.17772	0.890518	296.919	5.00574e-63	4.67953e-62
LOC100118080	383.853	-2.0515	0.453305	724.097	2.11042e-155	1.62016e-153
LOC100118081	565.971	1.60691	0.30485	47.4402	1.23467e-09	2.08111e-09
LOC100118089	1661.92	1.50177	0.232555	386.815	1.96246e-82	3.08801e-81
LOC100118094	5517.53	1.55825	0.597205	74.7077	2.29742e-15	4.88034e-15
LOC100118101	124.112	3.42301	1.09413	132.573	1.09662e-27	3.65358e-27
LOC100118104	938.334	2.70538	0.166401	281.732	9.42884e-60	8.02655e-59
LOC100118105	4723.98	-2.72189	0.180216	948.889	4.25099e-204	6.99315e-202
LOC100118106	119.175	-2.62632	0.36444	91.4366	6.52056e-19	1.59977e-18
LOC100118111	112.06	-5.55845	0.594592	162.247	4.81856e-34	1.99924e-33
LOC100118116	315.015	1.61722	0.210496	239.883	9.83141e-51	6.62065e-50
LOC100118117	206.564	4.28948	0.876767	125.74	3.17102e-26	1.00821e-25
LOC100118121	12491	-1.72498	0.899521	82.5668	4.9775e-17	1.13481e-16
LOC100118122	10606.1	1.82868	0.178336	397.393	1.01738e-84	1.69791e-83
LOC100118123	220.201	-5.1964	0.887704	356.669	6.36865e-76	8.51563e-75
LOC100118127	18007.6	-3.76492	1.47746	80.6336	1.27867e-16	2.86469e-16
LOC100118132	11282.8	-3.13952	0.296251	439.694	7.34261e-94	1.54627e-92
LOC100118136	890.866	6.31162	0.343766	541.348	7.61631e-116	2.59344e-114
LOC100118138	312.262	1.62189	0.329529	44.8581	4.25532e-09	7.03409e-09
LOC100118139	687.094	7.39014	0.865537	117.021	2.31058e-24	6.89473e-24
LOC100118141	37.1907	-6.51508	1.41719	144.418	3.19577e-30	1.16178e-29
LOC100118148	386.036	1.80804	0.601152	59.1717	4.33054e-12	8.05505e-12
LOC100118149	896.007	-2.5061	0.448856	84.3531	2.08064e-17	4.80589e-17
LOC100118150	87.5729	-3.88271	0.47363	220.026	1.85071e-46	1.12167e-45
LOC100118153	313.384	2.16046	0.471349	260.559	3.4552e-55	2.59899e-54
LOC100118161	1606.2	-2.7419	0.238622	155.313	1.47864e-32	5.8367e-32
LOC100118164	369.616	3.71188	0.44905	120.43	4.32241e-25	1.32283e-24
LOC100118167	304.588	-3.81592	0.437281	236.184	6.15391e-50	4.0727e-49
LOC100118168	858.152	-2.13973	0.22053	224.368	2.15231e-47	1.33187e-46
LOC100118172	1855.3	2.27338	0.234467	127.033	1.67779e-26	5.38175e-26
LOC100118176	329.289	2.25024	0.250162	97.6296	3.1431e-20	8.07258e-20
LOC100118178	1209.69	-4.22721	0.409586	476.822	6.89515e-102	1.71257e-100
LOC100118179	3579.24	-2.88932	0.429152	178.615	1.47896e-37	6.8173e-37
LOC100118184	3523.67	2.22301	0.229876	133.723	6.2221e-28	2.08948e-27
LOC100118185	1844.89	-1.91357	0.379846	41.3648	2.25868e-08	3.61703e-08
LOC100118190	343.012	3.51401	0.455234	218.399	4.14405e-46	2.47374e-45
LOC100118197	44044.6	1.52224	0.214276	155.598	1.28507e-32	5.08527e-32
LOC100118202	2436.88	-4.60799	0.456687	113.458	1.33153e-23	3.87024e-23
LOC100118205	54812.8	1.53738	0.258964	101.745	4.1809e-21	1.11189e-20
LOC100118211	1077.07	-1.56434	0.533003	28.9111	8.1492e-06	1.16824e-05
LOC100118215	1497.05	-2.03074	0.345114	94.8132	1.24878e-19	3.14042e-19
LOC100118218	1606.99	3.36171	0.406961	103.198	2.0503e-21	5.5082e-21
LOC100118222	874.649	-2.24115	0.558094	104.924	8.79254e-22	2.38951e-21
LOC100118224	1925.71	8.83908	1.15286	83.7291	2.82204e-17	6.49114e-17
LOC100118225	3701.8	2.16517	0.285367	167.96	2.86532e-35	1.2266e-34
LOC100118229	2508.35	-2.60012	1.66106	26.2086	2.87229e-05	4.00961e-05
LOC100118234	62982.1	2.11723	0.294536	123.312	1.04733e-25	3.27165e-25
LOC100118236	3858.69	-1.8374	0.265631	100.539	7.55146e-21	1.98742e-20
LOC100118238	2378.85	-3.09457	0.377267	296.94	4.95383e-63	4.63443e-62
LOC100118244	4788.18	1.66953	0.226355	190.221	4.75042e-40	2.33956e-39
LOC100118247	2094.76	-4.00223	0.538834	100.28	8.57548e-21	2.24898e-20
LOC100118259	98.5277	-1.79821	0.488399	57.1321	1.1607e-11	2.12129e-11
LOC100118265	4219.9	1.65339	0.26006	240.909	5.9125e-51	3.99859e-50
LOC100118267	773.063	4.84746	1.45826	48.1793	8.65966e-10	1.46824e-09
LOC100118270	251.233	-4.04653	0.631291	132.197	1.31965e-27	4.38741e-27
LOC100118278	8166.05	-1.7205	0.140444	279.6	2.71795e-59	2.28759e-58
LOC100118280	4855.47	-1.57668	0.69613	86.4929	7.31466e-18	1.72574e-17
LOC100118282	1157.15	2.78266	0.181341	263.407	8.40975e-56	6.44832e-55
LOC100118301	716.238	7.18891	0.959832	98.3041	2.25849e-20	5.83367e-20
LOC100118304	72.6952	-3.88262	1.08874	65.1969	2.33881e-13	4.57399e-13
LOC100118311	1392.8	-3.24763	0.680397	301.013	6.55089e-64	6.27212e-63
LOC100118315	17258.3	3.34328	0.215248	471.628	9.15732e-101	2.21366e-99
LOC100118319	2133.89	1.63937	0.265354	55.4209	2.65186e-11	4.77894e-11
LOC100118323	11908	-1.84661	0.252685	169.893	1.10274e-35	4.76412e-35
LOC100118324	950.606	-2.05581	0.572854	156.253	9.30032e-33	3.69881e-32
LOC100118327	3725.69	-2.01349	0.465656	102.399	3.03465e-21	8.11481e-21
LOC100118328	1626.95	-2.20542	0.203811	207.758	8.06359e-44	4.44094e-43
LOC100118330	16.8781	-2.19242	0.820624	51.3213	1.91247e-10	3.33222e-10
LOC100118332	35718.4	1.65756	0.308176	64.5734	3.1647e-13	6.15591e-13
LOC100118334	32.7468	2.69845	0.464329	53.8875	5.5559e-11	9.88851e-11
LOC100118336	1285.13	-5.64487	0.975938	39.2338	6.23314e-08	9.80931e-08
LOC100118338	3321.53	-3.77868	0.173657	654.52	2.4492e-140	1.39748e-138
LOC100118344	6.27684	-2.50422	1.19804	15.9283	0.00311688	0.00396083
LOC100118347	1961.2	-1.50333	0.268706	62.7632	7.6112e-13	1.45923e-12
LOC100118348	1202.63	1.80734	0.566775	21.518	0.000249918	0.0003345
LOC100118352	3280.11	-1.66268	0.194424	99.7503	1.11173e-20	2.90536e-20
LOC100118374	1320.26	1.59082	0.186294	95.0184	1.12937e-19	2.84371e-19
LOC100118377	982.422	3.79434	0.233764	344.817	2.30665e-73	2.8815e-72
LOC100118388	9664.42	1.58225	0.170536	336.14	1.72253e-71	2.0411e-70
LOC100118393	93.3716	4.1628	0.452062	209.648	3.16281e-44	1.76646e-43
LOC100118395	9685.5	1.89518	0.360043	59.5732	3.56625e-12	6.65396e-12
LOC100118409	5081.92	-1.99287	0.267773	72.9069	5.52015e-15	1.15348e-14
LOC100118411	3357.63	2.07392	0.282607	88.8017	2.366e-18	5.67722e-18
LOC100118413	3863.59	1.74612	0.242749	124.156	6.91574e-26	2.1732e-25
LOC100118417	2239.34	5.14583	1.27619	66.6198	1.17249e-13	2.32207e-13
LOC100118422	3426.43	3.12297	0.415447	84.7599	1.70571e-17	3.96154e-17
LOC100118423	2032.91	-2.918	0.325139	97.0522	4.17069e-20	1.06555e-19
LOC100118424	368.865	-7.25407	0.455324	582.621	8.93842e-125	3.7001e-123
LOC100118427	1683.32	-2.34859	0.323894	76.9754	7.61141e-16	1.64782e-15
LOC100118430	283.758	2.58714	0.233097	367.003	3.73543e-78	5.35257e-77
LOC100118436	2358.94	-2.26532	0.274663	165.808	8.29791e-35	3.5142e-34
LOC100118446	254.817	-2.11312	0.59562	50.2731	3.16659e-10	5.46772e-10
LOC100118450	2277.32	-2.92726	0.693649	1146.39	0.000000000000000000000000000000000000000000000000000000000000000000000000000000000000000000000000000000000000000000000000000000000000000000000000000000000000000000000000000000000000000000000000000000000000000000000000000000000000000000000000000000666426451809916	0.000000000000000000000000000000000000000000000000000000000000000000000000000000000000000000000000000000000000000000000000000000000000000000000000000000000000000000000000000000000000000000000000000000000000000000000000000000000000000000000000000241189253287892
LOC100118453	3386.18	1.58983	0.130894	194.708	5.15884e-41	2.61702e-40
LOC100118454	4589.14	1.65138	0.401583	26.7045	2.28097e-05	3.20216e-05
LOC100118455	1628.68	4.38907	1.31045	69.6681	2.66718e-14	5.42299e-14
LOC100118456	51.664	-4.37123	0.857703	43.1567	9.60147e-09	1.56326e-08
LOC100118458	165.512	-4.48626	1.32451	15.2411	0.00422632	0.005338
LOC100118460	36.0569	-4.55911	1.07114	83.1236	3.79274e-17	8.6892e-17
LOC100118461	1381.93	2.30995	0.287779	94.8411	1.2318e-19	3.09834e-19
LOC100118462	32380.1	1.8322	0.333452	68.481	4.74881e-14	9.55115e-14
LOC100118463	2731.43	3.26811	0.223872	526.796	1.07137e-112	3.32623e-111
LOC100118465	7419.38	-1.51929	0.313207	510.025	4.54667e-109	1.303e-107
LOC100118467	207.767	4.44643	1.24125	18.7532	0.000878717	0.00114608
LOC100118468	2578.96	-2.21809	0.430247	105.864	5.54248e-22	1.51831e-21
LOC100118475	727.379	-2.39832	0.531463	75.8872	1.2934e-15	2.77405e-15
LOC100118478	1070.28	-4.65655	0.74738	40.3887	3.59681e-08	5.70937e-08
LOC100118480	413.695	-2.88966	0.380813	124.879	4.84342e-26	1.52958e-25
LOC100118483	501.724	-1.67056	0.28714	89.4542	1.71968e-18	4.15234e-18
LOC100118485	3361.75	-2.13544	0.280402	115.855	4.09851e-24	1.21299e-23
LOC100118488	162.952	-3.06004	0.392856	155.045	1.68799e-32	6.65064e-32
LOC100118491	905.74	-3.38698	0.558358	140.216	2.53768e-29	8.96647e-29
LOC100118496	2384.63	3.7121	0.596166	72.2032	7.77449e-15	1.61521e-14
LOC100118515	411.405	2.0757	0.380785	107.657	2.29887e-22	6.38593e-22
LOC100118516	406.077	-2.65299	0.956252	20.2899	0.000437716	0.000579428
LOC100118517	1433.27	-1.7277	0.334432	337.108	1.06495e-71	1.27744e-70
LOC100118524	3714.76	-3.3101	0.313283	364.889	1.06858e-77	1.50731e-76
LOC100118527	509.648	-1.74005	0.187124	282.248	7.29878e-60	6.23844e-59
LOC100118529	12817.8	-2.41603	0.222697	140.642	2.05703e-29	7.29463e-29
LOC100118530	498.606	-2.14186	0.241789	150.687	1.45048e-31	5.53076e-31
LOC100118535	1240.68	3.21343	0.231621	301.66	4.751e-64	4.56262e-63
LOC100118539	2539.9	-2.74359	0.196306	514.332	5.32155e-110	1.56763e-108
LOC100118541	1548.49	-4.19462	0.329699	193.995	7.33967e-41	3.7011e-40
LOC100118543	3442.51	-4.1953	0.475247	383.261	1.14987e-81	1.76765e-80
LOC100118548	839.371	-1.52575	0.230865	382.61	1.58963e-81	2.4348e-80
LOC100118554	339.727	-3.25334	0.462244	255.869	3.54094e-54	2.59117e-53
LOC100118564	139.951	1.97896	0.300125	82.4256	5.33289e-17	1.21474e-16
LOC100118566	986.976	-1.92663	0.830337	35.0726	4.48844e-07	6.81552e-07
LOC100118567	1255.35	2.58616	0.479393	61.8434	1.18842e-12	2.2593e-12
LOC100118569	1313.34	-2.23637	0.605775	87.9268	3.62902e-18	8.65375e-18
LOC100118574	412.193	-5.06837	0.437074	280.366	1.85855e-59	1.57053e-58
LOC100118575	717.867	2.10971	0.236217	289.745	1.76453e-61	1.57626e-60
LOC100118579	5799.05	-1.72648	0.306486	1045.7	4.45574e-225	1.0854e-222
LOC100118593	15479.6	-3.95024	0.367704	779.147	2.52359e-167	2.3164e-165
LOC100118598	23907.3	-2.54682	0.18091	439.051	1.01118e-93	2.11015e-92
LOC100118600	303.343	-3.01615	0.525463	92.7735	3.38966e-19	8.40087e-19
LOC100118606	10853.7	-1.63819	0.275465	300.073	1.04507e-63	9.96831e-63
LOC100118609	741.957	-1.99666	0.470687	48.159	8.74442e-10	1.48221e-09
LOC100118614	3147.96	2.37661	0.297975	297.683	3.42466e-63	3.21573e-62
LOC100118615	816.945	-4.0472	0.326181	690.866	3.31157e-148	2.21945e-146
LOC100118619	973.581	-5.8392	0.476994	476.515	8.03577e-102	1.98419e-100
LOC100118620	9758.21	-3.14063	1.09959	71.4965	1.09642e-14	2.26343e-14
LOC100118623	14708.7	-2.508	0.430635	55.5367	2.50764e-11	4.52418e-11
LOC100118625	126.455	-3.76318	0.709673	155.507	1.34382e-32	5.31277e-32
LOC100118626	4149.48	-2.08852	0.228711	458.108	7.67317e-98	1.74186e-96
LOC100118628	3288.56	-5.35308	0.360588	223.443	3.40375e-47	2.09705e-46
LOC100118634	1431.72	-2.55002	0.328616	108.546	1.48603e-22	4.1553e-22
LOC100118635	6933.31	1.57054	0.204441	123.179	1.11807e-25	3.4866e-25
LOC100118638	223.674	-1.90535	0.993782	23.2897	0.00011082	0.000150408
LOC100118643	2804.45	-7.52076	0.504265	531.253	1.16351e-113	3.72177e-112
LOC100118644	500.292	2.0742	0.186494	145.341	2.02715e-30	7.42567e-30
LOC100118647	2751.88	2.17997	0.398567	114.523	7.88801e-24	2.30916e-23
LOC100118649	2821.73	-2.58749	0.930535	168.604	2.08525e-35	8.95992e-35
LOC100118651	944.805	-2.43724	0.188462	537.828	4.39884e-115	1.47019e-113
LOC100118656	921.945	2.1372	0.304281	134.206	4.90602e-28	1.65498e-27
LOC100118659	931.626	-2.07818	0.304155	211.473	1.28073e-44	7.26186e-44
LOC100118660	2838.65	1.81033	0.33726	98.6112	1.94301e-20	5.0311e-20
LOC100118661	4333.9	-2.15716	0.180701	246.994	2.8906e-52	2.03531e-51
LOC100118663	323.312	-4.31698	0.49438	239.513	1.18135e-50	7.95122e-50
LOC100118674	1109.34	-1.99464	0.608243	26.3484	2.69161e-05	3.76238e-05
LOC100118675	1665.73	2.20736	0.203633	265.511	2.95994e-56	2.30163e-55
LOC100118676	54.278	3.1748	1.22534	76.3182	1.04846e-15	2.25673e-15
LOC100118678	3893.04	-3.91049	0.202165	510.503	3.58471e-109	1.03199e-107
LOC100118680	17.3934	-5.44763	1.352	53.3498	7.19985e-11	1.27678e-10
LOC100118686	1243.65	-3.02159	0.499332	491.366	4.93541e-105	1.31063e-103
LOC100118689	106.46	1.85554	0.702212	41.8828	1.76416e-08	2.83874e-08
LOC100118693	995.905	5.75872	0.41044	435.756	5.21294e-93	1.0737e-91
LOC100118700	1109.65	2.16793	0.218161	272.758	8.11546e-58	6.58121e-57
LOC100118702	1022.73	1.65973	0.267204	68.2932	5.2024e-14	1.04518e-13
LOC100118704	2220.94	1.79382	0.191623	136.3	1.74807e-28	5.98291e-28
LOC100118705	1858.56	-2.47909	0.197299	356.524	6.84484e-76	9.13631e-75
LOC100118708	2555.25	-1.59277	0.429395	234.126	1.70754e-49	1.1132e-48
LOC100118709	5909.29	2.09045	0.241468	171.083	6.1233e-36	2.66726e-35
LOC100118714	729.338	-1.74433	0.599287	85.2921	1.31525e-17	3.06819e-17
LOC100118719	1883.13	2.9301	0.331401	123.525	9.43185e-26	2.95141e-25
LOC100118723	325.867	-2.32039	0.894177	277.053	9.62532e-59	7.99501e-58
LOC100118724	2269.41	-3.69835	0.268061	301.862	4.29675e-64	4.13579e-63
LOC100118727	1090.99	1.55892	0.12774	217.975	5.11291e-46	3.03777e-45
LOC100118728	1417.51	1.73507	0.16575	106.785	3.52818e-22	9.72821e-22
LOC100118729	2413.08	1.86066	0.443779	31.1115	2.90519e-06	4.26668e-06
LOC100118730	2425.31	1.56526	0.276993	235.71	7.78348e-50	5.1244e-49
LOC100118736	2592.55	-2.54188	0.263035	232.349	4.1201e-49	2.66136e-48
LOC100118738	453.546	-3.57714	0.803901	248.274	1.53259e-52	1.08758e-51
LOC100118741	2255.72	2.74906	0.286352	204.086	4.96889e-43	2.66586e-42
LOC100118747	380.297	-8.90025	1.18838	309.871	8.04064e-66	8.13505e-65
LOC100118750	33825	-2.17452	0.486331	106.149	4.8194e-22	1.3228e-21
LOC100118752	5904.06	1.75803	0.171157	614.267	1.26556e-131	5.91544e-130
LOC100118754	13603.1	1.51949	0.17645	341.086	1.47426e-72	1.80604e-71
LOC100118759	1295.46	-1.73123	0.294873	77.2938	6.51725e-16	1.41505e-15
LOC100118781	20036.9	-6.92161	0.633869	235.498	8.6458e-50	5.68325e-49
LOC100118784	198.719	1.9447	0.261982	124.008	7.43787e-26	2.33438e-25
LOC100118785	48639.6	-6.81965	1.33269	83.9954	2.47786e-17	5.71194e-17
LOC100118788	3099.77	3.74122	0.363348	218.029	4.97835e-46	2.95921e-45
LOC100118796	583.931	-3.97665	0.321229	434.731	8.68108e-93	1.78222e-91
LOC100118797	223.398	-2.31993	0.937701	322.923	1.22693e-68	1.33979e-67
LOC100118798	1063.75	-1.51798	0.350137	68.9302	3.8177e-14	7.70903e-14
LOC100118803	1513.03	-3.70576	0.337163	123.182	1.11661e-25	3.48292e-25
LOC100118805	10728.6	1.65478	0.287086	73.1369	4.93562e-15	1.03304e-14
LOC100118806	481.038	2.74122	0.224026	155.369	1.43861e-32	5.68223e-32
LOC100118809	1538.86	-1.96877	0.344405	106.912	3.31449e-22	9.15295e-22
LOC100118812	140.408	-3.23768	0.573564	114.941	6.42346e-24	1.88828e-23
LOC100118814	2592.62	-2.56714	0.225956	568.101	1.23989e-121	4.86243e-120
LOC100118818	4728.67	-2.78058	0.259842	380.805	3.90207e-81	5.91947e-80
LOC100118825	891.221	3.58216	0.232859	393.027	8.93245e-84	1.45061e-82
LOC100118828	209.336	-2.46562	0.40934	98.8765	1.70609e-20	4.4294e-20
LOC100118832	2677.62	1.52346	0.152478	224.06	2.50669e-47	1.54964e-46
LOC100118834	1530.23	3.47282	0.31725	519.23	4.64121e-111	1.39977e-109
LOC100118835	2377	6.85218	1.23691	55.8173	2.19004e-11	3.95908e-11
LOC100118839	295.188	2.0528	0.270779	91.9818	4.99366e-19	1.23135e-18
LOC100118843	205.381	6.81971	1.442	175.827	5.86852e-37	2.64826e-36
LOC100118846	113.692	2.34248	0.550153	134.553	4.13425e-28	1.39761e-27
LOC100118849	8155.07	1.52267	0.406612	42.0102	1.66006e-08	2.67532e-08
LOC100118850	20.4434	-2.49738	1.09765	18.698	0.000900912	0.00117358
LOC100118856	25656.8	1.53608	0.292628	86.6608	6.73829e-18	1.59242e-17
LOC100118858	2491.96	-1.77959	0.317115	171.135	5.96758e-36	2.60301e-35
LOC100118863	316.224	3.26847	0.567474	35.6656	3.39018e-07	5.17577e-07
LOC100118864	1526.64	-4.14321	0.696678	826.884	1.1532e-177	1.20724e-175
LOC100118868	992.828	3.54978	1.37088	60.1128	2.7468e-12	5.14549e-12
LOC100118876	556.725	2.06102	0.177853	1600.52	0	0
LOC100118878	279.202	-2.00404	0.762542	29.7523	5.49677e-06	7.95743e-06
LOC100118879	199.247	4.69448	1.17478	50.0996	3.44195e-10	5.93187e-10
LOC100118904	8468.91	-2.47155	0.865554	95.4723	9.04278e-20	2.2877e-19
LOC100118909	8019.73	5.08779	0.377631	257.603	1.49775e-54	1.10753e-53
LOC100118929	61562.9	1.86572	0.243401	90.1525	1.22214e-18	2.97079e-18
LOC100118931	609.594	-2.97783	0.396102	159.512	1.86046e-33	7.57035e-33
LOC100118932	613.078	3.52022	1.64015	33.0301	1.17768e-06	1.76123e-06
LOC100118933	1235.32	-2.48241	0.772755	26.753	2.23002e-05	3.13236e-05
LOC100118939	152.249	-1.55062	0.703984	283.829	3.32879e-60	2.87429e-59
LOC100118944	1526.57	2.25234	0.377014	57.235	1.10439e-11	2.021e-11
LOC100118955	1077.78	3.00327	0.258027	160.859	9.56678e-34	3.93066e-33
LOC100118963	1319.96	-1.61445	0.309405	561.722	2.97644e-120	1.11546e-118
LOC100118970	4033.06	-2.30933	0.190382	537.173	6.09507e-115	2.02641e-113
LOC100118971	4222.28	-2.30119	0.398553	93.8028	2.048e-19	5.10971e-19
LOC100118976	14.7237	-3.16245	1.57457	23.1883	0.000116114	0.000157492
LOC100118978	232.07	2.83919	0.18356	456.825	1.4534e-97	3.28167e-96
LOC100118980	1914.6	-3.1201	0.293115	118.789	9.68764e-25	2.92593e-24
LOC100118982	3351.48	-1.81393	0.234569	148.862	3.56845e-31	1.3397e-30
LOC100118983	99.4703	3.12362	0.468135	160.237	1.30059e-33	5.31095e-33
LOC100118990	1076.06	-3.38936	0.23373	494.38	1.10062e-105	2.95371e-104
LOC100118997	36.2689	-2.24286	0.716217	33.7799	8.26811e-07	1.24193e-06
LOC100119002	18957.4	1.8246	0.283699	100.581	7.39958e-21	1.94825e-20
LOC100119007	322.614	-2.73805	0.723302	116.555	2.90584e-24	8.64248e-24
LOC100119013	17256.1	9.27376	1.40243	95.0776	1.09712e-19	2.76616e-19
LOC100119020	2224.21	-4.87382	0.862085	65.5366	1.98339e-13	3.88911e-13
LOC100119022	3194.31	-2.9303	0.212018	208.18	6.54259e-44	3.62058e-43
LOC100119025	909.834	-1.6165	0.481665	19.8636	0.000531332	0.000699988
LOC100119027	8859.94	1.62503	0.304333	68.2871	5.21789e-14	1.04813e-13
LOC100119035	373.577	-4.02876	0.280525	311.209	4.1362e-66	4.21845e-65
LOC100119036	2501.34	1.50328	0.26066	128.329	8.86596e-27	2.87593e-26
LOC100119041	325.034	1.86099	0.30053	113.442	1.34168e-23	3.89794e-23
LOC100119042	296.819	2.84701	0.256536	198.849	6.64281e-42	3.46131e-41
LOC100119043	12847.5	-2.59245	0.249113	112.892	1.75802e-23	5.07956e-23
LOC100119046	44889	12.7288	1.66901	68.7293	4.2092e-14	8.48336e-14
LOC100119048	2112.28	-2.42743	0.530286	182.844	1.82729e-38	8.5886e-38
LOC100119058	5532.31	-2.08991	0.243946	370.892	5.39901e-79	7.84281e-78
LOC100119060	62.7191	-2.31913	0.515174	55.4061	2.67084e-11	4.81109e-11
LOC100119062	488.839	-2.59161	0.284546	102.65	2.68276e-21	7.18751e-21
LOC100119066	891.174	-2.565	1.13841	20.6716	0.000367854	0.000489095
LOC100119069	1806.23	3.13842	0.199077	612.317	3.34544e-131	1.55797e-129
LOC100119072	25013.6	1.91245	0.407757	52.4093	1.13268e-10	1.98804e-10
LOC100119078	1449.16	2.00482	0.124402	340.8	1.69873e-72	2.07701e-71
LOC100119080	20.7784	-4.16668	1.67304	33.3127	1.03071e-06	1.54435e-06
LOC100119084	5654.71	1.71551	0.248911	134.698	3.85001e-28	1.30361e-27
LOC100119087	793.11	-2.0507	0.697226	47.4033	1.25669e-09	2.11766e-09
LOC100119088	1634.11	2.50343	0.244236	348.508	3.68319e-74	4.68894e-73
LOC100119101	190.861	2.07862	0.359794	51.2259	2.00228e-10	3.48583e-10
LOC100119110	67.8124	-5.46545	0.879867	73.632	3.87877e-15	8.15611e-15
LOC100119119	3762.06	-2.26943	0.558616	183.303	1.45614e-38	6.86451e-38
LOC100119120	2950.19	-2.6442	0.456662	121.19	2.97504e-25	9.15124e-25
LOC100119127	15.1916	-2.46786	0.700321	17.6145	0.0014676	0.00189174
LOC100119130	2323.47	2.23061	0.170148	164.765	1.38914e-34	5.85489e-34
LOC100119131	2134.9	-2.03296	0.194822	189.07	8.39636e-40	4.11756e-39
LOC100119135	1165.65	1.8303	0.172167	167.377	3.823e-35	1.62995e-34
LOC100119138	12061.5	-2.51402	0.276323	294.495	1.66765e-62	1.53854e-61
LOC100119140	3.0935	2.06434	2.07001	16.4542	0.00246655	0.00314957
LOC100119142	69.6373	2.00176	0.489469	137.751	8.55152e-29	2.96448e-28
LOC100119146	131.548	-3.16232	0.701902	70.9612	1.42243e-14	2.92214e-14
LOC100119155	3964.09	2.55767	0.320131	104.84	9.16125e-22	2.48545e-21
LOC100119163	1013.61	2.64421	0.403905	61.741	1.24885e-12	2.3724e-12
LOC100119164	46.3007	-2.67851	0.799635	45.6988	2.84515e-09	4.72588e-09
LOC100119171	736.6	-2.50042	0.289104	118.348	1.20364e-24	3.6215e-24
LOC100119176	288.826	-2.36468	0.213634	278.398	4.93588e-59	4.12691e-58
LOC100119185	1206.97	1.86934	0.328742	219.433	2.48302e-46	1.49916e-45
LOC100119188	1838.74	1.70701	0.750713	130.875	2.5307e-27	8.34366e-27
LOC100119192	129.519	-2.39795	0.32679	148.929	3.45336e-31	1.29726e-30
LOC100119195	649.518	2.645	0.38377	56.3986	1.65414e-11	3.0066e-11
LOC100119196	1290.24	-2.85219	0.557971	157.874	4.17614e-33	1.68094e-32
LOC100119209	79.1777	-4.79544	0.593989	284.457	2.43737e-60	2.11757e-59
LOC100119210	1716.11	-2.14315	0.48538	230.378	1.09439e-48	6.99075e-48
LOC100119211	1127.58	2.5847	0.307887	102.099	3.5141e-21	9.37513e-21
LOC100119214	18225.5	-1.88735	0.198906	552.296	3.2603e-118	1.17659e-116
LOC100119218	430.911	-4.20083	0.613213	133.972	5.50527e-28	1.85417e-27
LOC100119220	252.043	1.5141	0.311676	193.461	9.55915e-41	4.8069e-40
LOC100119222	122.995	-6.09954	1.08898	533.935	3.05823e-114	9.93296e-113
LOC100119224	75.812	-2.36435	0.558901	73.6286	3.88515e-15	8.16817e-15
LOC100119225	456.513	7.20539	1.32387	339.753	2.85882e-72	3.48199e-71
LOC100119226	3749.62	2.63368	0.35144	130.023	3.84978e-27	1.26171e-26
LOC100119228	113.893	3.00316	0.999204	393.365	7.54698e-84	1.22876e-82
LOC100119236	1458.15	2.67845	0.554199	118.711	1.00701e-24	3.03998e-24
LOC100119246	15162.6	5.63135	0.670901	261.351	2.33285e-55	1.76314e-54
LOC100119247	1432.41	-2.25551	0.582811	101.042	5.90178e-21	1.56201e-20
LOC100119248	1298.89	-3.06779	0.625391	85.3623	1.27087e-17	2.96684e-17
LOC100119261	719.062	-3.21518	0.446541	219.127	2.88943e-46	1.73708e-45
LOC100119265	227.176	-3.32522	0.50437	46.5938	1.85281e-09	3.09951e-09
LOC100119283	40771	1.50291	0.22684	345.99	1.28727e-73	1.61924e-72
LOC100119286	127.14	-2.86584	0.772935	52.4587	1.10607e-10	1.94241e-10
LOC100119289	1487.81	2.01919	0.829143	54.9249	3.36888e-11	6.041e-11
LOC100119291	7790.24	2.28143	0.179055	319.795	5.80739e-68	6.22354e-67
LOC100119296	622.501	-8.65134	0.651838	438.497	1.33194e-93	2.76585e-92
LOC100119298	1117.45	2.01086	0.366661	85.9222	9.66703e-18	2.26932e-17
LOC100119302	66.5186	-1.91818	0.311406	154.834	1.87311e-32	7.36626e-32
LOC100119304	2864.28	2.1794	0.207361	324.178	6.57914e-69	7.25309e-68
LOC100119322	1792.24	1.91528	0.220472	200.307	3.22799e-42	1.69875e-41
LOC100119324	369.141	8.34555	1.35112	86.2406	8.27433e-18	1.9478e-17
LOC100119325	2353.9	1.62462	0.233977	81.2153	9.6273e-17	2.17068e-16
LOC100119326	66130.1	8.91478	1.07069	123.309	1.04869e-25	3.27509e-25
LOC100119330	431.563	-2.0682	0.789275	35.2044	4.21716e-07	6.41205e-07
LOC100119338	11012.1	-1.97189	0.212899	581.427	1.62088e-124	6.66613e-123
LOC100119344	1668.13	1.60293	0.138052	184.689	7.33352e-39	3.47916e-38
LOC100119346	4087.45	1.66054	0.228268	245.438	6.25452e-52	4.35068e-51
LOC100119347	5351.93	-1.57196	0.216444	244.916	8.10238e-52	5.62372e-51
LOC100119350	524.015	11.5678	1.21434	349.447	2.30855e-74	2.95975e-73
LOC100119355	465.509	1.96223	0.196529	131.504	1.85702e-27	6.15299e-27
LOC100119361	4456.08	-4.66576	0.367982	415.624	1.17011e-88	2.1174e-87
LOC100119363	7.76325	-4.41892	1.48786	14.4808	0.00590858	0.00739565
LOC100119365	1085.83	-1.50353	0.346596	159.242	2.1261e-33	8.63459e-33
LOC100119367	5052.45	-1.99534	0.28207	187.037	2.29579e-39	1.10657e-38
LOC100119378	2327.4	-3.31403	0.291297	129.024	6.29612e-27	2.05073e-26
LOC100119388	636.742	1.92725	0.240412	130.557	2.96051e-27	9.7506e-27
LOC100119391	207.613	-1.77174	0.47444	49.6921	4.18688e-10	7.19121e-10
LOC100119393	801.416	-1.50283	0.152536	336.146	1.71746e-71	2.03699e-70
LOC100119396	4170	2.04988	0.397116	60.2261	2.60026e-12	4.87674e-12
LOC100119401	1552.58	3.23806	0.241725	215.568	1.68481e-45	9.83931e-45
LOC100119413	59.4066	-2.33935	0.723794	25.3886	4.20218e-05	5.81357e-05
LOC100119414	844.331	-1.65288	1.02457	30.2471	4.35908e-06	6.34599e-06
LOC100119418	531.886	2.45034	0.257829	177.179	3.00874e-37	1.36601e-36
LOC100119422	14679.2	-2.29031	0.30895	280.531	1.71214e-59	1.44971e-58
LOC100119426	5554.52	1.93288	0.340581	47.3715	1.27601e-09	2.14937e-09
LOC100119431	332.323	1.55671	0.586719	151.108	1.17841e-31	4.50555e-31
LOC100119432	6237.61	-1.55339	0.239701	111.144	4.14943e-23	1.18194e-22
LOC100119435	116.653	2.12264	0.28308	455.706	2.53725e-97	5.67832e-96
LOC100119443	1604.93	-3.93698	0.488069	159.764	1.64277e-33	6.69098e-33
LOC100119444	1493.16	-3.88372	1.0464	39.4708	5.56847e-08	8.77202e-08
LOC100119445	4124.79	3.02094	0.402077	271.689	1.37921e-57	1.10783e-56
LOC100119447	4467.48	2.97304	0.141383	913.889	1.63051e-196	2.37399e-194
LOC100119448	1571.25	-1.87072	0.312742	350.682	1.24919e-74	1.60808e-73
LOC100119453	218.887	-2.77453	0.732627	56.7917	1.36813e-11	2.49353e-11
LOC100119457	3.1172	-2.32306	1.62476	14.5067	0.00584163	0.0073133
LOC100119459	835.874	1.54271	0.254416	85.2862	1.31903e-17	3.07643e-17
LOC100119460	202.541	2.37814	0.248692	125.919	2.90418e-26	9.24302e-26
LOC100119464	866.83	5.27581	0.499109	360.531	9.33349e-77	1.27952e-75
LOC100119466	1054.9	2.10066	0.704186	58.2421	6.78831e-12	1.25255e-11
LOC100119469	1832.68	-1.59337	0.198875	429.721	1.05074e-91	2.10597e-90
LOC100119473	4085.54	2.19668	0.175939	373.761	1.29603e-79	1.91116e-78
LOC100119480	1766.31	2.43974	0.268976	139.382	3.8273e-29	1.34369e-28
LOC100119483	1948.65	1.91004	0.276222	74.547	2.4844e-15	5.2678e-15
LOC100119485	6318.26	4.10984	0.314347	337.083	1.07809e-71	1.28832e-70
LOC100119487	2678.74	2.53855	0.20887	685.21	5.55441e-147	3.57146e-145
LOC100119494	881.254	-2.78427	1.00047	34.8225	5.05222e-07	7.65691e-07
LOC100119505	559.39	-2.04166	0.243093	525.74	1.81285e-112	5.58719e-111
LOC100119506	333.377	2.00867	0.864964	359.528	1.53674e-76	2.09085e-75
LOC100119509	912.223	-2.34814	0.345679	85.3726	1.26453e-17	2.95259e-17
LOC100119510	1504.44	2.64254	0.367741	305.518	6.98832e-65	6.8781e-64
LOC100119512	759.416	2.10423	0.387387	117.428	1.89184e-24	5.65988e-24
LOC100119522	1013.43	1.63829	0.277715	58.3535	6.43235e-12	1.18773e-11
LOC100119528	2271.98	-2.5421	1.4993	37.248	1.60136e-07	2.47793e-07
LOC100119530	22.3753	-4.36344	1.12266	189.13	8.1498e-40	3.9982e-39
LOC100119531	1019.42	2.67377	0.17769	354.391	1.97642e-75	2.61329e-74
LOC100119534	2020.11	3.98458	1.14474	25.7917	3.48573e-05	4.84513e-05
LOC100119544	1056.19	-1.68809	0.578408	68.8028	4.06145e-14	8.19079e-14
LOC100119567	54.6919	-2.71841	0.40043	331.263	1.9454e-70	2.24225e-69
LOC100119571	1259.05	2.32796	0.338867	120.529	4.11725e-25	1.26065e-24
LOC100119572	390.305	-1.57692	0.348178	384.464	6.32059e-82	9.77569e-81
LOC100119574	841.803	2.45092	0.190368	187.87	1.52028e-39	7.38962e-39
LOC100119575	5500.92	-2.32725	0.513008	47.0959	1.4564e-09	2.44736e-09
LOC100119577	2291.83	1.9174	0.315467	56.2548	1.77307e-11	3.2177e-11
LOC100119581	2003.08	1.66981	0.322975	27.4885	1.58336e-05	2.23843e-05
LOC100119585	2201.19	2.18886	0.426235	156.38	8.73421e-33	3.48022e-32
LOC100119593	1640.82	-1.72913	0.438675	45.8787	2.6102e-09	4.34187e-09
LOC100119597	525.026	2.22521	0.247213	1182.4	0.0000000000000000000000000000000000000000000000000000000000000000000000000000000000000000000000000000000000000000000000000000000000000000000000000000000000000000000000000000000000000000000000000000000000000000000000000000000000000000000000000000000000000104014807646181	0.00000000000000000000000000000000000000000000000000000000000000000000000000000000000000000000000000000000000000000000000000000000000000000000000000000000000000000000000000000000000000000000000000000000000000000000000000000000000000000000000000000000000439185189484724
LOC100119599	4.27328	-1.7909	1.96951	31.0536	2.98528e-06	4.38024e-06
LOC100119603	44.1435	-1.80769	0.736809	62.3188	9.43959e-13	1.8043e-12
LOC100119605	2033.85	5.29393	0.967905	47.8931	9.9346e-10	1.67968e-09
LOC100119609	1551.77	2.34713	0.159642	517.015	1.39905e-110	4.16002e-109
LOC100119613	182.221	-2.53568	0.331113	163.902	2.12808e-34	8.923e-34
LOC100119620	116.843	-2.1728	0.685583	59.0955	4.49313e-12	8.35381e-12
LOC100119623	3826.68	-3.13665	0.426169	104.728	9.67996e-22	2.62505e-21
LOC100119626	810.305	-2.47802	0.755388	16.9842	0.00194666	0.00249654
LOC100119627	5346.39	2.29522	0.162725	480.068	1.36951e-102	3.4557e-101
LOC100119633	1740.61	1.56598	0.187815	439.368	8.63404e-94	1.80773e-92
LOC100119634	106.186	-4.3381	0.859007	41.5942	2.02458e-08	3.24665e-08
LOC100119639	267.498	-3.89258	0.289721	402.786	6.95588e-86	1.1939e-84
LOC100119640	530.302	-3.78239	1.14665	575.361	3.3286e-123	1.33428e-121
LOC100119644	830.815	-2.29695	0.510758	69.8823	2.40351e-14	4.89632e-14
LOC100119651	7416.99	1.7777	0.39034	70.65	1.65486e-14	3.39193e-14
LOC100119654	1277.05	-2.1011	0.357568	399.312	3.91763e-85	6.59916e-84
LOC100119656	590.497	-4.51318	0.451324	252.919	1.5302e-53	1.1076e-52
LOC100119658	593.44	-1.77836	0.150604	270.36	2.6676e-57	2.12252e-56
LOC100119661	177.187	2.45558	0.734401	52.6762	9.9606e-11	1.75237e-10
LOC100119668	5623.89	-2.12984	0.493011	157.252	5.67866e-33	2.27416e-32
LOC100119672	2160.32	-1.65408	0.248186	234.424	1.47243e-49	9.61405e-49
LOC100119675	26.9277	-1.91875	0.574923	65.5559	1.96497e-13	3.85417e-13
LOC100119678	170.368	8.0152	1.3199	68.1532	5.56842e-14	1.11677e-13
LOC100119682	2347.19	-1.542	0.201097	342.84	6.16305e-73	7.63122e-72
LOC100119683	246.953	-2.40304	0.556154	65.4134	2.10559e-13	4.12489e-13
LOC100119691	109.062	-3.18393	1.50075	232.187	4.46491e-49	2.87968e-48
LOC100119693	92.3815	1.55062	0.334641	44.3602	5.40039e-09	8.88977e-09
LOC100119697	2086.52	-3.02853	0.477447	91.6905	5.75884e-19	1.41645e-18
LOC100119698	1700.48	3.19534	0.374261	194.673	5.24825e-41	2.66025e-40
LOC100119701	8158.02	1.73917	0.161262	170.152	9.70255e-36	4.19891e-35
LOC100119704	133.972	-3.7566	0.649785	80.6555	1.26512e-16	2.83532e-16
LOC100119708	1101.96	-2.80395	0.736249	53.0461	8.33447e-11	1.47201e-10
LOC100119712	101.925	7.72346	1.30615	294.996	1.30037e-62	1.20496e-61
LOC100119716	245.438	3.38482	0.923565	37.0509	1.75833e-07	2.71719e-07
LOC100119720	1412.26	2.40029	0.225453	329.081	5.75176e-70	6.56374e-69
LOC100119723	939.023	-1.54323	0.162158	171.743	4.41917e-36	1.93896e-35
LOC100119725	1714.45	-4.86235	0.420634	272.581	8.85822e-58	7.16063e-57
LOC100119728	98.5852	-2.5784	1.03479	20.0481	0.000488601	0.000645237
LOC100119729	4114.37	2.6456	0.325419	84.2576	2.18002e-17	5.03269e-17
LOC100119731	388.156	1.85464	0.154009	174.133	1.35599e-36	6.05226e-36
LOC100119732	3.36787	-4.01493	2.28953	13.3009	0.00989531	0.0122382
LOC100119733	13169.1	-3.53747	0.94514	46.8768	1.61775e-09	2.71346e-09
LOC100119736	1226.08	3.33409	0.802975	79.5918	2.12558e-16	4.71619e-16
LOC100119738	2093.28	3.32866	0.366247	143.273	5.6221e-30	2.02661e-29
LOC100119739	109.967	1.89936	1.48964	287.453	5.50643e-61	4.85723e-60
LOC100119741	345.714	1.56949	0.629773	243.636	1.52912e-51	1.05326e-50
LOC100119743	452.508	9.50124	1.73528	38.8618	7.4396e-08	1.16818e-07
LOC100119744	1815.81	-2.93175	0.282677	416.787	6.55974e-89	1.20249e-87
LOC100119752	65.2976	-2.52789	0.577763	98.3427	2.21625e-20	5.72572e-20
LOC100119758	1694.61	2.25221	0.214339	107.652	2.30465e-22	6.40057e-22
LOC100119759	10467.7	-5.31773	0.428599	196.822	1.81123e-41	9.2736e-41
LOC100119762	1045.65	2.09745	0.13112	671.557	5.01809e-144	3.05597e-142
LOC100119767	8886.08	-2.60671	0.369359	235.685	7.88097e-50	5.18588e-49
LOC100119769	802.648	2.04517	0.274164	59.3241	4.02283e-12	7.4893e-12
LOC100119787	1346.55	3.65323	0.684582	141.045	1.68586e-29	5.99011e-29
LOC100119794	5.27048	2.46812	1.43748	22.3478	0.000170873	0.000230285
LOC100119798	7500.28	1.7058	0.260382	87.567	4.327e-18	1.0291e-17
LOC100119800	191.552	2.56806	0.588796	105.055	8.24311e-22	2.24356e-21
LOC100119801	276.037	-2.7434	0.777581	39.6541	5.10332e-08	8.05228e-08
LOC100119804	840.843	-4.61914	0.773798	102.253	3.25931e-21	8.70637e-21
LOC100119805	63.9479	-2.11863	1.3386	152.869	4.94143e-32	1.91533e-31
LOC100119807	90.6851	-2.66161	0.691214	80.6677	1.25761e-16	2.81949e-16
LOC100119811	690.282	1.75981	0.191622	111.76	3.06674e-23	8.77884e-23
LOC100119815	1378.38	1.92535	0.179335	160.274	1.27699e-33	5.21794e-33
LOC100119816	4680.42	-1.89337	0.112791	897.48	5.8571e-193	8.15296e-191
LOC100119820	8877.47	-2.06759	0.209185	446.12	2.99709e-95	6.4896e-94
LOC100119826	2241.94	-1.6125	0.569312	53.1423	7.95722e-11	1.40695e-10
LOC100119831	84.0653	-1.79363	1.54932	198.438	8.13964e-42	4.22215e-41
LOC100119837	23.2998	-3.56589	0.882062	57.9855	7.68481e-12	1.41426e-11
LOC100119838	5018.28	1.74223	0.20403	213.225	5.37938e-45	3.08608e-44
LOC100119851	934.708	-2.32374	0.497937	424.281	1.57496e-90	3.02733e-89
LOC100119856	124.534	-1.55515	0.23071	140.853	1.85328e-29	6.5813e-29
LOC100119857	32.7588	-5.80344	1.3945	23.3651	0.000107037	0.000145399
LOC100119862	5670.56	-2.21016	0.316816	55.2763	2.84345e-11	5.11692e-11
LOC100119865	2569.78	3.34892	0.267766	264.107	5.94068e-56	4.57728e-55
LOC100119870	49.1688	5.37701	0.879507	76.1955	1.11303e-15	2.39407e-15
LOC100119871	650.693	3.00523	0.334091	143.308	5.52566e-30	1.99298e-29
LOC100119875	177.56	-3.79544	0.426038	244.865	8.30964e-52	5.76441e-51
LOC100119878	267.891	-1.75635	0.628679	162.234	4.84998e-34	2.01161e-33
LOC100119880	1292.6	2.47358	0.255942	114.151	9.47261e-24	2.7692e-23
LOC100119885	11149.3	-4.67662	0.86334	80.3067	1.4998e-16	3.35121e-16
LOC100119886	1821.11	-1.57859	0.371251	83.807	2.71669e-17	6.25225e-17
LOC100119887	1479.56	2.00136	0.284981	64.5678	3.17336e-13	6.17181e-13
LOC100119890	2348.19	-2.30152	0.289985	144.602	2.91797e-30	1.06335e-29
LOC100119893	1975.19	-2.79866	0.343682	163.053	3.23723e-34	1.35022e-33
LOC100119900	158.497	1.68053	0.360851	107.213	2.85957e-22	7.91395e-22
LOC100119903	1350.54	-4.44445	0.559878	219.478	2.42858e-46	1.46769e-45
LOC100119910	74.7569	1.72	0.961411	225.339	1.33027e-47	8.28441e-47
LOC100119911	366.07	2.95234	0.277609	280.462	1.77142e-59	1.4989e-58
LOC100119912	634.949	-2.021	0.340977	82.9519	4.12439e-17	9.43537e-17
LOC100119913	1015.7	3.52249	0.514414	77.919	4.80533e-16	1.05019e-15
LOC100119915	804.919	1.7141	0.361448	27.7079	1.42939e-05	2.0262e-05
LOC100119919	6100.09	-1.78698	0.312723	51.1282	2.09869e-10	3.64865e-10
LOC100119920	347.289	-1.8108	0.349725	76.2508	1.08343e-15	2.3308e-15
LOC100119935	79.3292	7.17194	1.31582	210.796	1.79118e-44	1.01019e-43
LOC100119943	356.011	1.88818	0.263378	128.811	6.99408e-27	2.27631e-26
LOC100119944	33.4183	-4.92813	0.76602	98.2056	2.37027e-20	6.1149e-20
LOC100119946	1534.96	2.30719	0.309237	68.0226	5.93328e-14	1.18863e-13
LOC100119949	873.575	-2.41314	1.08338	20.3558	0.000424766	0.000562933
LOC100119954	1070.47	2.27072	0.149462	273.298	6.20755e-58	5.04692e-57
LOC100119955	890.505	2.36265	0.157654	339.633	3.03483e-72	3.69281e-71
LOC100119956	431.4	-2.50128	0.489189	109.545	9.10129e-23	2.56248e-22
LOC100119960	7637.74	-1.61692	0.308333	191.415	2.63202e-40	1.30795e-39
LOC100119962	1411.09	1.97647	0.211938	390.722	2.81137e-83	4.49642e-82
LOC100119965	996.181	2.85556	0.312436	243.429	1.69435e-51	1.16517e-50
LOC100119967	63.8488	4.15701	0.653254	180.2	6.7535e-38	3.13472e-37
LOC100119970	233.657	-3.58271	0.752554	68.6809	4.30922e-14	8.68357e-14
LOC100119975	430.864	-1.55451	0.478633	242.959	2.13903e-51	1.4646e-50
LOC100119978	3626.27	-2.81772	1.11361	26.4434	2.57534e-05	3.60445e-05
LOC100119980	2995.17	-2.15373	0.268457	138.648	5.49713e-29	1.9193e-28
LOC100119985	7.47391	3.80225	1.21055	19.7052	0.00057097	0.000751192
LOC100119988	6851.2	-2.37242	0.284744	507.888	1.31815e-108	3.72354e-107
LOC100119989	563.02	2.75122	0.284746	179.842	8.06098e-38	3.73613e-37
LOC100119995	2274.41	-2.33024	0.224665	156.123	9.91552e-33	3.93977e-32
LOC100119998	291.113	1.91822	0.383145	337.09	1.07416e-71	1.28483e-70
LOC100120001	1279.62	1.9642	0.228683	191.305	2.77943e-40	1.37959e-39
LOC100120005	478.246	-2.48228	0.631165	58.002	7.62365e-12	1.40341e-11
LOC100120006	11348.9	-3.89143	0.453554	166.392	6.2189e-35	2.63902e-34
LOC100120008	2272.46	-1.63928	0.526811	73.4392	4.26034e-15	8.93916e-15
LOC100120012	283.582	-2.16751	0.524117	41.8229	1.8153e-08	2.91918e-08
LOC100120017	1263.4	2.51649	0.466387	63.0951	6.48024e-13	1.24693e-12
LOC100120021	66.3306	-3.1142	0.97479	21.7067	0.000229242	0.000307412
LOC100120023	5603.92	11.9506	1.22591	126.801	1.88116e-26	6.02648e-26
LOC100120030	1243.06	-4.07362	0.395011	390.219	3.60986e-83	5.73727e-82
LOC100120031	81.9066	-2.50507	0.79202	51.7846	1.53019e-10	2.67424e-10
LOC100120032	1468.78	-1.69124	0.389343	314.694	7.32216e-67	7.63373e-66
LOC100120036	3.72294	-3.78985	1.44121	15.1399	0.00441967	0.00557553
LOC100120039	3499.83	-1.70184	0.211816	102.161	3.40932e-21	9.10135e-21
LOC100120040	1569.15	-6.6564	0.80422	203.906	5.4314e-43	2.9103e-42
LOC100120042	440.732	1.52509	0.269889	55.4803	2.57687e-11	4.64643e-11
LOC100120044	181.977	2.87954	0.20278	263.193	9.35046e-56	7.16096e-55
LOC100120050	2036.27	-2.33909	0.285356	1104.71	7.22023e-238	2.12694e-235
LOC100120052	849.269	3.48234	0.288321	180.534	5.7266e-38	2.66295e-37
LOC100120054	99.3897	-4.2503	1.08781	424.231	1.61426e-90	3.09815e-89
LOC100120061	4032.36	3.04669	1.00902	80.2655	1.53022e-16	3.41797e-16
LOC100120066	10262.9	3.60002	0.175505	718.529	3.38873e-154	2.53994e-152
LOC100120068	63.2863	7.4646	1.2898	80.9159	1.11416e-16	2.50587e-16
LOC100120070	93.5467	-2.42376	0.441355	69.0931	3.52709e-14	7.13586e-14
LOC100120076	1108.91	-1.89642	0.30357	240.795	6.25508e-51	4.22576e-50
LOC100120078	549.109	2.95321	0.300794	351.423	8.64321e-75	1.12176e-73
LOC100120080	3044.22	-1.5318	0.197797	91.7419	5.61563e-19	1.38176e-18
LOC100120081	1733.85	3.56738	0.824262	412.998	4.32136e-88	7.74238e-87
LOC100120086	105.343	-1.92664	0.544713	73.8061	3.56355e-15	7.51074e-15
LOC100120088	12.2505	-2.34822	1.60842	94.0161	1.84495e-19	4.61311e-19
LOC100120094	5417.31	5.88053	0.873735	94.0011	1.8585e-19	4.64606e-19
LOC100120095	1089.23	1.7805	0.231405	236.326	5.73668e-50	3.79856e-49
LOC100120096	1763.09	-3.08809	0.265282	246.249	4.18414e-52	2.93144e-51
LOC100120100	479.034	2.10313	0.296889	122.524	1.5434e-25	4.79408e-25
LOC100120107	6620.98	-2.91423	0.16379	1112.13	1.77952e-239	5.36694e-237
LOC100120108	18.3394	-2.69339	0.725823	28.3404	1.06403e-05	1.51729e-05
LOC100120109	3681.56	-3.15573	0.273414	195.171	4.10189e-41	2.08586e-40
LOC100120110	42459	-3.60667	0.81758	275.622	1.95867e-58	1.61422e-57
LOC100120111	994.976	1.79837	0.240887	306.818	3.66459e-65	3.62935e-64
LOC100120113	1434.16	2.39755	0.166136	555.427	6.84994e-119	2.50052e-117
LOC100120123	5382.31	2.36518	0.353466	136.013	2.01364e-28	6.88069e-28
LOC100120127	136.596	-2.5328	0.489639	72.1332	8.04379e-15	1.66925e-14
LOC100120128	2369.67	2.95607	0.267186	298.118	2.75846e-63	2.59787e-62
LOC100120133	3386.15	3.31154	0.256573	357.212	4.86184e-76	6.55159e-75
LOC100120141	273.431	-1.74433	0.351832	146.854	9.61215e-31	3.55495e-30
LOC100120144	2333.85	1.61154	0.437529	48.2601	8.32993e-10	1.41365e-09
LOC100120146	1901	-2.5248	0.241694	487.494	3.39414e-104	8.73853e-103
LOC100120147	740.493	4.0351	0.552221	275.487	2.09398e-58	1.7246e-57
LOC100120159	179.211	2.4004	0.366374	56.6467	1.46738e-11	2.67097e-11
LOC100120163	727.112	-2.7141	1.1344	21.5087	0.000250978	0.000335884
LOC100120166	156.806	2.4757	1.4777	953.109	5.17655e-205	8.98238e-203
LOC100120167	43114.7	-4.67382	1.03002	184.813	6.8997e-39	3.27704e-38
LOC100120171	2920.52	-1.79752	0.20862	377.421	2.09976e-80	3.14022e-79
LOC100120173	3237.09	-1.88064	0.153094	681.883	2.91683e-146	1.85666e-144
LOC100120175	4366.28	-1.69009	0.271126	76.6463	8.93543e-16	1.92852e-15
LOC100120182	3714.78	-7.71828	0.698635	166.569	5.69866e-35	2.41988e-34
LOC100120187	1274.24	2.23223	0.248253	77.6434	5.49627e-16	1.19789e-15
LOC100120194	210437	-5.51266	0.770661	333.053	7.98831e-71	9.29182e-70
LOC100120197	843.546	-3.55343	0.692132	241.208	5.09702e-51	3.46002e-50
LOC100120198	1717.01	-1.50361	0.206402	79.3919	2.3433e-16	5.18835e-16
LOC100120201	1975.11	3.34462	0.559086	85.1561	1.40559e-17	3.27471e-17
LOC100120206	1154.96	-1.52238	0.424647	101.989	3.70939e-21	9.88781e-21
LOC100120209	180.368	-6.02925	0.955954	96.8897	4.5163e-20	1.15269e-19
LOC100120213	12437.5	-2.70904	0.229504	313.39	1.39977e-66	1.45216e-65
LOC100120216	3366.99	-2.39436	0.269487	143.869	4.19011e-30	1.51559e-29
LOC100120219	395.147	-1.81336	0.508724	78.6929	3.29499e-16	7.24657e-16
LOC100120225	466.193	-1.75429	0.592483	144.223	3.51783e-30	1.27644e-29
LOC100120227	962.388	-2.92724	0.760478	53.3381	7.24071e-11	1.28367e-10
LOC100120228	1717.74	-2.14924	0.191757	462.671	7.91376e-99	1.84271e-97
LOC100120231	90.4868	-1.84578	0.664497	218.888	3.25214e-46	1.94867e-45
LOC100120236	516.479	1.89257	0.231087	139.404	3.7872e-29	1.32998e-28
LOC100120238	3080.49	-1.71427	0.295318	102.512	2.8699e-21	7.68238e-21
LOC100120239	300.397	-1.86247	0.557895	219.442	2.47114e-46	1.4927e-45
LOC100120242	240.952	3.80606	1.18805	54.8297	3.52715e-11	6.31675e-11
LOC100120246	1111.83	-3.03754	0.786485	30.6133	3.67092e-06	5.36018e-06
LOC100120248	951.482	2.4139	0.331846	174.951	9.04926e-37	4.06047e-36
LOC100120249	1819.86	-2.23887	0.383019	377.931	1.62897e-80	2.4477e-79
LOC100120255	1229.55	2.28506	0.187254	218.814	3.3734e-46	2.02037e-45
LOC100120260	13003.3	-1.99235	0.497102	167.526	3.5519e-35	1.51641e-34
LOC100120264	6606.46	2.06348	0.485154	55.781	2.2288e-11	4.028e-11
LOC100120269	17846.8	-1.8178	0.319236	350.023	1.73415e-74	2.22558e-73
LOC100120271	9337.44	-2.81775	0.34741	274.35	3.68166e-58	3.01069e-57
LOC100120275	1979.12	8.58943	1.21016	66.505	1.23973e-13	2.45406e-13
LOC100120276	2005.81	-3.19678	0.364294	360.776	8.26095e-77	1.13494e-75
LOC100120278	1726.42	-2.47307	0.19698	230.259	1.16108e-48	7.40556e-48
LOC100120279	279.728	-2.07218	0.385874	255.875	3.52995e-54	2.58462e-53
LOC100120281	978.954	-2.8732	0.565052	71.1573	1.29306e-14	2.66155e-14
LOC100120283	129.361	-2.79554	1.16151	15.6778	0.00348342	0.00441775
LOC100120290	4505.85	1.96937	0.903626	43.3941	8.57163e-09	1.39901e-08
LOC100120292	3687.02	-4.38985	0.646912	87.0412	5.595e-18	1.32595e-17
LOC100120296	64.1177	-6.27361	0.95149	203.189	7.74703e-43	4.13883e-42
LOC100120300	2010.89	-1.80376	0.307561	459.911	3.12717e-98	7.17607e-97
LOC100120304	723.979	2.56549	0.204612	291.911	6.0195e-62	5.4698e-61
LOC100120312	33176.4	2.161	0.375739	99.3642	1.34339e-20	3.49635e-20
LOC100120315	1138.93	3.70646	0.522421	78.9231	2.94514e-16	6.49365e-16
LOC100120322	556.979	-2.2533	1.0933	19.3368	0.000674791	0.000884842
LOC100120326	1229.61	-1.6967	0.251925	288.093	4.00829e-61	3.55305e-60
LOC100120333	4215.64	-2.75162	0.349239	92.4458	3.97931e-19	9.83723e-19
LOC100120340	3527.08	-1.84118	0.328566	174.016	1.4367e-36	6.40122e-36
LOC100120346	1049.64	2.17088	0.195114	266.163	2.14159e-56	1.6735e-55
LOC100120349	2417.73	-1.62306	0.255623	121.185	2.98152e-25	9.16896e-25
LOC100120354	325.214	-3.79874	0.858251	47.3196	1.30821e-09	2.20214e-09
LOC100120356	1882.37	2.4397	0.207897	157.564	4.86872e-33	1.95536e-32
LOC100120362	281.722	-2.2964	0.220179	173.526	1.83051e-36	8.1301e-36
LOC100120365	9325.74	-1.53065	0.209991	223.481	3.34004e-47	2.0598e-46
LOC100120366	6657.28	3.67372	0.491136	150.592	1.51976e-31	5.78973e-31
LOC100120373	1936.71	3.21475	0.233954	321.354	2.67562e-68	2.89428e-67
LOC100120374	4589.77	-4.83265	0.354687	674.695	1.05001e-144	6.48805e-143
LOC100120376	1790.24	1.69991	0.235475	85.0569	1.47538e-17	3.43416e-17
LOC100120379	3335.95	3.48897	0.130843	764.705	3.38867e-164	3.0017e-162
LOC100120380	1689.04	3.18228	1.29459	121.047	3.19135e-25	9.8071e-25
LOC100120384	297.331	-8.97487	0.701244	647.793	7.00345e-139	3.85708e-137
LOC100120389	23038.8	-1.94007	0.190702	327.451	1.2935e-69	1.45772e-68
LOC100120393	6991.44	-4.03791	0.179559	532.796	5.39586e-114	1.74361e-112
LOC100120396	661.435	1.69807	0.263072	215.789	1.51004e-45	8.83495e-45
LOC100120397	3570.31	2.56609	0.606063	202.759	9.58526e-43	5.10368e-42
LOC100120399	1365	10.4814	1.23247	137.816	8.28398e-29	2.87488e-28
LOC100120401	1130.65	-4.1509	0.383448	328.365	8.21078e-70	9.31953e-69
LOC100120403	530.402	-2.58494	1.09251	25.7041	3.63033e-05	5.03894e-05
LOC100120404	239.279	3.09992	0.510995	57.2383	1.10264e-11	2.01809e-11
LOC100120407	345.446	1.96446	1.29541	385.918	3.06683e-82	4.80191e-81
LOC100120410	1409.11	-2.62897	0.342865	132.664	1.04861e-27	3.49731e-27
LOC100120413	3449.74	-3.39581	0.246851	552.162	3.48503e-118	1.25411e-116
LOC100120424	60.9246	-6.00587	0.627301	292.013	5.72117e-62	5.20244e-61
LOC100120428	1370.86	-4.81367	1.00751	50.4866	2.8575e-10	4.9421e-10
LOC100120435	1660.17	-1.57312	0.746048	288.543	3.20572e-61	2.85361e-60
LOC100120436	1629.11	-3.03758	0.681841	199.759	4.23313e-42	2.21575e-41
LOC100120438	1641.55	2.57566	0.179748	236.832	4.46258e-50	2.95801e-49
LOC100120441	449.921	-2.9239	0.708293	135.477	2.62308e-28	8.92946e-28
LOC100120443	925.38	1.7306	0.290029	59.8576	3.1078e-12	5.81226e-12
LOC100120448	738.312	1.64569	0.168583	139.438	3.72424e-29	1.3086e-28
LOC100120452	33.8132	-1.67284	0.572075	32.8203	1.30008e-06	1.94108e-06
LOC100120455	7541.5	-2.9922	0.232421	734.651	1.09358e-157	8.71216e-156
LOC100120465	315.027	-2.84514	0.589546	54.77	3.63016e-11	6.49848e-11
LOC100120466	1596.02	2.76089	0.256344	178.351	1.68544e-37	7.74655e-37
LOC100120467	2699.51	-1.51265	0.267319	416.782	6.5739e-89	1.20335e-87
LOC100120468	565.399	1.85239	0.301235	108.401	1.59574e-22	4.45912e-22
LOC100120469	12835	-1.68545	0.21797	172.87	2.53161e-36	1.12008e-35
LOC100120473	128.456	-2.69434	0.298678	478.203	3.46709e-102	8.66225e-101
LOC100120476	57.6049	-2.10156	0.759926	32.1354	1.79503e-06	2.66031e-06
LOC100120479	1467.55	-2.81271	0.277282	269.025	5.17497e-57	4.0844e-56
LOC100120480	305.33	3.89059	0.366242	184.426	8.35169e-39	3.95776e-38
LOC100120482	1476.22	2.42154	0.354579	72.5497	6.56822e-15	1.36796e-14
LOC100120486	2111.42	-1.60583	0.205909	341.896	9.85405e-73	1.21303e-71
LOC100120491	359.562	-2.29897	0.327523	163.718	2.33077e-34	9.75998e-34
LOC100120500	1935.63	1.66758	0.251392	85.5872	1.13864e-17	2.66652e-17
LOC100120502	240.302	6.77241	0.786981	171.133	5.97333e-36	2.60462e-35
LOC100120509	121.401	-2.84615	0.418374	157.652	4.66053e-33	1.87353e-32
LOC100120511	145.75	-5.3226	0.616326	246.192	4.30395e-52	3.01205e-51
LOC100120516	25041.2	2.53611	0.234416	240.944	5.80855e-51	3.93039e-50
LOC100120517	288.242	-2.32851	0.62923	49.5512	4.48016e-10	7.68765e-10
LOC100120526	7782.89	2.37822	0.242935	241.838	3.72976e-51	2.53732e-50
LOC100120530	5262.1	2.74499	0.28313	144.718	2.75601e-30	1.00519e-29
LOC100120531	1707	2.80925	0.308816	75.0471	1.94744e-15	4.15081e-15
LOC100120534	7230.5	-3.12792	0.253252	1274.27	0.000000000000000000000000000000000000000000000000000000000000000000000000000000000000000000000000000000000000000000000000000000000000000000000000000000000000000000000000000000000000000000000000000000000000000000000000000000000000000000000000000000000000000000000000000000000125993485345036	0.0000000000000000000000000000000000000000000000000000000000000000000000000000000000000000000000000000000000000000000000000000000000000000000000000000000000000000000000000000000000000000000000000000000000000000000000000000000000000000000000000000000000000000000000000000000797979739432787
LOC100120542	442.938	1.69874	0.199531	114.798	6.89115e-24	2.02107e-23
LOC100120544	9175.17	7.2072	0.741952	188.419	1.15878e-39	5.65855e-39
LOC100120548	2364.23	1.97533	0.178962	153.278	4.03853e-32	1.57113e-31
LOC100120551	141.99	-2.47634	0.416828	178.225	1.7937e-37	8.22321e-37
LOC100120557	1833.64	-2.10791	0.371112	78.256	4.07737e-16	8.92946e-16
LOC100120566	4446.36	-3.36799	0.136194	753.758	7.95779e-162	6.72009e-160
LOC100120572	81.0749	-2.4058	1.56161	218.947	3.15805e-46	1.89319e-45
LOC100120575	2006.84	-1.58209	0.194986	155.461	1.37484e-32	5.43372e-32
LOC100120579	2228.74	3.04367	0.225025	395.281	2.90952e-84	4.79881e-83
LOC100120588	5012.91	-3.08973	0.24804	497.691	2.11589e-106	5.76386e-105
LOC100120589	3169.04	-1.84086	0.175636	231.906	5.1312e-49	3.30101e-48
LOC100120590	1575.39	3.22474	0.245074	269.195	4.75611e-57	3.763e-56
LOC100120594	2385.77	2.32349	0.243935	235.206	9.99247e-50	6.55827e-49
LOC100120603	774.822	-3.35103	0.238384	287.4	5.65309e-61	4.98314e-60
LOC100120605	2657.06	-1.52342	0.334003	179.432	9.87275e-38	4.5625e-37
LOC100120606	1067.3	2.71983	0.146834	397.763	8.46446e-85	1.42012e-83
LOC100120608	1354.79	2.24514	0.251018	128.781	7.0971e-27	2.30925e-26
LOC100120609	7625.3	2.33107	0.134965	643.783	5.16964e-138	2.79845e-136
LOC100120611	17490.6	-1.8651	0.23825	100.947	6.18192e-21	1.63445e-20
LOC100120613	1187.53	2.4487	0.172144	319.355	7.22746e-68	7.70625e-67
LOC100120618	2106.69	-2.02049	0.176414	180.864	4.86349e-38	2.26326e-37
LOC100120621	7035.9	-2.84321	0.197639	247.353	2.42001e-52	1.70967e-51
LOC100120623	5733.25	-1.68302	0.27042	185.25	5.55636e-39	2.64596e-38
LOC100120624	48.9025	-1.86902	0.700979	38.5327	8.69985e-08	1.36286e-07
LOC100120625	13.2645	2.88056	1.71656	67.7799	6.67542e-14	1.33646e-13
LOC100120627	803.32	1.80758	0.179273	124.945	4.68857e-26	1.48142e-25
LOC100120629	8627.49	-1.77782	0.228284	215.089	2.13599e-45	1.24227e-44
LOC100120631	2315.97	2.89252	0.347874	89.2809	1.87171e-18	4.50742e-18
LOC100120634	137.271	1.51005	0.340081	24.1909	7.31358e-05	0.000100001
LOC100120643	3346.55	2.22318	0.225586	95.1847	1.04107e-19	2.62745e-19
LOC100120653	5172.01	2.65588	0.232175	214.207	3.30736e-45	1.91211e-44
LOC100120655	875.745	2.68873	0.521813	71.1442	1.30134e-14	2.67816e-14
LOC100120660	6.4815	-5.58365	1.79897	16.2271	0.00272915	0.00347718
LOC100120664	239.986	-2.6763	0.284868	297.144	4.47656e-63	4.19103e-62
LOC100120666	51.0145	-1.74112	0.636276	25.3003	4.37778e-05	6.04923e-05
LOC100120669	4.50406	-2.46011	1.10296	22.5687	0.000154394	0.000208364
LOC100120673	108.788	-1.89257	1.07528	19.293	0.000688307	0.000901726
LOC100120674	5186.22	-1.76657	0.348762	195.89	2.8736e-41	1.46478e-40
LOC100120682	2516.3	1.52395	1.45036	127.335	1.4461e-26	4.64562e-26
LOC100120685	332.81	2.17014	0.269214	98.2334	2.33816e-20	6.03633e-20
LOC100120688	3650.03	-3.18205	0.241155	258.941	7.71319e-55	5.754e-54
LOC100120691	61.8935	-3.9162	1.30013	439.526	7.98087e-94	1.67374e-92
LOC100120694	48.4585	-3.65344	0.619113	70.8666	1.48937e-14	3.05669e-14
LOC100120696	1930.21	2.66738	0.158807	353.157	3.64984e-75	4.78102e-74
LOC100120701	255.503	1.6641	0.271441	148.447	4.38004e-31	1.63954e-30
LOC100120702	578.697	2.07261	0.24695	216.187	1.23968e-45	7.28339e-45
LOC100120705	360.188	-2.4849	0.256304	525.448	2.09691e-112	6.44697e-111
LOC100120706	922.442	-2.00173	0.333266	129.927	4.0362e-27	1.32247e-26
LOC100120707	22.1701	-6.56788	1.27073	122.785	1.35727e-25	4.2242e-25
LOC100120718	18170.3	5.20002	0.905987	86.8905	6.02272e-18	1.42571e-17
LOC100120726	23.8251	-2.03046	0.528696	86.2267	8.33057e-18	1.95994e-17
LOC100120729	1028.8	1.87657	0.286651	66.3065	1.36509e-13	2.69759e-13
LOC100120735	7414.55	1.95363	0.276679	74.9287	2.06302e-15	4.39124e-15
LOC100120736	19119.4	-3.43612	1.05023	53.058	8.2869e-11	1.46381e-10
LOC100120739	1980.35	2.82884	0.411052	145.565	1.81486e-30	6.65765e-30
LOC100120742	538.215	3.29774	0.435155	95.5252	8.81175e-20	2.22969e-19
LOC100120747	2213.6	-2.31026	0.556372	78.1535	4.2863e-16	9.37892e-16
LOC100120750	1495.91	-2.91306	0.454265	122.507	1.55625e-25	4.83279e-25
LOC100120752	5681.58	-1.67151	0.181817	452.469	1.2707e-96	2.80906e-95
LOC100120754	541.975	-3.74749	0.735953	61.8498	1.18473e-12	2.25296e-12
LOC100120758	1294.18	10.0015	0.631384	384.338	6.72822e-82	1.03935e-80
LOC100120762	2780.2	2.04025	0.222659	319.709	6.06086e-68	6.47327e-67
LOC100120763	514.356	2.32537	0.592779	37.0028	1.79895e-07	2.77793e-07
LOC100120772	2752.25	-2.31612	0.388513	75.1438	1.85781e-15	3.96577e-15
LOC100120779	7441.27	-1.61214	0.558175	342.453	7.47196e-73	9.22488e-72
LOC100120781	3117.26	3.16293	0.211891	375.766	4.78162e-80	7.10901e-79
LOC100120784	1299.95	-4.01979	0.279015	473.553	3.51108e-101	8.53645e-100
LOC100120785	3647.7	-3.20999	0.185957	642.571	9.45692e-138	5.05446e-136
LOC100120786	281.977	-3.8573	0.80488	61.5821	1.34872e-12	2.55829e-12
LOC100120790	683.746	-2.34539	0.468687	328.488	7.72451e-70	8.78334e-69
LOC100120791	322.354	-2.04447	0.976509	72.526	6.64458e-15	1.38364e-14
LOC100120792	308.556	2.2623	0.195017	190.597	3.94414e-40	1.94853e-39
LOC100120794	880.441	-4.29896	0.84385	261.773	1.89202e-55	1.43596e-54
LOC100120796	243.708	2.88076	1.44117	315.71	4.41923e-67	4.61107e-66
LOC100120798	1714.12	1.98475	0.555386	59.7404	3.28902e-12	6.14393e-12
LOC100120799	4765.11	-2.65045	0.486767	154.057	2.749e-32	1.0754e-31
LOC100120801	1031.9	-2.32641	0.394638	79.4006	2.33337e-16	5.16817e-16
LOC100120806	212.669	2.46379	1.47385	1164.54	0.0000000000000000000000000000000000000000000000000000000000000000000000000000000000000000000000000000000000000000000000000000000000000000000000000000000000000000000000000000000000000000000000000000000000000000000000000000000000000000000000000000000000775076303209674	0.0000000000000000000000000000000000000000000000000000000000000000000000000000000000000000000000000000000000000000000000000000000000000000000000000000000000000000000000000000000000000000000000000000000000000000000000000000000000000000000000000000000297511864628998
LOC100120807	3967.03	-1.6149	0.134682	218.315	4.3203e-46	2.57288e-45
LOC100120810	11.1864	4.55598	1.67537	19.4058	0.000654012	0.000858128
LOC100120812	5708.97	-1.71621	0.942084	30.9149	3.18627e-06	4.66864e-06
LOC100120813	5.98112	-2.50795	1.30337	28.6759	9.09667e-06	1.30156e-05
LOC100120822	1152.12	-1.89589	0.340567	207.325	9.9919e-44	5.48385e-43
LOC100120829	1912.47	-1.79467	0.198151	143.768	4.40288e-30	1.59165e-29
LOC100120831	716.86	4.19146	0.531791	304.498	1.15984e-64	1.13013e-63
LOC100120839	1508.74	2.0039	1.28885	141.991	1.05767e-29	3.78462e-29
LOC100120841	2835.72	-2.33074	0.611369	183.927	1.06923e-38	5.05748e-38
LOC100120843	691.659	-2.44094	0.576289	140.495	2.21156e-29	7.83604e-29
LOC100120845	1532.2	-2.27272	0.321717	99.4338	1.29831e-20	3.3825e-20
LOC100120851	444.378	-2.935	0.729304	58.9083	4.91888e-12	9.12395e-12
LOC100120854	1948.4	1.53894	0.224172	259.141	6.98378e-55	5.21601e-54
LOC100120862	1823.05	2.93929	1.24603	28.2512	1.10929e-05	1.5804e-05
LOC100120865	1950.33	-4.1446	1.1383	107.282	2.76421e-22	7.65672e-22
LOC100120866	40808.6	3.35858	0.425747	90.0516	1.28395e-18	3.11686e-18
LOC100120878	3238.76	3.96672	0.215264	540.944	9.31503e-116	3.14649e-114
LOC100120883	4.01886	3.13364	1.69958	33.6428	8.8206e-07	1.32461e-06
LOC100120884	361.055	2.02266	0.340344	84.5476	1.89212e-17	4.38323e-17
LOC100120886	17.2958	-2.56337	0.800726	82.4574	5.25056e-17	1.1962e-16
LOC100120887	8643.18	2.0117	0.567694	36.716	2.06099e-07	3.17366e-07
LOC100120888	694.056	2.482	0.618774	43.4479	8.35382e-09	1.36434e-08
LOC100120889	997.321	-3.50572	0.64802	126.742	1.93601e-26	6.19906e-26
LOC100120897	68.5605	-2.23526	0.40251	159.193	2.17725e-33	8.83382e-33
LOC100120898	236.158	-1.77598	0.780721	255.58	4.08626e-54	2.98677e-53
LOC100120899	750.373	4.00668	0.294062	817.055	1.55225e-175	1.57299e-173
LOC100120904	165.811	2.77091	0.345904	107.934	2.00692e-22	5.58963e-22
LOC100120909	273.047	-3.33035	0.550293	96.9879	4.30429e-20	1.09902e-19
LOC100120915	3570.69	2.97917	0.288304	204.101	4.93366e-43	2.64808e-42
LOC100120917	1801.77	-1.91968	0.204896	172.117	3.67342e-36	1.61679e-35
LOC100120919	5013.29	-2.59383	0.395213	125.699	3.23572e-26	1.02827e-25
LOC100120924	47.6139	-2.18569	0.775859	76.3062	1.05461e-15	2.26958e-15
LOC100120926	1431.74	1.73301	0.865739	476.701	7.32269e-102	1.8152e-100
LOC100120928	10439.7	2.05654	0.172214	353.036	3.87682e-75	5.06787e-74
LOC100120936	431.813	3.22406	0.251675	220.655	1.35534e-46	8.24598e-46
LOC100120939	4506.36	3.04862	1.2062	120.527	4.12265e-25	1.262e-24
LOC100120940	511.555	-2.61913	0.486444	225.958	9.7873e-48	6.11622e-47
LOC100120941	119.866	-1.59285	0.431506	31.6656	2.23906e-06	3.30485e-06
LOC100120945	383.489	-3.76951	0.461066	192.966	1.22134e-40	6.11732e-40
LOC100120947	2664.99	-1.57024	0.512656	46.3582	2.07434e-09	3.46142e-09
LOC100120954	2437.4	3.17568	0.365371	524.025	4.26004e-112	1.30029e-110
LOC100120956	2353.74	2.62967	0.2627	202.149	1.29656e-42	6.88329e-42
LOC100120959	1060.2	2.80386	0.379213	187.066	2.26303e-39	1.09161e-38
LOC100120962	82674.6	1.77922	0.299949	89.3359	1.82211e-18	4.39381e-18
LOC100120963	4473.73	-2.85429	0.309108	466.391	1.24211e-99	2.93541e-98
LOC100120971	695.877	1.98516	0.931226	47.0293	1.50365e-09	2.52576e-09
LOC100120976	318.981	-2.79633	0.555098	49.6223	4.32967e-10	7.43244e-10
LOC100120978	1203.2	-2.06353	0.232925	95.1748	1.0461e-19	2.63964e-19
LOC100120983	2532.64	-1.90244	0.173615	269.047	5.11873e-57	4.04738e-56
LOC100120995	767.194	10.635	2.18957	38.3245	9.60475e-08	1.50183e-07
LOC100120996	4219.51	2.33812	0.294924	79.9384	1.79493e-16	3.99797e-16
LOC100120997	54.7171	-1.88679	0.813281	19.8723	0.000529226	0.000697359
LOC100121004	3585.86	2.26044	0.274438	115.554	4.75403e-24	1.4047e-23
LOC100121006	141.817	-3.7474	0.712031	61.9033	1.15442e-12	2.19762e-12
LOC100121007	3333.65	-1.61807	0.273752	83.3257	3.43639e-17	7.87708e-17
LOC100121009	841.784	-2.47922	0.848195	34.0108	7.41405e-07	1.11537e-06
LOC100121010	3592.86	-1.95607	0.469869	93.9004	1.95247e-19	4.87616e-19
LOC100121011	694.02	-1.8886	0.397008	311.378	3.80382e-66	3.8826e-65
LOC100121021	3828.88	2.36061	0.220752	125.568	3.45126e-26	1.09512e-25
LOC100121023	1082.08	-3.85917	0.198239	404.908	2.42014e-86	4.1937e-85
LOC100121030	2187.42	-2.66336	0.316308	339.195	3.77289e-72	4.5777e-71
LOC100121033	1881.26	3.10464	0.262666	364.534	1.27533e-77	1.79495e-76
LOC100121034	3018.31	1.87499	0.690972	41.0606	2.61131e-08	4.16855e-08
LOC100121036	112.886	1.51239	1.5485	336.305	1.58684e-71	1.8856e-70
LOC100121037	5334.4	-1.51074	0.224058	105.74	5.89041e-22	1.61153e-21
LOC100121048	324.145	-2.8695	0.716921	54.557	4.02295e-11	7.18842e-11
LOC100121049	1247.76	3.35696	0.70629	90.6526	9.56912e-19	2.33594e-18
LOC100121050	9272.28	3.49451	0.31896	276.446	1.30086e-58	1.0777e-57
LOC100121051	1055.7	2.67633	0.270809	100.784	6.69911e-21	1.7686e-20
LOC100121054	1037.44	-1.71763	0.163931	235.177	1.01393e-49	6.65118e-49
LOC100121068	274.099	-2.47298	0.466487	64.0872	4.00625e-13	7.75713e-13
LOC100121074	1401.46	-2.07648	1.02002	19.3067	0.000684056	0.000896435
LOC100121076	90.4025	-3.07904	0.903053	28.3956	1.03695e-05	1.47917e-05
LOC100121082	2852.91	2.73838	0.196583	479.798	1.56661e-102	3.94517e-101
LOC100121087	147.496	1.55808	0.316689	35.2183	4.18964e-07	6.37097e-07
LOC100121091	1515.51	3.00515	0.241231	192.586	1.47402e-40	7.35966e-40
LOC100121092	441.644	2.54193	0.162803	546.413	6.1105e-117	2.15604e-115
LOC100121096	6595.87	2.89786	0.874226	41.1632	2.48663e-08	3.97203e-08
LOC100121097	998.178	2.80966	0.298449	218.347	4.25297e-46	2.53517e-45
LOC100121099	21.0225	-2.89441	0.973748	118.859	9.36303e-25	2.83126e-24
LOC100121101	73.5835	-9.68883	1.23991	325.06	4.243e-69	4.71044e-68
LOC100121102	6310.04	1.99948	0.824428	272.753	8.13349e-58	6.59161e-57
LOC100121108	3388.16	-1.58774	0.33971	142.88	6.82207e-30	2.45219e-29
LOC100121111	385.64	1.71199	0.164684	375.871	4.53919e-80	6.75651e-79
LOC100121113	2200.24	-1.55725	0.266094	55.742	2.27115e-11	4.10277e-11
LOC100121116	115.773	-1.77015	1.59426	14.7907	0.00515552	0.00647867
LOC100121119	134.596	2.13717	0.301933	62.7271	7.74541e-13	1.48473e-12
LOC100121120	404.979	-4.2758	0.626763	111.312	3.82075e-23	1.08954e-22
LOC100121122	1073.8	-2.15567	0.740833	23.7793	8.84374e-05	0.000120546
LOC100121133	4458.8	-4.21032	0.525777	111.975	2.75835e-23	7.91214e-23
LOC100121134	748.814	-2.31332	0.183299	661.815	6.45084e-142	3.76557e-140
LOC100121136	9526.29	-1.61352	0.283688	78.275	4.03978e-16	8.84867e-16
LOC100121137	5411.98	-2.37429	0.284052	181.64	3.3134e-38	1.54874e-37
LOC100121142	1850.34	-1.61171	0.479875	93.093	2.89885e-19	7.20277e-19
LOC100121145	528.171	2.01778	0.188609	136.711	1.42798e-28	4.89796e-28
LOC100121152	8300.8	-6.15063	1.27961	99.8214	1.07368e-20	2.80892e-20
LOC100121154	5580.31	-1.72878	0.21266	122.18	1.82781e-25	5.65948e-25
LOC100121155	692.449	-2.74888	0.303764	199.739	4.2753e-42	2.23689e-41
LOC100121157	284.535	-2.38495	0.547368	77.2467	6.66877e-16	1.44696e-15
LOC100121158	959.888	2.03747	0.209474	146.214	1.3181e-30	4.85361e-30
LOC100121159	84.0936	4.43305	0.831849	99.9126	1.02673e-20	2.68933e-20
LOC100121160	534.728	1.7644	3.07505	32.797	1.31443e-06	1.96204e-06
LOC100121163	112.462	-4.68204	0.549183	167.074	4.44013e-35	1.88926e-34
LOC100121164	2514.19	-2.5159	0.28659	121.924	2.07376e-25	6.41005e-25
LOC100121165	24021.6	-2.42457	0.216081	719.48	2.10938e-154	1.59997e-152
LOC100121167	1987.3	2.33286	0.27501	86.5467	7.12471e-18	1.68249e-17
LOC100121169	911.746	2.433	0.205911	462.272	9.65193e-99	2.24332e-97
LOC100121171	8519.3	-2.65217	0.278484	341.8	1.03359e-72	1.26989e-71
LOC100121172	519.937	-3.29238	0.516743	216.021	1.34646e-45	7.90344e-45
LOC100121176	1048.84	-2.24071	0.490224	279.092	3.49669e-59	2.93523e-58
LOC100121182	1833.1	3.51548	0.389694	132.675	1.04299e-27	3.47946e-27
LOC100121191	1157.19	-1.55287	0.140495	332.255	1.18784e-70	1.3741e-69
LOC100121196	2432.02	1.8809	1.07534	13.3849	0.00954035	0.0118096
LOC100121201	406.328	2.01387	0.243838	425.959	6.83081e-91	1.33734e-89
LOC100121204	31.6068	-1.81506	0.793078	55.8692	2.13583e-11	3.86438e-11
LOC100121206	8609.75	-2.07294	0.596935	41.7952	1.83939e-08	2.95643e-08
LOC100121207	76.4927	-3.13731	0.847544	34.8256	5.04467e-07	7.64638e-07
LOC100121210	425.184	-4.89417	0.861114	193.285	1.04321e-40	5.23965e-40
LOC100121213	3003.19	1.5352	0.393804	25.7722	3.51739e-05	4.887e-05
LOC100121216	1281.57	-3.6401	0.31228	261.384	2.29448e-55	1.73621e-54
LOC100121217	7.50314	1.59665	1.37403	22.5938	0.00015262	0.000206014
LOC100121219	380.184	-1.82503	0.323497	77.6396	5.50658e-16	1.19993e-15
LOC100121222	1329.28	-2.66358	0.358239	135.738	2.30648e-28	7.86438e-28
LOC100121225	80.4931	-2.42054	0.527662	40.2856	3.77793e-08	5.99462e-08
LOC100121227	526.139	-7.97078	0.439495	860.205	6.97459e-185	8.49492e-183
LOC100121228	555.949	-1.7412	0.437789	317.928	1.46868e-67	1.5581e-66
LOC100121231	6591.21	-6.21134	0.465735	555.405	6.92439e-119	2.52044e-117
LOC100121233	25341.3	-3.75387	1.21078	67.6161	7.22824e-14	1.44553e-13
LOC100121242	91.5957	-2.27454	0.395982	78.1852	4.22054e-16	9.23982e-16
LOC100121243	2377.06	2.99704	0.360864	140.184	2.57719e-29	9.10101e-29
LOC100121244	135.591	-9.06536	1.14956	307.983	2.05417e-65	2.05369e-64
LOC100121245	181.211	-2.0436	0.55343	115.167	5.74895e-24	1.69235e-23
LOC100121249	2571.53	-1.84128	0.28273	202.391	1.15032e-42	6.1146e-42
LOC100121252	1441.7	-2.34969	0.173402	282.868	5.36416e-60	4.60351e-59
LOC100121258	7471.68	-1.79977	1.15125	38.6431	8.25514e-08	1.29416e-07
LOC100121260	1413.02	1.80204	0.28145	130.301	3.35764e-27	1.10299e-26
LOC100121261	1343.82	2.722	0.181806	251.397	3.25518e-53	2.34414e-52
LOC100121265	142.443	-4.05515	0.599405	68.1811	5.49357e-14	1.10228e-13
LOC100121270	3986.26	-2.04963	0.166752	160.612	1.0804e-33	4.42892e-33
LOC100121271	3475.73	3.40346	0.446895	71.6623	1.01146e-14	2.09177e-14
LOC100121273	6786.52	2.50095	0.399943	75.635	1.46249e-15	3.12875e-15
LOC100121276	5061.23	-1.79728	0.301526	107.371	2.64571e-22	7.33331e-22
LOC100121277	1079.4	1.89666	0.164491	406.782	9.52629e-87	1.66211e-85
LOC100121284	463.015	-2.18885	0.4883	55.0283	3.20496e-11	5.75358e-11
LOC100121285	6899.11	-1.91643	0.217675	190.404	4.33918e-40	2.13869e-39
LOC100121288	704.487	-1.82988	0.60153	51.3967	1.84435e-10	3.21397e-10
LOC100121289	2685.86	2.6533	0.194231	532.719	5.60587e-114	1.80227e-112
LOC100121292	6.1817	-4.93858	1.49706	26.3616	2.67522e-05	3.73988e-05
LOC100121293	3321.13	-2.31782	0.151854	856.156	5.25471e-184	6.22069e-182
LOC100121295	182.095	1.63229	0.281862	76.7659	8.42949e-16	1.82212e-15
LOC100121296	358.511	1.71477	0.165001	471.618	9.20309e-101	2.22049e-99
LOC100121297	2272.32	-2.78819	0.556499	201.855	1.49987e-42	7.94597e-42
LOC100121306	417.582	-1.92942	0.525052	36.7086	2.06825e-07	3.18406e-07
LOC100121311	2218.68	-2.86606	0.74996	117.579	1.75675e-24	5.25945e-24
LOC100121312	94.0333	1.5788	0.59818	57.6175	9.1802e-12	1.68481e-11
LOC100121314	1179.94	-2.2247	0.253356	258.672	8.8145e-55	6.5717e-54
LOC100121317	1084.66	-2.9575	0.393315	59.7232	3.31651e-12	6.19346e-12
LOC100121321	1869.83	-1.5966	0.168136	113.85	1.09796e-23	3.20088e-23
LOC100121322	41.5836	-4.75024	0.763502	83.5002	3.15565e-17	7.24273e-17
LOC100121325	71.7949	3.14661	0.622918	53.3212	7.29994e-11	1.29344e-10
LOC100121326	89.5992	-2.85847	0.816176	26.8977	2.0848e-05	2.9313e-05
LOC100121328	304.141	-2.84668	0.413839	198.809	6.77384e-42	3.52813e-41
LOC100121335	3405.37	2.52505	0.605504	82.6576	4.76171e-17	1.08723e-16
LOC100121336	2944.13	-3.00393	0.307697	295.974	8.00033e-63	7.44601e-62
LOC100121337	1668.92	3.32534	0.324238	118.076	1.3755e-24	4.13269e-24
LOC100121339	1131.49	1.56005	1.23985	51.76	1.54838e-10	2.70492e-10
LOC100121340	268.348	-1.55684	0.883914	108.79	1.31814e-22	3.68911e-22
LOC100121341	5854.48	-4.37672	0.218884	522.612	8.61257e-112	2.6162e-110
LOC100121342	645.395	-4.32437	0.406951	199.247	5.45568e-42	2.84626e-41
LOC100121344	935.197	-3.07344	0.217129	210.398	2.18185e-44	1.22779e-43
LOC100121347	2531	2.4401	0.147153	486.912	4.53604e-104	1.16548e-102
LOC100121348	1705.55	-1.9414	0.326161	317.658	1.67909e-67	1.77242e-66
LOC100121356	11007.1	-1.51599	0.234288	212.886	6.36061e-45	3.64075e-44
LOC100121359	2478.35	-2.42906	0.311135	180.962	4.63433e-38	2.15899e-37
LOC100121362	1672.92	3.05026	0.433832	81.0707	1.0331e-16	2.32561e-16
LOC100121366	1057.35	2.80198	0.395522	124.587	5.59231e-26	1.76257e-25
LOC100121376	450.873	3.91552	1.88312	91.0612	7.83512e-19	1.91857e-18
LOC100121379	644.801	-2.4732	0.244149	241.924	3.5741e-51	2.43273e-50
LOC100121382	439.761	-2.27466	0.370287	232.338	4.1431e-49	2.67485e-48
LOC100121388	8.50571	-4.20023	1.34269	31.1899	2.80011e-06	4.11377e-06
LOC100121389	16487.9	1.76367	0.425525	100.774	6.73114e-21	1.77669e-20
LOC100121390	245.257	-3.81769	0.411447	213.422	4.87926e-45	2.80297e-44
LOC100121392	1266.7	1.66835	0.9058	22.4562	0.000162573	0.000219215
LOC100121395	1861.53	4.25491	0.672688	353.927	2.48978e-75	3.28179e-74
LOC100121401	5511.49	-1.92168	0.629207	183.19	1.53972e-38	7.25044e-38
LOC100121414	23.2028	-1.69872	1.54718	29.1423	7.31387e-06	1.05194e-05
LOC100121416	822.303	-3.57317	0.550245	86.0947	8.88567e-18	2.0886e-17
LOC100121418	2994.42	-6.97696	0.766005	156.243	9.34482e-33	3.71534e-32
LOC100121419	1036.45	2.88523	0.537518	48.0763	9.09861e-10	1.54183e-09
LOC100121420	2226.69	-3.64068	0.32965	888.775	4.50492e-191	5.88287e-189
LOC100121421	2453.32	-3.35141	0.32697	137.066	1.1987e-28	4.13056e-28
LOC100121424	2969.97	-2.97227	0.178059	505.589	4.14303e-108	1.15087e-106
LOC100121426	88.3245	-2.11286	0.825744	16.8648	0.00205342	0.00262999
LOC100121427	639.639	-2.71573	0.695809	44.736	4.51157e-09	7.45081e-09
LOC100121428	2676.14	2.9559	0.252159	220.173	1.72107e-46	1.0441e-45
LOC100121431	1617.51	-2.64778	0.209639	319.796	5.80491e-68	6.22354e-67
LOC100121434	4016.71	-2.27081	0.242815	576.966	1.49649e-123	6.05626e-122
LOC100121438	217.083	3.22026	1.10425	32.342	1.62859e-06	2.41845e-06
LOC100121445	1632.87	-1.56344	0.201508	85.8	1.02619e-17	2.40762e-17
LOC100121470	1457.81	-5.64378	0.706721	116.637	2.7912e-24	8.30931e-24
LOC100121476	492.873	1.75896	0.220039	71.1105	1.32285e-14	2.7211e-14
LOC100121477	2469.19	-2.35443	0.571207	91.0073	8.04472e-19	1.96875e-18
LOC100121478	778.158	-2.97497	0.40857	133.883	5.75276e-28	1.93547e-27
LOC100121481	1430.87	-3.99196	1.07636	44.1743	5.90263e-09	9.70517e-09
LOC100121482	6272.1	2.61894	0.348751	158.517	3.03989e-33	1.22905e-32
LOC100121483	6412.43	-1.87928	1.12324	31.006	3.05278e-06	4.47772e-06
LOC100121484	1063.32	1.73967	0.324694	38.8639	7.43226e-08	1.16718e-07
LOC100121485	171.361	-4.36356	1.04983	33.4151	9.82092e-07	1.47273e-06
LOC100121486	1352.34	-1.90069	0.271303	117.823	1.55798e-24	4.67654e-24
LOC100121493	6753.65	1.51618	0.636322	24.3928	6.66244e-05	9.13345e-05
LOC100121495	3048.55	1.97758	0.265477	83.0831	3.86857e-17	8.85813e-17
LOC100121502	327.453	-2.93694	0.447012	123.542	9.35364e-26	2.92766e-25
LOC100121505	19158	-1.58348	0.329279	90.0522	1.28353e-18	3.11645e-18
LOC100121508	279.479	-1.50769	0.770047	21.0982	0.000302789	0.000403644
LOC100121509	2218.71	5.40994	0.654454	119.757	6.01988e-25	1.83039e-24
LOC100121512	5215.21	-1.98968	0.236168	427.375	3.37731e-91	6.67401e-90
LOC100121515	1224.82	2.13502	0.420337	46.7412	1.7264e-09	2.89111e-09
LOC100121516	10.5746	-3.40998	1.07439	23.7374	9.01601e-05	0.000122868
LOC100121519	833.173	-2.17408	0.298836	99.4257	1.3035e-20	3.39531e-20
LOC100121522	1122.99	2.61678	0.348115	97.5626	3.24794e-20	8.33501e-20
LOC100121531	1373.29	1.7786	0.212748	85.6743	1.09118e-17	2.55772e-17
LOC100121538	887.063	1.89715	0.493982	221.325	9.72368e-47	5.94162e-46
LOC100121540	18.7792	-2.83503	0.815008	54.6555	3.83635e-11	6.85983e-11
LOC100121557	1151.18	2.07058	0.236427	211.798	1.09073e-44	6.20396e-44
LOC100121559	1920.54	2.41441	0.391627	84.6478	1.8017e-17	4.17911e-17
LOC100121560	1070.3	9.4775	0.653478	299.209	1.60491e-63	1.52166e-62
LOC100121567	122.48	-1.76764	0.468897	54.8787	3.44476e-11	6.17444e-11
LOC100121569	10122	3.46661	0.575431	132.549	1.10989e-27	3.69583e-27
[truncated: 2,578 more rows]

## Sheet: Larva_vs_Prepupa_GO_BPs
GO.ID	Term	Annotated	Significant	Expected	classicFisher
GO:0006355	regulation of DNA-templated transcriptio...	142	47	44.62	2e-17
GO:0006508	proteolysis	105	34	32.99	8.94e-15
GO:0016567	protein ubiquitination	34	15	10.68	6.2327e-13
GO:0006468	protein phosphorylation	69	25	21.68	1.50469e-11
GO:0051716	cellular response to stimulus	299	104	93.95	2.54498e-11
GO:0016310	phosphorylation	93	37	29.22	6.50029e-11
GO:0007154	cell communication	287	93	90.18	6.63723e-10
GO:0007268	chemical synaptic transmission	44	16	13.83	3.29896e-09
GO:0055059	asymmetric neuroblast division	5	5	1.57	4.84365e-09
GO:0043547	positive regulation of GTPase activity	16	7	5.03	2.18948e-08
GO:0007165	signal transduction	199	65	62.53	2.24242e-08
GO:0010467	gene expression	406	134	127.58	6.27627e-08
GO:0045944	positive regulation of transcription by ...	27	8	8.48	7.55521e-08
GO:0000122	negative regulation of transcription by ...	19	7	5.97	9.10791e-08
GO:0042063	gliogenesis	16	8	5.03	9.68341e-08
GO:0046843	dorsal appendage formation	7	5	2.2	9.8077e-08
GO:0007476	imaginal disc-derived wing morphogenesis	51	17	16.03	5.36869e-07
GO:0006412	translation	76	26	23.88	1.23534e-06
GO:0050896	response to stimulus	439	152	137.95	1.73998e-06
GO:0007391	dorsal closure	13	6	4.08	1.9977e-06
GO:0048477	oogenesis	68	18	21.37	2.19353e-06
GO:0006357	regulation of transcription by RNA polym...	77	22	24.2	3.47711e-06
GO:0035220	wing disc development	71	26	22.31	6.87914e-06
GO:0009101	glycoprotein biosynthetic process	21	11	6.6	7.23874e-06
GO:0005975	carbohydrate metabolic process	20	9	6.28	7.29091e-06
GO:0007420	brain development	12	5	3.77	7.39259e-06
GO:0007409	axonogenesis	41	15	12.88	7.89551e-06
GO:0007049	cell cycle	103	40	32.37	9.33331e-06
GO:0007444	imaginal disc development	119	40	37.39	9.34224e-06
GO:0042594	response to starvation	8	4	2.51	1.02614e-05
GO:0006974	DNA damage response	40	20	12.57	1.37901e-05
GO:0016358	dendrite development	18	8	5.66	1.43789e-05
GO:0006352	DNA-templated transcription initiation	15	6	4.71	1.44795e-05
GO:0001700	embryonic development via the syncytial ...	33	15	10.37	1.66024e-05
GO:0007186	G protein-coupled receptor signaling pat...	39	12	12.25	2.03865e-05
GO:0007218	neuropeptide signaling pathway	9	4	2.83	2.57829e-05
GO:0048749	compound eye development	59	26	18.54	3.91628e-05
GO:0050821	protein stabilization	4	3	1.26	4.04763e-05
GO:0045464	R8 cell fate specification	4	3	1.26	4.04763e-05
GO:0008586	imaginal disc-derived wing vein morphoge...	4	3	1.26	4.04763e-05
GO:0006281	DNA repair	26	14	8.17	4.07949e-05
GO:0045892	negative regulation of DNA-templated tra...	29	11	9.11	4.12462e-05
GO:0043161	proteasome-mediated ubiquitin-dependent ...	17	7	5.34	4.18019e-05
GO:0000381	regulation of alternative mRNA splicing,...	10	4	3.14	4.22286e-05
GO:0007005	mitochondrion organization	28	9	8.8	9.45611e-05
GO:0010629	negative regulation of gene expression	27	11	8.48	9.75271e-05
GO:0001558	regulation of cell growth	11	5	3.46	9.9041e-05
GO:0050911	detection of chemical stimulus involved ...	24	5	7.54	0.00015
GO:0016192	vesicle-mediated transport	99	35	31.11	0.00017
GO:0042254	ribosome biogenesis	34	12	10.68	0.00018
GO:0006886	intracellular protein transport	28	10	8.8	0.00018
GO:0006629	lipid metabolic process	66	24	20.74	0.00019
GO:0090305	nucleic acid phosphodiester bond hydroly...	6	3	1.89	0.0002
GO:0046777	protein autophosphorylation	6	3	1.89	0.0002
GO:0016579	protein deubiquitination	6	3	1.89	0.0002
GO:0018108	peptidyl-tyrosine phosphorylation	6	3	1.89	0.0002
GO:0007608	sensory perception of smell	51	10	16.03	0.00026
GO:0007472	wing disc morphogenesis	58	20	18.23	0.00032
GO:0000278	mitotic cell cycle	44	15	13.83	0.00033
GO:0051726	regulation of cell cycle	26	7	8.17	0.00033
GO:0140053	mitochondrial gene expression	17	6	5.34	0.00033
GO:0032508	DNA duplex unwinding	7	3	2.2	0.00034
GO:0030433	ubiquitin-dependent ERAD pathway	7	3	2.2	0.00034
GO:0055085	transmembrane transport	64	21	20.11	0.00041
GO:0009888	tissue development	91	34	28.59	0.00045
GO:0006812	monoatomic cation transport	27	12	8.48	0.00047
GO:0072359	circulatory system development	19	10	5.97	0.00047
GO:0048232	male gamete generation	24	9	7.54	0.00047
GO:0006955	immune response	20	8	6.28	0.00047
GO:0006298	mismatch repair	3	3	0.94	0.00047
GO:0014017	neuroblast fate commitment	5	3	1.57	0.00047
GO:0006597	spermine biosynthetic process	2	2	0.63	0.00047
GO:0008407	chaeta morphogenesis	2	2	0.63	0.00047
GO:0030241	skeletal muscle myosin thick filament as...	2	2	0.63	0.00047
GO:0008258	head involution	2	2	0.63	0.00047
GO:0061512	protein localization to cilium	2	2	0.63	0.00047
GO:0009312	oligosaccharide biosynthetic process	2	2	0.63	0.00047
GO:0007632	visual behavior	2	2	0.63	0.00047
GO:1904263	positive regulation of TORC1 signaling	2	2	0.63	0.00047
GO:0032456	endocytic recycling	2	2	0.63	0.00047
GO:0007156	homophilic cell adhesion via plasma memb...	2	2	0.63	0.00047
GO:0006730	one-carbon metabolic process	2	2	0.63	0.00047
GO:0015867	ATP transport	2	2	0.63	0.00047
GO:0045022	early endosome to late endosome transpor...	2	2	0.63	0.00047
GO:0045746	negative regulation of Notch signaling p...	2	2	0.63	0.00047
GO:0032147	activation of protein kinase activity	2	2	0.63	0.00047
GO:0001745	compound eye morphogenesis	49	22	15.4	0.00051
GO:0045893	positive regulation of DNA-templated tra...	35	11	11	0.00052
GO:0000398	mRNA splicing, via spliceosome	31	9	9.74	0.00053
GO:0016573	histone acetylation	10	4	3.14	0.00053
GO:0030154	cell differentiation	324	115	101.81	0.00058
GO:0006511	ubiquitin-dependent protein catabolic pr...	26	10	8.17	0.00077
GO:0048193	Golgi vesicle transport	17	6	5.34	0.00109
GO:0032543	mitochondrial translation	10	3	3.14	0.0011
GO:0043085	positive regulation of catalytic activit...	34	17	10.68	0.00136
GO:0001751	compound eye photoreceptor cell differen...	31	15	9.74	0.00137
GO:0006417	regulation of translation	18	10	5.66	0.00138
GO:0007507	heart development	17	8	5.34	0.00139
GO:0060562	epithelial tube morphogenesis	12	7	3.77	0.00139
GO:0033674	positive regulation of kinase activity	8	5	2.51	0.00139
GO:0051124	synaptic assembly at neuromuscular junct...	11	5	3.46	0.00139
GO:0007264	small GTPase mediated signal transductio...	11	5	3.46	0.00139
GO:0010628	positive regulation of gene expression	7	4	2.2	0.00139
GO:0006493	protein O-linked glycosylation	4	3	1.26	0.0014
GO:0016545	male courtship behavior, veined wing vib...	4	3	1.26	0.0014
GO:0048488	synaptic vesicle endocytosis	4	3	1.26	0.0014
GO:0007354	zygotic determination of anterior/poster...	4	3	1.26	0.0014
GO:0051607	defense response to virus	5	3	1.57	0.0014
GO:0019722	calcium-mediated signaling	5	3	1.57	0.0014
GO:0045880	positive regulation of smoothened signal...	3	2	0.94	0.0014
GO:0045886	negative regulation of synaptic assembly...	3	2	0.94	0.0014
GO:0006506	GPI anchor biosynthetic process	3	2	0.94	0.0014
GO:0000724	double-strand break repair via homologou...	3	2	0.94	0.0014
GO:0035167	larval lymph gland hemopoiesis	3	2	0.94	0.0014
GO:0031398	positive regulation of protein ubiquitin...	3	2	0.94	0.0014
GO:0072499	photoreceptor cell axon guidance	3	2	0.94	0.0014
GO:0006487	protein N-linked glycosylation	3	2	0.94	0.0014
GO:0016318	ommatidial rotation	3	2	0.94	0.0014
GO:0032482	Rab protein signal transduction	3	2	0.94	0.0014
GO:0002183	cytoplasmic translational initiation	3	2	0.94	0.0014
GO:0050975	sensory perception of touch	3	2	0.94	0.0014
GO:0035556	intracellular signal transduction	58	22	18.23	0.00142
GO:0007283	spermatogenesis	17	5	5.34	0.00148
GO:0008340	determination of adult lifespan	11	3	3.46	0.00149
GO:0006811	monoatomic ion transport	50	19	15.71	0.00188
GO:0030707	follicle cell of egg chamber development	12	3	3.77	0.00195
GO:0009058	biosynthetic process	511	176	160.57	0.002
GO:0006139	nucleobase-containing compound metabolic...	378	131	118.78	0.00219
GO:0032774	RNA biosynthetic process	187	61	58.76	0.00249
GO:0032504	multicellular organism reproduction	145	52	45.56	0.00253
GO:0033365	protein localization to organelle	24	12	7.54	0.00271
GO:0007517	muscle organ development	11	6	3.46	0.00274
GO:0034976	response to endoplasmic reticulum stress	12	6	3.77	0.00274
GO:0035218	leg disc development	11	5	3.46	0.00274
GO:0006364	rRNA processing	12	5	3.77	0.00274
GO:0060446	branching involved in open tracheal syst...	6	4	1.89	0.00275
GO:0008293	torso signaling pathway	5	3	1.57	0.00275
GO:0018105	peptidyl-serine phosphorylation	5	3	1.57	0.00275
GO:0035335	peptidyl-tyrosine dephosphorylation	4	2	1.26	0.00276
GO:0007277	pole cell development	4	2	1.26	0.00276
GO:0045879	negative regulation of smoothened signal...	4	2	1.26	0.00276
GO:0007494	midgut development	4	2	1.26	0.00276
GO:0000460	maturation of 5.8S rRNA	4	2	1.26	0.00276
GO:0007422	peripheral nervous system development	4	2	1.26	0.00276
GO:0007254	JNK cascade	4	2	1.26	0.00276
GO:0007417	central nervous system development	27	9	8.48	0.00308
GO:0010256	endomembrane system organization	19	4	5.97	0.00384
GO:0009887	animal organ morphogenesis	147	57	46.19	0.00412
GO:0099504	synaptic vesicle cycle	29	11	9.11	0.00446
GO:0006413	translational initiation	8	4	2.51	0.00452
GO:0000070	mitotic sister chromatid segregation	11	4	3.46	0.00452
GO:0018345	protein palmitoylation	5	2	1.57	0.00453
GO:0030706	germarium-derived oocyte differentiation	5	2	1.57	0.00453
GO:0090263	positive regulation of canonical Wnt sig...	5	2	1.57	0.00453
GO:0042273	ribosomal large subunit biogenesis	5	2	1.57	0.00453
GO:0008045	motor neuron axon guidance	5	2	1.57	0.00453
GO:0016322	neuron remodeling	5	2	1.57	0.00453
GO:0000413	protein peptidyl-prolyl isomerization	5	2	1.57	0.00453
GO:0008347	glial cell migration	5	2	1.57	0.00453
GO:0009263	deoxyribonucleotide biosynthetic process	5	2	1.57	0.00453
GO:0015031	protein transport	46	13	14.45	0.00455
GO:0007399	nervous system development	244	92	76.67	0.00616
GO:0051301	cell division	27	12	8.48	0.00659
GO:0002164	larval development	18	9	5.66	0.00662
GO:0042051	compound eye photoreceptor development	11	6	3.46	0.00665
GO:0036465	synaptic vesicle recycling	10	5	3.14	0.00667
GO:0017148	negative regulation of translation	11	5	3.46	0.00667
GO:0051168	nuclear export	10	3	3.14	0.00669
GO:0030261	chromosome condensation	6	2	1.89	0.0067
GO:0006626	protein targeting to mitochondrion	6	2	1.89	0.0067
GO:0055088	lipid homeostasis	6	2	1.89	0.0067
GO:0003012	muscle system process	6	2	1.89	0.0067
GO:0007474	imaginal disc-derived wing vein specific...	6	2	1.89	0.0067
GO:0006030	chitin metabolic process	6	2	1.89	0.0067
GO:0007286	spermatid development	6	2	1.89	0.0067
GO:0016236	macroautophagy	11	3	3.46	0.00923
GO:0017157	regulation of exocytosis	7	2	2.2	0.00924
GO:0006418	tRNA aminoacylation for protein translat...	7	2	2.2	0.00924
GO:0048699	generation of neurons	159	62	49.96	0.01097
GO:0030036	actin cytoskeleton organization	26	8	8.17	0.01203
GO:0006914	autophagy	25	7	7.86	0.01205
GO:0048813	dendrite morphogenesis	9	3	2.83	0.01213
GO:0007098	centrosome cycle	8	2	2.51	0.01215
GO:0008104	protein localization	70	24	22	0.01485
GO:0061024	membrane organization	25	5	7.86	0.01888
GO:0042775	mitochondrial ATP synthesis coupled elec...	12	4	3.77	0.01891
GO:0007626	locomotory behavior	13	3	4.08	0.01894
GO:0045087	innate immune response	13	3	4.08	0.01894
GO:0008587	imaginal disc-derived wing margin morpho...	10	2	3.14	0.01897
GO:0051960	regulation of nervous system development	17	9	5.34	0.02162
GO:0030010	establishment of cell polarity	7	7	2.2	0.02165
GO:0007155	cell adhesion	13	7	4.08	0.02165
GO:0198738	cell-cell signaling by wnt	14	7	4.4	0.02165
GO:0016055	Wnt signaling pathway	13	6	4.08	0.02167
GO:0050803	regulation of synapse structure or activ...	12	5	3.77	0.02169
GO:0048511	rhythmic process	15	5	4.71	0.02169
GO:0033260	nuclear DNA replication	5	4	1.57	0.02171
GO:0048065	male courtship behavior, veined wing ext...	5	4	1.57	0.02171
GO:0014016	neuroblast differentiation	6	4	1.89	0.02171
GO:0018212	peptidyl-tyrosine modification	7	4	2.2	0.02171
GO:0097305	response to alcohol	8	4	2.51	0.02171
GO:0006650	glycerophospholipid metabolic process	12	4	3.77	0.02171
GO:0007548	sex differentiation	16	4	5.03	0.02171
GO:0051170	import into nucleus	3	3	0.94	0.02173
GO:0038202	TORC1 signaling	3	3	0.94	0.02173
GO:0031396	regulation of protein ubiquitination	4	3	1.26	0.02173
GO:0035315	hair cell differentiation	6	3	1.89	0.02173
GO:0002168	instar larval development	7	3	2.2	0.02173
GO:0050764	regulation of phagocytosis	2	2	0.63	0.02175
GO:0032958	inositol phosphate biosynthetic process	2	2	0.63	0.02175
GO:0050773	regulation of dendrite development	2	2	0.63	0.02175
GO:0042417	dopamine metabolic process	2	2	0.63	0.02175
GO:0006606	protein import into nucleus	2	2	0.63	0.02175
GO:0034472	snRNA 3'-end processing	2	2	0.63	0.02175
GO:0035089	establishment of apical/basal cell polar...	2	2	0.63	0.02175
GO:0051294	establishment of spindle orientation	2	2	0.63	0.02175
GO:0051231	spindle elongation	2	2	0.63	0.02175
GO:0032388	positive regulation of intracellular tra...	2	2	0.63	0.02175
GO:0006277	DNA amplification	2	2	0.63	0.02175
GO:0034969	histone arginine methylation	2	2	0.63	0.02175
GO:0015783	GDP-fucose transmembrane transport	2	2	0.63	0.02175
GO:0072089	stem cell proliferation	2	2	0.63	0.02175
GO:0045773	positive regulation of axon extension	2	2	0.63	0.02175
GO:0009755	hormone-mediated signaling pathway	3	2	0.94	0.02175
GO:0003382	epithelial cell morphogenesis	3	2	0.94	0.02175
GO:0007549	dosage compensation	4	2	1.26	0.02175
GO:0035070	salivary gland histolysis	4	2	1.26	0.02175
GO:0051965	positive regulation of synapse assembly	4	2	1.26	0.02175
GO:0035329	hippo signaling	4	2	1.26	0.02175
GO:0061525	hindgut development	6	2	1.89	0.02175
GO:0042770	signal transduction in response to DNA d...	6	2	1.89	0.02175
GO:0035336	long-chain fatty-acyl-CoA metabolic proc...	1	1	0.31	0.02177
GO:0070886	positive regulation of calcineurin-NFAT ...	1	1	0.31	0.02177
GO:0007216	G protein-coupled glutamate receptor sig...	1	1	0.31	0.02177
GO:0090303	positive regulation of wound healing	1	1	0.31	0.02177
GO:0002921	negative regulation of humoral immune re...	1	1	0.31	0.02177
GO:0033632	regulation of cell-cell adhesion mediate...	1	1	0.31	0.02177
GO:1902979	mitotic DNA replication termination	1	1	0.31	0.02177
GO:0019408	dolichol biosynthetic process	1	1	0.31	0.02177
GO:0007202	activation of phospholipase C activity	1	1	0.31	0.02177
GO:0050766	positive regulation of phagocytosis	1	1	0.31	0.02177
GO:0033499	galactose catabolic process via UDP-gala...	1	1	0.31	0.02177
GO:0002092	positive regulation of receptor internal...	1	1	0.31	0.02177
GO:0016080	synaptic vesicle targeting	1	1	0.31	0.02177
GO:0030259	lipid glycosylation	1	1	0.31	0.02177
GO:0032959	inositol trisphosphate biosynthetic proc...	1	1	0.31	0.02177
GO:0007065	male meiosis sister chromatid cohesion	1	1	0.31	0.02177
GO:0042307	positive regulation of protein import in...	1	1	0.31	0.02177
GO:0050771	negative regulation of axonogenesis	1	1	0.31	0.02177
GO:0050775	positive regulation of dendrite morphoge...	1	1	0.31	0.02177
GO:0032922	circadian regulation of gene expression	1	1	0.31	0.02177
GO:0048842	positive regulation of axon extension in...	1	1	0.31	0.02177
GO:0032927	positive regulation of activin receptor ...	1	1	0.31	0.02177
GO:0016038	absorption of visible light	1	1	0.31	0.02177
GO:0048803	imaginal disc-derived male genitalia mor...	1	1	0.31	0.02177
GO:0000022	mitotic spindle elongation	1	1	0.31	0.02177
GO:0006509	membrane protein ectodomain proteolysis	1	1	0.31	0.02177
GO:0034551	mitochondrial respiratory chain complex ...	1	1	0.31	0.02177
GO:0042420	dopamine catabolic process	1	1	0.31	0.02177
GO:0000710	meiotic mismatch repair	1	1	0.31	0.02177
GO:0071163	DNA replication preinitiation complex as...	1	1	0.31	0.02177
GO:0006360	transcription by RNA polymerase I	1	1	0.31	0.02177
GO:0035190	syncytial nuclear migration	1	1	0.31	0.02177
GO:0051642	centrosome localization	1	1	0.31	0.02177
GO:0015671	oxygen transport	1	1	0.31	0.02177
GO:1902000	homogentisate catabolic process	1	1	0.31	0.02177
GO:0035162	embryonic hemopoiesis	1	1	0.31	0.02177
GO:0018343	protein farnesylation	1	1	0.31	0.02177
GO:0090163	establishment of epithelial cell planar ...	1	1	0.31	0.02177
GO:0006313	DNA transposition	1	1	0.31	0.02177
GO:0061867	establishment of mitotic spindle asymmet...	1	1	0.31	0.02177
GO:0006623	protein targeting to vacuole	1	1	0.31	0.02177
GO:0034501	protein localization to kinetochore	1	1	0.31	0.02177
GO:0046041	ITP metabolic process	1	1	0.31	0.02177
GO:0050830	defense response to Gram-positive bacter...	1	1	0.31	0.02177
GO:0060291	long-term synaptic potentiation	1	1	0.31	0.02177
GO:0006635	fatty acid beta-oxidation	1	1	0.31	0.02177
GO:0006303	double-strand break repair via nonhomolo...	1	1	0.31	0.02177
GO:0034354	'de novo' NAD biosynthetic process from ...	1	1	0.31	0.02177
GO:0036378	calcitriol biosynthetic process from cal...	1	1	0.31	0.02177
GO:0150008	bulk synaptic vesicle endocytosis	1	1	0.31	0.02177
GO:1901642	nucleoside transmembrane transport	1	1	0.31	0.02177
GO:0033138	positive regulation of peptidyl-serine p...	1	1	0.31	0.02177
GO:0043697	cell dedifferentiation	1	1	0.31	0.02177
GO:0034626	fatty acid elongation, polyunsaturated f...	1	1	0.31	0.02177
GO:0035269	protein O-linked mannosylation	1	1	0.31	0.02177
GO:0045611	negative regulation of hemocyte differen...	1	1	0.31	0.02177
GO:0036490	regulation of translation in response to...	1	1	0.31	0.02177
GO:0035288	anterior head segmentation	1	1	0.31	0.02177
GO:0071230	cellular response to amino acid stimulus	1	1	0.31	0.02177
GO:0035278	miRNA-mediated gene silencing by inhibit...	1	1	0.31	0.02177
GO:0048644	muscle organ morphogenesis	1	1	0.31	0.02177
GO:0035212	cell competition in a multicellular orga...	1	1	0.31	0.02177
GO:0008062	eclosion rhythm	1	1	0.31	0.02177
GO:0035234	ectopic germ cell programmed cell death	1	1	0.31	0.02177
GO:0035235	ionotropic glutamate receptor signaling ...	1	1	0.31	0.02177
GO:0008050	female courtship behavior	1	1	0.31	0.02177
GO:0008057	eye pigment granule organization	1	1	0.31	0.02177
GO:0007523	larval visceral muscle development	1	1	0.31	0.02177
GO:0061541	rhabdomere morphogenesis	1	1	0.31	0.02177
GO:0007529	establishment of synaptic specificity at...	1	1	0.31	0.02177
GO:0046835	carbohydrate phosphorylation	1	1	0.31	0.02177
GO:0042256	cytosolic ribosome assembly	1	1	0.31	0.02177
GO:0060086	circadian temperature homeostasis	1	1	0.31	0.02177
GO:0060074	synapse maturation	1	1	0.31	0.02177
GO:0034475	U4 snRNA 3'-end processing	1	1	0.31	0.02177
GO:0045467	R7 cell development	1	1	0.31	0.02177
GO:0090204	protein localization to nuclear pore	1	1	0.31	0.02177
GO:0009396	folic acid-containing compound biosynthe...	1	1	0.31	0.02177
GO:0034446	substrate adhesion-dependent cell spread...	1	1	0.31	0.02177
GO:0045478	fusome organization	1	1	0.31	0.02177
GO:0035063	nuclear speck organization	1	1	0.31	0.02177
GO:0007508	larval heart development	1	1	0.31	0.02177
GO:0007394	dorsal closure, elongation of leading ed...	1	1	0.31	0.02177
GO:0071044	histone mRNA catabolic process	1	1	0.31	0.02177
GO:0010002	cardioblast differentiation	1	1	0.31	0.02177
GO:0006121	mitochondrial electron transport, succin...	1	1	0.31	0.02177
GO:0006123	mitochondrial electron transport, cytoch...	1	1	0.31	0.02177
GO:0045433	male courtship behavior, veined wing gen...	1	1	0.31	0.02177
GO:1902394	positive regulation of exodeoxyribonucle...	1	1	0.31	0.02177
GO:0016325	oocyte microtubule cytoskeleton organiza...	1	1	0.31	0.02177
GO:0007359	posterior abdomen determination	1	1	0.31	0.02177
GO:0097037	heme export	1	1	0.31	0.02177
GO:0043433	negative regulation of DNA-binding trans...	1	1	0.31	0.02177
GO:0035044	sperm aster formation	1	1	0.31	0.02177
GO:0061321	garland nephrocyte differentiation	1	1	0.31	0.02177
GO:0042908	xenobiotic transport	1	1	0.31	0.02177
GO:0016348	imaginal disc-derived leg joint morphoge...	1	1	0.31	0.02177
GO:0042796	snRNA transcription by RNA polymerase II...	1	1	0.31	0.02177
GO:0061316	canonical Wnt signaling pathway involved...	1	1	0.31	0.02177
GO:0051260	protein homooligomerization	1	1	0.31	0.02177
GO:0007319	negative regulation of oskar mRNA transl...	1	1	0.31	0.02177
GO:0006108	malate metabolic process	1	1	0.31	0.02177
GO:0042761	very long-chain fatty acid biosynthetic ...	1	1	0.31	0.02177
GO:0035001	dorsal trunk growth, open tracheal syste...	1	1	0.31	0.02177
GO:0045198	establishment of epithelial cell apical/...	1	1	0.31	0.02177
GO:1990049	retrograde neuronal dense core vesicle t...	1	1	0.31	0.02177
GO:0038004	epidermal growth factor receptor ligand ...	1	1	0.31	0.02177
GO:0018991	egg-laying behavior	1	1	0.31	0.02177
GO:0018992	germ-line sex determination	1	1	0.31	0.02177
GO:0018993	somatic sex determination	1	1	0.31	0.02177
GO:0006297	nucleotide-excision repair, DNA gap fill...	1	1	0.31	0.02177
GO:0060857	establishment of glial blood-brain barri...	1	1	0.31	0.02177
GO:1902626	assembly of large subunit precursor of p...	1	1	0.31	0.02177
GO:0007307	eggshell chorion gene amplification	1	1	0.31	0.02177
GO:0051926	negative regulation of calcium ion trans...	1	1	0.31	0.02177
GO:0034116	positive regulation of heterotypic cell-...	1	1	0.31	0.02177
GO:0040018	positive regulation of multicellular org...	1	1	0.31	0.02177
GO:0006266	DNA ligation	1	1	0.31	0.02177
GO:0006267	pre-replicative complex assembly involve...	1	1	0.31	0.02177
GO:0040040	thermosensory behavior	1	1	0.31	0.02177
GO:0007492	endoderm development	1	1	0.31	0.02177
GO:0006964	positive regulation of biosynthetic proc...	1	1	0.31	0.02177
GO:0006273	lagging strand elongation	1	1	0.31	0.02177
GO:0051205	protein insertion into membrane	1	1	0.31	0.02177
GO:0051209	release of sequestered calcium ion into ...	1	1	0.31	0.02177
GO:0006982	response to lipid hydroperoxide	1	1	0.31	0.02177
GO:0001952	regulation of cell-matrix adhesion	1	1	0.31	0.02177
GO:0048149	behavioral response to ethanol	1	1	0.31	0.02177
GO:1903818	positive regulation of voltage-gated pot...	1	1	0.31	0.02177
GO:0007464	R3/R4 cell fate commitment	1	1	0.31	0.02177
GO:0036297	interstrand cross-link repair	1	1	0.31	0.02177
GO:0035873	lactate transmembrane transport	1	1	0.31	0.02177
GO:0046672	positive regulation of compound eye reti...	1	1	0.31	0.02177
GO:0046340	diacylglycerol catabolic process	1	1	0.31	0.02177
GO:0001919	regulation of receptor recycling	1	1	0.31	0.02177
GO:0007428	primary branching, open tracheal system	1	1	0.31	0.02177
GO:0120177	negative regulation of torso signaling p...	1	1	0.31	0.02177
GO:1902475	L-alpha-amino acid transmembrane transpo...	1	1	0.31	0.02177
GO:2000378	negative regulation of reactive oxygen s...	1	1	0.31	0.02177
GO:0007430	terminal branching, open tracheal system	1	1	0.31	0.02177
GO:0007432	salivary gland boundary specification	1	1	0.31	0.02177
GO:1901098	positive regulation of autophagosome mat...	1	1	0.31	0.02177
GO:0008585	female gonad development	1	1	0.31	0.02177
GO:0032468	Golgi calcium ion homeostasis	1	1	0.31	0.02177
GO:0015789	UDP-N-acetylgalactosamine transmembrane ...	1	1	0.31	0.02177
GO:0015012	heparan sulfate proteoglycan biosyntheti...	1	1	0.31	0.02177
GO:0034970	histone H3-R2 methylation	1	1	0.31	0.02177
GO:2000647	negative regulation of stem cell prolife...	1	1	0.31	0.02177
GO:0099578	regulation of translation at postsynapse...	1	1	0.31	0.02177
GO:0006772	thiamine metabolic process	1	1	0.31	0.02177
GO:0006007	glucose catabolic process	1	1	0.31	0.02177
GO:0036084	GDP-fucose import into endoplasmic retic...	1	1	0.31	0.02177
GO:0016139	glycoside catabolic process	1	1	0.31	0.02177
GO:0007111	meiosis II cytokinesis	1	1	0.31	0.02177
GO:0034761	positive regulation of iron ion transmem...	1	1	0.31	0.02177
GO:0043095	regulation of GTP cyclohydrolase I activ...	1	1	0.31	0.02177
GO:0045792	negative regulation of cell size	1	1	0.31	0.02177
GO:0098711	iron ion import across plasma membrane	1	1	0.31	0.02177
GO:0086012	membrane depolarization during cardiac m...	1	1	0.31	0.02177
GO:1903361	protein localization to basolateral plas...	1	1	0.31	0.02177
GO:0006895	Golgi to endosome transport	1	1	0.31	0.02177
GO:0043065	positive regulation of apoptotic process	1	1	0.31	0.02177
GO:0048057	R3/R4 development	1	1	0.31	0.02177
GO:0042574	retinal metabolic process	1	1	0.31	0.02177
GO:0003379	establishment of cell polarity involved ...	1	1	0.31	0.02177
GO:0000132	establishment of mitotic spindle orienta...	1	1	0.31	0.02177
GO:0048072	compound eye pigmentation	1	1	0.31	0.02177
GO:0006864	pyrimidine nucleotide transport	1	1	0.31	0.02177
GO:0008335	female germline ring canal stabilization	1	1	0.31	0.02177
GO:0021682	nerve maturation	1	1	0.31	0.02177
GO:0015816	glycine transport	1	1	0.31	0.02177
GO:0106074	aminoacyl-tRNA metabolism involved in tr...	1	1	0.31	0.02177
GO:0080182	histone H3-K4 trimethylation	1	1	0.31	0.02177
GO:0045740	positive regulation of DNA replication	1	1	0.31	0.02177
GO:0009253	peptidoglycan catabolic process	1	1	0.31	0.02177
GO:0070898	RNA polymerase III preinitiation complex...	1	1	0.31	0.02177
GO:2001046	positive regulation of integrin-mediated...	1	1	0.31	0.02177
GO:0098869	cellular oxidant detoxification	1	1	0.31	0.02177
GO:1990386	mitotic cleavage furrow ingression	1	1	0.31	0.02177
GO:0010499	proteasomal ubiquitin-independent protei...	1	1	0.31	0.02177
GO:0006366	transcription by RNA polymerase II	91	25	28.59	0.02203
GO:0048667	cell morphogenesis involved in neuron di...	62	21	19.48	0.02216
GO:0000226	microtubule cytoskeleton organization	32	13	10.06	0.02245
GO:0016079	synaptic vesicle exocytosis	14	4	4.4	0.02278
GO:0006351	DNA-templated transcription	183	59	57.5	0.02463
GO:0009987	cellular process	2099	722	659.57	0.03067
GO:0007275	multicellular organism development	630	219	197.96	0.03177
GO:0007424	open tracheal system development	33	9	10.37	0.04076
GO:0048666	neuron development	100	36	31.42	0.04178
GO:0150063	visual system development	62	27	19.48	0.0421
GO:0031175	neuron projection development	70	26	22	0.04215
GO:0007389	pattern specification process	66	21	20.74	0.04234
GO:0050790	regulation of catalytic activity	56	20	17.6	0.04237
GO:0035282	segmentation	25	9	7.86	0.04277
GO:0007619	courtship behavior	11	7	3.46	0.04284
GO:0007405	neuroblast proliferation	11	7	3.46	0.04284
GO:0048663	neuron fate commitment	15	7	4.71	0.04284
GO:0006897	endocytosis	15	7	4.71	0.04284
GO:0009880	embryonic pattern specification	21	7	6.6	0.04284
GO:0048565	digestive tract development	18	6	5.66	0.04288
GO:0007051	spindle organization	7	5	2.2	0.04291
GO:0007369	gastrulation	11	5	3.46	0.04291
GO:0006473	protein acetylation	12	5	3.77	0.04291
GO:0000819	sister chromatid segregation	15	5	4.71	0.04292
GO:0040011	locomotion	17	5	5.34	0.04292
GO:0042742	defense response to bacterium	9	4	2.83	0.04295
GO:0008544	epidermis development	9	4	2.83	0.04295
GO:0007052	mitotic spindle organization	4	3	1.26	0.04299
GO:0034765	regulation of monoatomic ion transmembra...	4	3	1.26	0.04299
GO:0006633	fatty acid biosynthetic process	5	3	1.57	0.04299
GO:0048675	axon extension	5	3	1.57	0.04299
GO:0030177	positive regulation of Wnt signaling pat...	7	3	2.2	0.04299
GO:0006402	mRNA catabolic process	8	3	2.51	0.04299
GO:0035051	cardiocyte differentiation	3	2	0.94	0.04302
GO:0042052	rhabdomere development	3	2	0.94	0.04302
GO:0040014	regulation of multicellular organism gro...	3	2	0.94	0.04302
GO:0006289	nucleotide-excision repair	3	2	0.94	0.04302
GO:0006271	DNA strand elongation involved in DNA re...	3	2	0.94	0.04302
GO:0071805	potassium ion transmembrane transport	3	2	0.94	0.04302
GO:0097502	mannosylation	3	2	0.94	0.04302
GO:0002225	positive regulation of antimicrobial pep...	4	2	1.26	0.04302
GO:0042332	gravitaxis	4	2	1.26	0.04302
GO:0060581	cell fate commitment involved in pattern...	4	2	1.26	0.04302
GO:0010508	positive regulation of autophagy	5	2	1.57	0.04303
GO:0072002	Malpighian tubule development	5	2	1.57	0.04303
GO:0006820	monoatomic anion transport	5	2	1.57	0.04303
GO:0007465	R7 cell fate commitment	6	2	1.89	0.04303
GO:0007446	imaginal disc growth	10	2	3.14	0.04303
GO:0035331	negative regulation of hippo signaling	2	1	0.63	0.04306
GO:0010452	histone H3-K36 methylation	2	1	0.63	0.04306
GO:0016203	muscle attachment	2	1	0.63	0.04306
GO:0002230	positive regulation of defense response ...	2	1	0.63	0.04306
GO:1901800	positive regulation of proteasomal prote...	2	1	0.63	0.04306
GO:2000134	negative regulation of G1/S transition o...	2	1	0.63	0.04306
GO:0045874	positive regulation of sevenless signali...	2	1	0.63	0.04306
GO:0002098	tRNA wobble uridine modification	2	1	0.63	0.04306
GO:1900074	negative regulation of neuromuscular syn...	2	1	0.63	0.04306
GO:0000723	telomere maintenance	2	1	0.63	0.04306
GO:0097194	execution phase of apoptosis	2	1	0.63	0.04306
GO:0006370	7-methylguanosine mRNA capping	2	1	0.63	0.04306
GO:0035159	regulation of tube length, open tracheal...	2	1	0.63	0.04306
GO:0006688	glycosphingolipid biosynthetic process	2	1	0.63	0.04306
GO:0030011	maintenance of cell polarity	2	1	0.63	0.04306
GO:0030728	ovulation	2	1	0.63	0.04306
GO:0006614	SRP-dependent cotranslational protein ta...	2	1	0.63	0.04306
GO:2000765	regulation of cytoplasmic translation	2	1	0.63	0.04306
GO:0060285	cilium-dependent cell motility	2	1	0.63	0.04306
GO:0010212	response to ionizing radiation	2	1	0.63	0.04306
GO:0048311	mitochondrion distribution	2	1	0.63	0.04306
GO:0048678	response to axon injury	2	1	0.63	0.04306
GO:0090254	cell elongation involved in imaginal dis...	2	1	0.63	0.04306
GO:1901475	pyruvate transmembrane transport	2	1	0.63	0.04306
GO:0031453	positive regulation of heterochromatin f...	2	1	0.63	0.04306
GO:0035207	negative regulation of hemocyte prolifer...	2	1	0.63	0.04306
GO:0035209	pupal development	2	1	0.63	0.04306
GO:0016360	sensory organ precursor cell fate determ...	2	1	0.63	0.04306
GO:0010004	gastrulation involving germ band extensi...	2	1	0.63	0.04306
GO:0043410	positive regulation of MAPK cascade	2	1	0.63	0.04306
GO:0035023	regulation of Rho protein signal transdu...	2	1	0.63	0.04306
GO:0007367	segment polarity determination	2	1	0.63	0.04306
GO:0016321	female meiosis chromosome segregation	2	1	0.63	0.04306
GO:0043401	steroid hormone mediated signaling pathw...	2	1	0.63	0.04306
GO:0048190	wing disc dorsal/ventral pattern formati...	2	1	0.63	0.04306
GO:0007339	binding of sperm to zona pellucida	2	1	0.63	0.04306
GO:0007614	short-term memory	2	1	0.63	0.04306
GO:0007616	long-term memory	2	1	0.63	0.04306
GO:0010883	regulation of lipid storage	2	1	0.63	0.04306
GO:0046620	regulation of organ growth	2	1	0.63	0.04306
GO:0006207	'de novo' pyrimidine nucleobase biosynth...	2	1	0.63	0.04306
GO:0045292	mRNA cis splicing, via spliceosome	2	1	0.63	0.04306
GO:0032494	response to peptidoglycan	2	1	0.63	0.04306
GO:1902476	chloride transmembrane transport	2	1	0.63	0.04306
GO:0007436	larval salivary gland morphogenesis	2	1	0.63	0.04306
GO:0006783	heme biosynthetic process	2	1	0.63	0.04306
GO:0008543	fibroblast growth factor receptor signal...	2	1	0.63	0.04306
GO:0043967	histone H4 acetylation	2	1	0.63	0.04306
GO:0007187	G protein-coupled receptor signaling pat...	2	1	0.63	0.04306
GO:0001737	establishment of imaginal disc-derived w...	2	1	0.63	0.04306
GO:0035542	regulation of SNARE complex assembly	2	1	0.63	0.04306
GO:0007112	male meiosis cytokinesis	2	1	0.63	0.04306
GO:0048791	calcium ion-regulated exocytosis of neur...	2	1	0.63	0.04306
GO:0048060	negative gravitaxis	2	1	0.63	0.04306
GO:0003381	epithelial cell morphogenesis involved i...	2	1	0.63	0.04306
GO:0006890	retrograde vesicle-mediated transport, G...	2	1	0.63	0.04306
GO:0006893	Golgi to plasma membrane transport	2	1	0.63	0.04306
GO:0034770	histone H4-K20 methylation	2	1	0.63	0.04306
GO:0001895	retina homeostasis	2	1	0.63	0.04306
GO:0007280	pole cell migration	2	1	0.63	0.04306

## Sheet: DE_Prepupa_vs_Pupa
Gene	baseMean	log2FoldChange	lfcSE	stat	Pval	P-adj
ACP	31.0846	-2.35028	0.828254	96.8041	4.7099e-20	1.20113e-19
Acpr	112.911	-1.99931	0.423172	326.989	1.6271e-69	1.82879e-68
Admp	73.5523	3.1293	0.425571	161.418	7.2575e-34	2.99449e-33
Akhr	1103.68	2.0277	0.302008	325.143	4.07219e-69	4.52874e-68
Burs	33.5591	2.34312	0.400949	243.37	1.7445e-51	1.19835e-50
CCE-A4	2270.27	-3.72283	0.433326	198.657	7.3045e-42	3.79672e-41
CCE-A6	1080.73	2.20474	0.216086	181.199	4.12047e-38	1.92172e-37
CCE-B2	310.62	-1.52346	0.50454	707.209	9.57849e-152	6.77825e-150
CCE-D4	272.157	4.45179	0.584661	659.578	1.96753e-141	1.13285e-139
CCE-D5	132.197	6.04274	0.432379	413.284	3.74822e-88	6.72503e-87
CCE-E10	1197.46	-1.65066	1.19553	25.5372	3.92242e-05	5.43305e-05
CPLCP1	334892	5.11774	1.05248	142.334	8.93198e-30	3.20242e-29
CPR1	84356.2	7.86863	0.908127	170.476	8.26589e-36	3.57963e-35
CPR10	5108.93	10.5834	1.32611	84.7975	1.67468e-17	3.89133e-17
CPR13	135226	12.8504	1.35286	102.723	2.58765e-21	6.93855e-21
CPR14	126616	13.801	0.825695	353.332	3.3455e-75	4.3869e-74
CPR19	14940.4	-1.62484	1.11617	68.0733	5.78885e-14	1.16043e-13
CPR20	155.628	2.59658	0.495899	412.976	4.36995e-88	7.80735e-87
CPR22	507.991	-4.75464	1.03241	76.1063	1.16246e-15	2.49744e-15
CPR23	1636.69	3.7927	1.21796	38.1673	1.03493e-07	1.61546e-07
CPR29	29179.2	14.2112	0.827567	368.778	1.5448e-78	2.22363e-77
CPR3	811.459	11.8292	2.04508	37.4162	1.47849e-07	2.29061e-07
CPR34	1893.96	6.58688	0.305336	998.688	6.86887e-215	1.42636e-212
CPR35	9846.7	5.18125	0.895233	83.6556	2.92508e-17	6.7245e-17
CPR37	29489.5	6.57246	1.27824	68.1566	5.55938e-14	1.11513e-13
CPR39	101417	-2.74209	1.10392	123.428	9.89151e-26	3.09296e-25
CPR4	12921.6	14.0171	1.53766	77.3757	6.26235e-16	1.36157e-15
CPR40	75621.2	-3.17877	1.51281	84.4498	1.9847e-17	4.58846e-17
CPR43	497.426	1.95458	1.38627	33.9789	7.52634e-07	1.13186e-06
CPR44	63.7972	-7.93642	1.31903	101.128	5.65821e-21	1.49849e-20
CPR45	165.788	-5.63964	0.516086	448.488	9.22039e-96	2.00678e-94
CPR46	17026	14.2717	2.01337	56.7452	1.39921e-11	2.54873e-11
CPR47	20464.4	11.6781	1.14205	153.006	4.6178e-32	1.79263e-31
CPR48	239.802	-2.70786	1.52702	168.57	2.11965e-35	9.10467e-35
CPR49	9375.98	-2.71965	0.764947	151.307	1.06813e-31	4.09131e-31
CPR5	14659.6	14.312	1.17098	204.498	4.05298e-43	2.17908e-42
CPR53	25955.5	2.63936	1.12691	58.1634	7.05139e-12	1.29995e-11
CPR54	198737	1.7219	1.3245	101.354	5.06413e-21	1.3434e-20
CPR6	21805.9	13.5598	0.833431	342.582	7.00796e-73	8.66893e-72
CPR8	12207.5	11.7405	1.35102	69.4683	2.93918e-14	5.96644e-14
CPR9	10587.5	10.1677	1.25772	83.7419	2.80443e-17	6.45182e-17
CYP314A1	3429.74	-1.98573	0.66115	56.8787	1.31182e-11	2.39402e-11
CYP4AB23	273.841	2.2534	0.698853	223.099	4.03692e-47	2.48352e-46
CYP4AB6	903.749	3.48055	0.606912	393.68	6.45436e-84	1.05357e-82
CYP4AB8	1137.46	5.19072	0.462652	270.655	2.30464e-57	1.8395e-56
CYP4BW5	200.332	-1.52075	0.574982	251.784	2.68678e-53	1.93812e-52
CYP4G44	3792.51	6.27092	0.704683	134.941	3.41552e-28	1.15773e-27
CYP6AQ9	376.674	1.78154	0.338949	188.197	1.29356e-39	6.30457e-39
CYP6AS31	363.286	-1.69162	0.28004	274.433	3.53267e-58	2.89072e-57
CYP6AS33	42.7272	-2.26469	0.59401	142.84	6.95938e-30	2.50084e-29
CYP6BD2	481.996	2.98695	0.426665	347.061	7.56197e-74	9.55009e-73
CYP6CK11	1.95931	-1.82493	1.39662	15.3295	0.00406449	0.00513771
CYP6CK3	74.5855	5.11142	0.997528	221.514	8.8547e-47	5.41586e-46
CYP6CK6	105.976	-4.63614	0.491072	622.011	2.6682e-133	1.30494e-131
CYP9AG4	1811.94	-2.28317	0.585522	202.211	1.25755e-42	6.67897e-42
Cdk1	3660.35	1.69619	0.167494	1440.67	0.000000000000000000000000000000000000000000000000000000000000000000000000000000000000000000000000000000000000000000000000000000000000000000000000000000000000000000000000000000000000000000000000000000000000000000000000000000000000000000000000000000000000000000000000000000000000000000000000000000000000000000000104618927313158	0.000000000000000000000000000000000000000000000000000000000000000000000000000000000000000000000000000000000000000000000000000000000000000000000000000000000000000000000000000000000000000000000000000000000000000000000000000000000000000000000000000000000000000000000000000000000000000000000000000000000000000000132520795227578
Cht5	13570.7	-4.375	0.638418	103.827	1.50619e-21	4.06366e-21
Cpap3-a1	19241.4	2.15578	1.07863	65.3263	2.19647e-13	4.29828e-13
Cpap3-b	28495.8	3.79146	1.28412	48.1882	8.6225e-10	1.46213e-09
Cpap3-d1	7937.78	3.85005	1.27538	27.457	1.60674e-05	2.27098e-05
Cpap3-e	13932.3	2.61036	1.02994	82.2959	5.68121e-17	1.29083e-16
Cyb561d1-like	307.605	-1.71829	1.01174	20.7622	0.00035296	0.000469588
Cyp303a1	1555.62	2.68103	0.620456	253.121	1.38415e-53	1.0036e-52
Def1-1	1422.9	9.21077	0.909364	133.547	6.78726e-28	2.27565e-27
Ecr	6461.08	1.71656	0.19645	345.744	1.45497e-73	1.82296e-72
Eth	167.311	9.07004	0.851604	443.512	1.09746e-94	2.34426e-93
GRD	840.497	-1.65164	0.53232	93.3416	2.56676e-19	6.39142e-19
Gr42	4.50232	-2.07911	1.02339	20.2795	0.000439779	0.000582038
Gr5	6.2473	1.96624	0.91151	21.6403	0.00023631	0.000316722
GstD3	53.0954	-2.34132	0.919676	67.651	7.10667e-14	1.4219e-13
GstS2	5222.47	-1.56446	0.927763	50.1911	3.2939e-10	5.68134e-10
GstS8	6786.35	1.56311	0.266835	161.082	8.56809e-34	3.5272e-33
Hb	4574.79	-2.22188	0.738459	316.303	3.29144e-67	3.44567e-66
Hex109	11941.7	6.50149	0.714469	232.016	4.85998e-49	3.12812e-48
Hex70b	243015	-1.78543	0.67378	337.099	1.06942e-71	1.28127e-70
Hex83	771.078	3.78233	0.653213	131.653	1.72545e-27	5.72455e-27
LOC100112394	1635.16	5.31392	0.815995	201.948	1.43245e-42	7.59515e-42
LOC100113486	2752.15	2.26029	0.224986	581.175	1.83741e-124	7.53217e-123
LOC100113497	209.045	8.74822	1.462	166.239	6.70621e-35	2.84391e-34
LOC100113512	28502.8	1.94312	0.393908	397.059	1.20151e-84	2.00256e-83
LOC100113520	6632.76	-1.85981	0.395555	251.362	3.31239e-53	2.38398e-52
LOC100113559	356.575	4.15599	0.333821	526.186	1.45202e-112	4.49702e-111
LOC100113577	795.905	-2.35441	0.300625	334.657	3.59967e-71	4.21804e-70
LOC100113585	35149.4	-2.05513	0.187528	724.764	1.51311e-155	1.16869e-153
LOC100113589	14776.2	2.23687	0.187032	348.886	3.05122e-74	3.90797e-73
LOC100113615	155.255	-3.20625	0.454031	364.324	1.41573e-77	1.98814e-76
LOC100113619	129249	4.54358	1.05545	76.3571	1.02874e-15	2.21541e-15
LOC100113624	155.903	1.60783	1.1813	69.3482	3.11589e-14	6.31705e-14
LOC100113631	1398.99	3.1576	0.599711	78.6647	3.34071e-16	7.34539e-16
LOC100113651	4725.51	1.56897	0.266071	256.531	2.54995e-54	1.87248e-53
LOC100113657	1195.92	2.91036	0.594893	253.527	1.13173e-53	8.22e-53
LOC100113667	22364.7	8.44512	1.12096	59.0808	4.52531e-12	8.41241e-12
LOC100113669	7898.62	1.64896	0.23398	140.379	2.34129e-29	8.28643e-29
LOC100113681	7233.61	2.65175	0.932283	48.2494	8.3731e-10	1.42079e-09
LOC100113708	4613.18	3.73756	0.406173	521.471	1.52034e-111	4.60723e-110
LOC100113736	192.017	3.57134	1.4741	255.015	5.41005e-54	3.94526e-53
LOC100113772	388.915	4.24043	0.581703	98.7461	1.81869e-20	4.71593e-20
LOC100113790	5206.98	5.79947	0.692024	287.628	5.0481e-61	4.46227e-60
LOC100113806	61.707	-1.83157	0.826492	50.5143	2.81971e-10	4.87875e-10
LOC100113828	22337.8	2.55024	0.36174	185.086	6.02614e-39	2.86643e-38
LOC100113904	117.974	4.25303	0.539521	531.715	9.24409e-114	2.96443e-112
LOC100113905	20792.6	3.67551	1.14673	44.7568	4.46691e-09	7.37902e-09
LOC100113922	11.2869	-2.0233	1.41909	104.659	1.00116e-21	2.71383e-21
LOC100113942	1936.85	1.84187	0.212123	370.679	6.00222e-79	8.70907e-78
LOC100113967	1569.77	4.75926	1.05769	31.2721	2.69405e-06	3.9621e-06
LOC100113968	2235.54	2.56302	0.563048	217.555	6.29557e-46	3.73168e-45
LOC100113977	9737.06	-1.52721	0.231318	196.85	1.78705e-41	9.15719e-41
LOC100114012	296.456	-1.54131	1.37301	1284.42	0.000000000000000000000000000000000000000000000000000000000000000000000000000000000000000000000000000000000000000000000000000000000000000000000000000000000000000000000000000000000000000000000000000000000000000000000000000000000000000000000000000000000000000000000000000000000000795059689958635	0.00000000000000000000000000000000000000000000000000000000000000000000000000000000000000000000000000000000000000000000000000000000000000000000000000000000000000000000000000000000000000000000000000000000000000000000000000000000000000000000000000000000000000000000000000000000053005374172137
LOC100114015	2044.21	6.49643	0.579308	216.846	8.94503e-46	5.27745e-45
LOC100114023	856.411	1.73973	0.642762	30.5271	3.82238e-06	5.57426e-06
LOC100114031	17777	-1.58835	0.550991	76.1685	1.12775e-15	2.42493e-15
LOC100114046	7855.43	-1.98076	0.809878	337.689	7.97462e-72	9.61127e-71
LOC100114068	484.783	1.82464	0.749947	160.142	1.36312e-33	5.5609e-33
LOC100114077	4.44931	5.44698	1.39829	40.4345	3.51922e-08	5.58691e-08
LOC100114080	736.381	1.63037	0.304715	935.679	3.0961e-201	4.78273e-199
LOC100114086	19165.3	2.99978	0.613588	300.318	9.25342e-64	8.8396e-63
LOC100114089	1477.75	-6.67193	0.729615	308.296	1.75829e-65	1.76484e-64
LOC100114099	4338.53	-4.45904	0.405669	551.057	6.04226e-118	2.16819e-116
LOC100114126	503.933	4.76549	0.632002	92.1932	4.50287e-19	1.11098e-18
LOC100114134	3.96373	2.98108	1.32329	25.4087	4.16318e-05	5.7615e-05
LOC100114136	23.6891	3.28938	0.915423	70.0207	2.24711e-14	4.58286e-14
LOC100114138	743.416	1.65243	0.642582	42.4245	1.3622e-08	2.20285e-08
LOC100114139	1026.16	7.1946	0.458787	490.213	8.76419e-105	2.29847e-103
LOC100114140	4221.22	4.17128	0.540557	197.809	1.11142e-41	5.74157e-41
LOC100114161	6508.28	1.52668	0.239234	413.319	3.68269e-88	6.61683e-87
LOC100114168	25486.7	2.56618	1.03239	55.1251	3.05866e-11	5.49874e-11
LOC100114201	4204.71	-5.90142	0.598874	264.52	4.84159e-56	3.73271e-55
LOC100114209	1619.69	-1.55547	0.25717	301.37	5.48704e-64	5.26149e-63
LOC100114216	23.0498	3.56903	0.898306	43.6255	7.67401e-09	1.25558e-08
LOC100114217	4.44865	4.75358	1.68874	20.6564	0.0003704	0.000492273
LOC100114222	2106.54	2.14268	0.522008	164.473	1.60466e-34	6.7484e-34
LOC100114232	70.0399	8.45467	1.35351	57.5409	9.52675e-12	1.7474e-11
LOC100114241	5543.1	2.60606	0.484666	133.586	6.6578e-28	2.23343e-27
LOC100114260	22258.9	-4.6924	1.03512	157.006	6.41289e-33	2.56333e-32
LOC100114270	118.772	1.63719	1.7345	400.133	2.60391e-85	4.40959e-84
LOC100114279	9087.1	2.87835	0.365174	557.516	2.41962e-119	8.9097e-118
LOC100114312	352.394	-2.2239	0.646824	78.6978	3.28724e-16	7.23159e-16
LOC100114320	817.056	-2.61849	0.50324	253.389	1.21192e-53	8.79736e-53
LOC100114322	1366.69	2.18705	1.03733	76.977	7.60538e-16	1.64679e-15
LOC100114339	1383.73	1.7046	0.456966	136.388	1.67452e-28	5.73896e-28
LOC100114352	167.017	-5.4105	0.856205	99.8256	1.07144e-20	2.80412e-20
LOC100114362	1220.55	-5.11904	1.1332	37.6479	1.32448e-07	2.05754e-07
LOC100114397	371.167	-3.04286	1.39665	42.7326	1.1758e-08	1.90702e-08
LOC100114425	1210.15	-7.78527	1.59023	55.8263	2.18058e-11	3.94309e-11
LOC100114436	51.1183	3.82052	1.08107	45.3971	3.28759e-09	5.4472e-09
LOC100114438	8431.32	1.51349	0.24043	431.681	3.96155e-92	8.01612e-91
LOC100114441	4059.15	1.61827	0.614456	52.3136	1.18608e-10	2.08033e-10
LOC100114466	1481.49	-7.64977	1.28807	75.0185	1.97469e-15	4.20747e-15
LOC100114474	495.068	-1.50235	0.258533	205.074	3.04724e-43	1.64463e-42
LOC100114478	63.0923	2.53123	1.12525	103.026	2.23115e-21	5.99024e-21
LOC100114494	5714.11	2.92308	0.324393	434.611	9.21671e-93	1.88913e-91
LOC100114497	638.802	2.10951	0.349626	115.07	6.02894e-24	1.77313e-23
LOC100114498	11410.2	10.6805	1.35806	88.0137	3.47819e-18	8.30347e-18
LOC100114510	26117.1	-1.73567	0.470848	145.655	1.7363e-30	6.37313e-30
LOC100114526	27908.7	-4.34623	0.320913	1172.54	0.0000000000000000000000000000000000000000000000000000000000000000000000000000000000000000000000000000000000000000000000000000000000000000000000000000000000000000000000000000000000000000000000000000000000000000000000000000000000000000000000000000000000014320181372464	0.000000000000000000000000000000000000000000000000000000000000000000000000000000000000000000000000000000000000000000000000000000000000000000000000000000000000000000000000000000000000000000000000000000000000000000000000000000000000000000000000000000000566855429515631
LOC100114590	1816.58	2.78087	0.221044	641.104	1.96512e-137	1.03717e-135
LOC100114593	2077.2	2.80873	0.448304	198.709	7.11907e-42	3.7049e-41
LOC100114610	4044.91	1.70176	0.479617	381.041	3.46865e-81	5.2746e-80
LOC100114611	776.046	-1.56086	0.190959	210.39	2.19013e-44	1.23136e-43
LOC100114626	67.3019	-5.71732	0.670573	227.171	5.36451e-48	3.37567e-47
LOC100114629	1334.84	-5.83333	1.36517	71.2718	1.223e-14	2.51981e-14
LOC100114666	237.164	-1.63459	0.994076	30.0761	4.72292e-06	6.85754e-06
LOC100114688	2067.61	4.13144	0.40753	232.507	3.80998e-49	2.46355e-48
LOC100114699	3.90728	2.54743	2.33591	24.2502	7.11594e-05	9.73513e-05
LOC100114706	346.824	-2.58885	0.494186	80.8237	1.1654e-16	2.61833e-16
LOC100114718	420.459	-3.59039	0.686178	109.842	7.86295e-23	2.22073e-22
LOC100114731	58.6874	1.91173	0.367954	142.44	8.4757e-30	3.04055e-29
LOC100114739	409.135	19.8216	2.02787	30.9687	3.1068e-06	4.55379e-06
LOC100114765	2788.57	1.77001	0.248764	781.331	8.49066e-168	7.85046e-166
LOC100114766	1709.75	1.86944	0.337957	370.535	6.44887e-79	9.33576e-78
LOC100114777	1363.53	-1.51181	0.27224	330.887	2.34429e-70	2.69221e-69
LOC100114811	894.823	1.98602	1.46663	58.2072	6.90387e-12	1.27313e-11
LOC100114816	1501.96	-1.50553	0.277762	179.029	1.20526e-37	5.56784e-37
LOC100114838	258.32	-4.30582	0.381604	324.398	5.89659e-69	6.51195e-68
LOC100114839	2221.21	-1.52757	0.78617	109.566	9.00418e-23	2.53683e-22
LOC100114870	1804.51	3.15164	0.56701	342.215	8.40812e-73	1.03706e-71
LOC100114911	2833.37	9.89043	0.606041	366.042	6.02293e-78	8.56256e-77
LOC100114918	6005.91	3.10579	0.764922	149.973	2.0634e-31	7.81144e-31
LOC100114933	351.659	-3.21634	1.43596	268.862	5.61247e-57	4.42397e-56
LOC100114962	916.451	2.73832	0.583802	126.619	2.05773e-26	6.58213e-26
LOC100114963	90.4074	3.3809	0.730388	71.236	1.2445e-14	2.56326e-14
LOC100114965	10575.5	3.893	0.613569	312.73	1.94313e-66	2.00764e-65
LOC100114978	126.353	5.86797	1.15737	127.943	1.07221e-26	3.45942e-26
LOC100114999	5160.09	8.11087	0.630167	268.38	7.12783e-57	5.61145e-56
LOC100115013	935.1	-2.8986	1.88421	94.853	1.22466e-19	3.08099e-19
LOC100115021	394.912	-1.54029	0.235464	137.664	8.9286e-29	3.09266e-28
LOC100115047	2783.96	2.21344	0.294569	666.318	6.83771e-143	4.02852e-141
LOC100115056	1787.18	1.72573	0.570137	23.3122	0.000109677	0.000148889
LOC100115057	2230.43	4.75843	0.270157	1400.6	0.000000000000000000000000000000000000000000000000000000000000000000000000000000000000000000000000000000000000000000000000000000000000000000000000000000000000000000000000000000000000000000000000000000000000000000000000000000000000000000000000000000000000000000000000000000000000000000000000000000000000051267547449481	0.000000000000000000000000000000000000000000000000000000000000000000000000000000000000000000000000000000000000000000000000000000000000000000000000000000000000000000000000000000000000000000000000000000000000000000000000000000000000000000000000000000000000000000000000000000000000000000000000000000000054117168628548
LOC100115071	1014.46	3.2304	0.332876	412.516	5.49346e-88	9.75956e-87
LOC100115081	4491.93	-4.65702	1.18969	42.4103	1.37144e-08	2.21723e-08
LOC100115092	382.378	4.73019	0.643158	120.316	4.57238e-25	1.39764e-24
LOC100115094	1053.4	-1.87505	0.263572	89.5311	1.65615e-18	4.00275e-18
LOC100115101	1156.2	5.41201	0.344372	488.855	1.72309e-104	4.46347e-103
LOC100115114	8480.78	1.58556	0.80979	46.8208	1.66175e-09	2.78467e-09
LOC100115115	690.798	-1.6176	0.181601	236.016	6.68762e-50	4.40979e-49
LOC100115118	1005.18	-3.7916	0.79612	131.322	2.03041e-27	6.72221e-27
LOC100115126	1284.81	-5.28719	0.727697	211.043	1.58476e-44	8.9497e-44
LOC100115129	2427.58	-1.57952	0.238212	251.59	2.95886e-53	2.13196e-52
LOC100115131	10437.7	3.4492	1.36819	29.0846	7.51403e-06	1.07975e-05
LOC100115148	8590.65	9.19756	1.05337	86.9032	5.98531e-18	1.41712e-17
LOC100115150	485.688	-2.03668	0.349016	198.69	7.18532e-42	3.73784e-41
LOC100115155	465.441	-3.1142	1.08336	46.9937	1.52951e-09	2.56817e-09
LOC100115156	117607	-3.38086	1.13728	37.4719	1.43991e-07	2.23139e-07
LOC100115157	138.791	2.14946	0.499692	66.4119	1.29698e-13	2.5654e-13
LOC100115160	1190.32	2.934	0.339712	105.742	5.88529e-22	1.61048e-21
LOC100115163	7.9255	-3.48238	1.20695	24.6165	6.00791e-05	8.24688e-05
LOC100115165	3372.79	-2.6274	0.36452	648.583	4.72318e-139	2.62406e-137
LOC100115194	3462.65	-1.8614	0.693205	307.872	2.17025e-65	2.16802e-64
LOC100115199	7137.62	2.88438	1.02606	21.225	0.000285737	0.000381354
LOC100115211	438.127	-2.60614	0.503637	116.975	2.36364e-24	7.04974e-24
LOC100115218	4.59652	-1.72139	1.10404	32.5283	1.49181e-06	2.2208e-06
LOC100115239	4881.92	1.94012	0.290594	53.5698	6.47543e-11	1.15073e-10
LOC100115257	6797.4	5.7351	0.782144	125.727	3.19097e-26	1.01431e-25
LOC100115261	12.9826	-1.95643	0.846924	43.3629	8.70039e-09	1.41947e-08
LOC100115264	493.954	-3.64085	0.401741	191.902	2.06834e-40	1.02945e-39
LOC100115267	215.613	1.69615	1.21723	54.8546	3.48508e-11	6.24318e-11
LOC100115268	1306.81	6.36566	0.666814	248.627	1.28632e-52	9.15381e-52
LOC100115271	1522.21	-2.48309	0.387735	95.8815	7.40066e-20	1.87639e-19
LOC100115299	5846.51	-1.77631	0.183801	353.906	2.51482e-75	3.30791e-74
LOC100115337	25380.6	4.38918	1.54657	57.5779	9.35792e-12	1.71693e-11
LOC100115352	4337.77	3.66768	0.408602	378.787	1.06465e-80	1.60546e-79
LOC100115369	6271.67	3.76489	0.720846	126.49	2.19189e-26	7.00419e-26
LOC100115396	44.2498	1.87964	1.10265	256.082	3.18545e-54	2.33507e-53
LOC100115411	18701.1	4.81796	1.94731	30.9087	3.19549e-06	4.68161e-06
LOC100115434	15433.2	3.54228	0.88263	61.2066	1.61765e-12	3.05925e-12
LOC100115449	4017.7	2.78749	0.416034	152.23	6.77186e-32	2.61124e-31
LOC100115464	3593.98	2.56094	0.30047	276.902	1.03716e-58	8.60924e-58
LOC100115471	642.906	3.71851	0.553686	77.9885	4.64516e-16	1.01536e-15
LOC100115474	1026.24	-2.77128	0.783664	76.9822	7.5861e-16	1.6429e-15
LOC100115486	10693.2	3.8979	0.243651	254.258	7.87317e-54	5.72171e-53
LOC100115498	3228.64	1.78233	0.405631	508.589	9.29774e-109	2.63477e-107
LOC100115507	1717.52	-1.69153	0.337855	65.1406	2.40361e-13	4.69781e-13
LOC100115513	1331.37	5.10997	0.943916	294.665	1.5328e-62	1.41619e-61
LOC100115519	61.5288	2.46939	0.506083	49.3152	5.01826e-10	8.59004e-10
LOC100115522	376.474	3.33494	0.511545	85.5434	1.16328e-17	2.72271e-17
LOC100115531	345.577	-2.22798	1.01091	55.0017	3.24624e-11	5.82686e-11
LOC100115547	28.8	2.10065	0.981322	47.1965	1.38774e-09	2.33322e-09
LOC100115564	234.742	-1.82031	0.287868	547.621	3.34761e-117	1.18448e-115
LOC100115568	830.161	-2.39976	0.800093	78.1154	4.36665e-16	9.54979e-16
LOC100115576	11858.5	1.93564	0.134819	712.176	8.04831e-153	5.7925e-151
LOC100115586	514.958	3.40208	0.685283	93.8585	1.9929e-19	4.97421e-19
LOC100115593	5754.26	2.92281	0.501576	135.23	2.96186e-28	1.00692e-27
LOC100115599	215.245	1.87299	0.378045	256.982	2.03825e-54	1.50108e-53
LOC100115618	656.285	2.11641	0.885999	53.4795	6.76347e-11	1.20091e-10
LOC100115642	657.193	-4.18325	1.10675	24.066	7.74773e-05	0.00010588
LOC100115664	1988.06	1.73439	0.261802	350.833	1.15892e-74	1.49492e-73
LOC100115674	175.156	1.65467	1.52932	24.469	6.43177e-05	8.82201e-05
LOC100115681	1553.07	-1.65386	0.312241	113.877	1.08359e-23	3.16118e-23
LOC100115682	132.2	-1.76683	0.699313	83.0581	3.91597e-17	8.96504e-17
LOC100115687	691.407	-1.81025	0.240463	276.222	1.45399e-58	1.20063e-57
LOC100115711	1022.89	-1.76383	0.468653	22.3102	0.000173842	0.000234162
LOC100115727	21063.9	7.50655	0.332207	506.232	3.00684e-108	8.37091e-107
LOC100115743	2588.12	4.40813	0.370015	425.834	7.27201e-91	1.41497e-89
LOC100115744	1514.15	-1.77776	0.735094	37.4116	1.48174e-07	2.29508e-07
LOC100115754	1458.18	1.54838	0.396182	105.508	6.60185e-22	1.80228e-21
LOC100115757	1678.52	1.55561	0.46665	94.0753	1.7922e-19	4.48378e-19
LOC100115797	6900.7	-5.55487	1.09581	60.1575	2.68801e-12	5.03833e-12
LOC100115799	8488.5	4.86499	1.32077	41.9559	1.70363e-08	2.7431e-08
LOC100115809	228.203	5.98504	0.523896	257.813	1.34963e-54	9.99171e-54
LOC100115829	4713.95	4.0381	0.780754	64.0832	4.01402e-13	7.77099e-13
LOC100115837	41810.2	2.48457	0.367744	188.213	1.28311e-39	6.25605e-39
LOC100115848	13.6972	-2.10983	0.744132	32.2672	1.68697e-06	2.50308e-06
LOC100115863	53.5207	1.5059	0.557915	97.0998	4.07471e-20	1.04208e-19
LOC100115865	130.261	-2.77484	1.04107	25.2088	4.56727e-05	6.30901e-05
LOC100115881	221.642	-1.56828	0.588877	40.586	3.27416e-08	5.20635e-08
LOC100115888	761.838	4.30634	0.624748	243.983	1.28693e-51	8.89824e-51
LOC100115895	2.83044	6.01758	1.96402	16.5725	0.00233972	0.00299034
LOC100115920	195.055	-2.43318	0.664625	130.304	3.3533e-27	1.10185e-26
LOC100115921	3699.33	1.84067	0.221481	350.899	1.12164e-74	1.4483e-73
LOC100115922	13110.9	1.83935	0.273157	71.0614	1.35481e-14	2.78593e-14
LOC100115933	16.0393	7.05628	1.16282	148.648	3.9671e-31	1.4876e-30
LOC100115940	70.3969	3.30029	0.557508	123.811	8.19493e-26	2.56944e-25
LOC100115973	1491.4	-1.92561	0.967559	263.474	8.13397e-56	6.24443e-55
LOC100115993	10503.9	1.5978	0.264705	113.676	1.19625e-23	3.48263e-23
LOC100116022	1308.78	1.528	1.09356	28.3292	1.0696e-05	1.52489e-05
LOC100116029	408.113	1.87482	0.493648	133.247	7.8687e-28	2.63545e-27
LOC100116032	22079.6	4.10308	0.615197	197.357	1.39049e-41	7.14825e-41
LOC100116049	3325.68	2.386	0.305741	58.0386	7.48982e-12	1.37938e-11
LOC100116056	6496.94	3.79648	0.769747	80.7879	1.18593e-16	2.66257e-16
LOC100116062	796.526	1.71905	0.683751	78.3492	3.89616e-16	8.54148e-16
LOC100116064	2281.37	-1.96049	0.81053	43.0279	1.02108e-08	1.66034e-08
LOC100116070	1125.2	2.11978	0.360018	103.816	1.51432e-21	4.08386e-21
LOC100116105	534.627	-4.50992	0.455729	198.672	7.2507e-42	3.77031e-41
LOC100116113	1572.36	-1.82702	0.324358	48.0674	9.13717e-10	1.54775e-09
LOC100116121	5570.71	4.87377	0.934086	68.1903	5.46904e-14	1.09753e-13
LOC100116124	38.6614	2.8839	0.405479	199.92	3.90829e-42	2.04825e-41
LOC100116154	148.829	2.05221	0.458443	137.033	1.21821e-28	4.19435e-28
LOC100116173	6599.31	-4.00187	0.365136	425.894	7.05662e-91	1.37942e-89
LOC100116174	40.5033	2.44378	0.49573	165.655	8.95249e-35	3.78888e-34
LOC100116183	48.3706	5.00029	1.41294	28.9114	8.14806e-06	1.16821e-05
LOC100116207	798.29	3.66898	0.431267	131.607	1.76491e-27	5.85085e-27
LOC100116214	1626.09	1.70785	0.216324	644.336	3.92304e-138	2.13275e-136
LOC100116227	564.309	-1.80338	0.462807	147.036	8.78746e-31	3.25661e-30
LOC100116232	122.151	-4.4719	1.34151	80.5341	1.34229e-16	3.00403e-16
LOC100116233	75.3953	5.0818	0.61837	171.375	5.30156e-36	2.31569e-35
LOC100116266	387.379	-2.17837	0.49485	158.213	3.53285e-33	1.42654e-32
LOC100116268	27.5007	2.66382	1.13865	52.7337	9.68839e-11	1.70567e-10
LOC100116270	53200.8	-1.66311	0.321242	186.501	2.99341e-39	1.43791e-38
LOC100116272	99.9018	-2.84419	1.68933	121.54	2.5046e-25	7.7248e-25
LOC100116276	474.764	1.60139	0.30047	379.805	6.41451e-81	9.7076e-80
LOC100116280	80.9956	1.63359	1.34768	317.891	1.49591e-67	1.58567e-66
LOC100116291	1886.87	-2.5712	0.281192	345.824	1.39806e-73	1.75339e-72
LOC100116297	9046.43	-1.76915	0.8512	69.0843	3.54216e-14	7.16407e-14
LOC100116298	6946.57	-3.0761	0.803017	59.4289	3.82403e-12	7.12547e-12
LOC100116352	263.71	-3.44724	0.764635	52.3692	1.15478e-10	2.02598e-10
LOC100116354	1524	-1.6135	0.313165	114.373	8.49395e-24	2.4854e-23
LOC100116355	35.7491	1.89256	0.527251	119.369	7.28477e-25	2.20968e-24
LOC100116358	929.317	3.17322	0.688288	170.499	8.17469e-36	3.54134e-35
LOC100116377	173.153	6.49265	0.551844	419.806	1.45993e-89	2.72757e-88
LOC100116387	101.637	1.63719	1.84344	122.5	1.56199e-25	4.84944e-25
LOC100116396	574.877	-3.21399	0.77424	159.707	1.68912e-33	6.87757e-33
LOC100116409	1108.18	-2.61645	0.265805	170.856	6.85056e-36	2.97688e-35
LOC100116412	2366.68	-1.66623	0.47671	174.266	1.26991e-36	5.67604e-36
LOC100116413	104.543	5.42553	1.30582	532.741	5.54585e-114	1.78751e-112
LOC100116425	3432.7	1.59127	0.219515	238.81	1.67358e-50	1.12047e-49
LOC100116427	1046.81	-1.62804	0.449904	72.5898	6.44141e-15	1.34262e-14
LOC100116428	784.242	1.86673	0.33688	203.218	7.63677e-43	4.08337e-42
LOC100116429	1032.16	-1.66255	0.952312	46.6127	1.83608e-09	3.07194e-09
LOC100116430	4746.04	-1.97485	0.968411	72.1871	7.83547e-15	1.62735e-14
LOC100116432	1001.34	-1.51679	0.18988	210.303	2.28664e-44	1.28334e-43
LOC100116438	254.04	1.53746	1.33537	22.5199	0.000157887	0.000213011
LOC100116446	5343.09	-1.83658	0.175113	263.447	8.24366e-56	6.3248e-55
LOC100116448	1124.79	-1.69923	0.146707	392.768	1.01576e-83	1.64535e-82
LOC100116454	16.4258	2.70073	1.75782	25.7287	3.58909e-05	4.98334e-05
LOC100116458	519.448	6.3438	0.66195	331.069	2.14186e-70	2.46421e-69
LOC100116463	346.136	3.70896	0.794363	75.8248	1.33333e-15	2.85727e-15
LOC100116473	7402.54	1.69508	0.590091	429.206	1.35751e-91	2.71652e-90
LOC100116477	154.411	-1.60192	0.731556	289.535	1.95816e-61	1.74553e-60
LOC100116491	5500.1	1.69434	0.291108	528.645	4.26625e-113	1.33764e-111
LOC100116495	27.9189	3.02605	0.773305	56.9499	1.26747e-11	2.31374e-11
LOC100116498	426.883	1.51031	0.338526	71.5013	1.09385e-14	2.25884e-14
LOC100116513	186.975	1.84369	0.916169	347.964	4.82697e-74	6.13272e-73
LOC100116567	771.051	2.81548	1.28307	160.922	9.27383e-34	3.81278e-33
LOC100116569	705.946	3.13767	0.485576	125.003	4.55793e-26	1.44122e-25
LOC100116581	70.3849	1.68641	0.465796	61.1771	1.64097e-12	3.10149e-12
LOC100116591	2140.42	-2.09075	0.774815	1007.1	1.03137e-216	2.33292e-214
LOC100116600	878.271	2.00072	0.554473	59.5586	3.59156e-12	6.70018e-12
LOC100116616	217.444	3.36522	0.952559	30.2663	4.32002e-06	6.29129e-06
LOC100116640	96.2172	5.10703	1.4136	249.568	8.06733e-53	5.77338e-52
LOC100116642	415.836	8.41678	1.05686	61.3331	1.52158e-12	2.88185e-12
LOC100116651	5134.37	3.7813	0.71535	207.479	9.26095e-44	5.0893e-43
LOC100116668	616.734	-1.57832	1.27666	15.0744	0.00454942	0.0057335
LOC100116683	1390.47	-1.78759	1.11408	14.4068	0.00610363	0.007633
LOC100116743	100.072	1.51165	0.673119	91.6484	5.87846e-19	1.44475e-18
LOC100116763	678.062	6.69843	1.74445	29.4124	6.44549e-06	9.29898e-06
LOC100116769	20.9935	2.75592	0.569782	106.391	4.28062e-22	1.17722e-21
LOC100116789	187.616	-2.25346	0.530243	221.42	9.27532e-47	5.67039e-46
LOC100116807	90.7513	-3.31902	0.598008	163.457	2.65126e-34	1.1091e-33
LOC100116816	5404.52	1.64403	0.348898	59.0151	4.67134e-12	8.67623e-12
LOC100116817	447.398	-2.8206	0.392158	86.3033	8.02442e-18	1.88967e-17
LOC100116838	4478.54	2.55843	0.638886	184.464	8.19698e-39	3.8859e-38
LOC100116852	1169.75	2.31004	0.673962	157.952	4.01853e-33	1.61802e-32
LOC100116855	146.807	-1.60011	0.378627	91.6707	5.81485e-19	1.42967e-18
LOC100116866	3638.83	1.97818	0.235431	155.354	1.44952e-32	5.72353e-32
LOC100116867	280.053	-2.74384	0.752289	85.4181	1.23673e-17	2.88982e-17
LOC100116870	68.5569	3.21422	0.575671	78.6928	3.29519e-16	7.24657e-16
LOC100116876	450.622	6.37004	0.589012	366.912	3.90844e-78	5.59414e-77
LOC100116888	1453.95	1.81157	0.448956	51.9875	1.38777e-10	2.43003e-10
LOC100116904	107.202	-1.64103	0.783951	42.0062	1.66322e-08	2.67973e-08
LOC100116913	555.386	2.22238	1.03021	43.855	6.87647e-09	1.12712e-08
LOC100116930	3344.62	6.50496	0.916119	61.2523	1.5823e-12	2.99372e-12
LOC100116937	3656.09	2.03271	0.934564	34.351	6.31323e-07	9.53609e-07
LOC100116940	7561.33	-4.16848	1.05153	54.9506	3.32736e-11	5.96824e-11
LOC100116949	125.687	1.98465	0.697002	245.735	5.39858e-52	3.76978e-51
LOC100116954	3275.37	3.92227	0.666937	269.833	3.46586e-57	2.74731e-56
LOC100116956	2023.02	2.38405	0.453687	182.239	2.4639e-38	1.15508e-37
LOC100116973	2826.97	-1.56028	0.39143	177.394	2.70491e-37	1.22983e-36
LOC100116980	499.936	-2.6111	0.562747	109.665	8.57994e-23	2.41946e-22
LOC100117063	801.997	7.13127	0.324126	651.015	1.40561e-139	7.87826e-138
LOC100117068	2707.79	1.64183	0.30782	76.0625	1.18756e-15	2.55093e-15
LOC100117077	14121.5	1.77312	0.577106	58.2447	6.77979e-12	1.25116e-11
LOC100117104	520.831	3.56118	0.709085	112.243	2.41834e-23	6.95416e-23
LOC100117119	1228.97	-4.41006	0.772218	92.1939	4.50126e-19	1.1108e-18
LOC100117122	78921.7	-6.54019	1.14857	141.151	1.6e-29	5.68982e-29
LOC100117157	69354.6	2.1767	0.456578	90.3486	1.11034e-18	2.70216e-18
LOC100117160	295.717	5.11837	0.4984	492.94	2.25375e-105	5.99754e-104
LOC100117162	127189	-6.95294	1.07926	177.987	2.01776e-37	9.22708e-37
LOC100117166	59231.6	6.14072	1.23252	61.4711	1.42317e-12	2.69789e-12
LOC100117171	20.118	-1.85767	0.658147	16.8787	0.00204074	0.00261402
LOC100117179	75.9923	-2.16113	0.720276	33.8276	8.08376e-07	1.21482e-06
LOC100117180	1785.04	2.34187	0.424135	497.461	2.37248e-106	6.44898e-105
LOC100117192	6228.44	-3.29795	0.259046	243.685	1.49186e-51	1.02871e-50
LOC100117197	253.94	-1.64479	0.288013	90.0347	1.29462e-18	3.14156e-18
LOC100117219	3155.56	-1.5061	0.175939	275.046	2.6069e-58	2.14148e-57
LOC100117238	364.618	1.81317	0.228159	383.468	1.03745e-81	1.5987e-80
LOC100117253	279.659	2.12242	0.789898	75.1272	1.87285e-15	3.99654e-15
LOC100117274	15793.7	11.872	1.20928	106.065	5.02368e-22	1.37798e-21
LOC100117285	112.216	-1.95565	0.399021	193.116	1.13429e-40	5.68584e-40
LOC100117329	3788.98	-1.60583	0.49826	1216.37	0.00000000000000000000000000000000000000000000000000000000000000000000000000000000000000000000000000000000000000000000000000000000000000000000000000000000000000000000000000000000000000000000000000000000000000000000000000000000000000000000000000000000000000000000044997662102479	0.000000000000000000000000000000000000000000000000000000000000000000000000000000000000000000000000000000000000000000000000000000000000000000000000000000000000000000000000000000000000000000000000000000000000000000000000000000000000000000000000000000000000000000219225148404654
LOC100117331	52.8902	4.78753	1.05098	35.7918	3.19355e-07	4.87852e-07
LOC100117351	24724	4.35085	1.2275	54.7587	3.64999e-11	6.53305e-11
LOC100117363	300.963	-1.59089	0.435117	207.002	1.17289e-43	6.42324e-43
LOC100117367	1822.05	2.19411	1.03277	22.8963	0.000132813	0.000179834
LOC100117374	42.681	1.52813	0.816882	39.5064	5.47495e-08	8.63006e-08
LOC100117397	1807.99	-2.02287	0.591658	42.0143	1.65684e-08	2.67047e-08
LOC100117398	7166.29	1.53343	0.241107	105.949	5.31622e-22	1.45727e-21
LOC100117399	56.26	-2.05935	1.47817	173.107	2.25148e-36	9.97883e-36
LOC100117419	1314.73	4.08808	0.553638	98.6635	1.89379e-20	4.90566e-20
LOC100117423	279.191	4.60491	0.902345	262.247	1.49546e-55	1.13909e-54
LOC100117432	123.288	-1.91356	0.440106	292.666	4.13763e-62	3.77876e-61
LOC100117437	1404.95	2.02243	0.338747	282.738	5.72398e-60	4.90898e-59
LOC100117452	6819.9	2.0855	0.7517	83.9048	2.58998e-17	5.96388e-17
LOC100117454	10209.3	2.39293	0.160837	601.374	7.8146e-129	3.49779e-127
LOC100117458	6230.13	2.06895	1.0175	162.207	4.91559e-34	2.03816e-33
LOC100117471	170.406	4.45798	0.777843	120.138	4.99072e-25	1.52148e-24
LOC100117474	2241.66	-2.11359	0.509443	105.807	5.70099e-22	1.56139e-21
LOC100117475	18455.9	6.66847	0.378128	297.635	3.50737e-63	3.29096e-62
LOC100117477	38.9132	-1.86885	0.588215	118.38	1.18499e-24	3.56709e-24
LOC100117481	3478.91	-2.18008	0.234477	438.68	1.21612e-93	2.52949e-92
LOC100117489	40.6582	-5.49678	1.12601	72.9512	5.4025e-15	1.12908e-14
LOC100117498	495.955	2.19026	0.990589	32.4925	1.51717e-06	2.25749e-06
LOC100117513	8162.51	2.86949	1.16335	41.2507	2.38505e-08	3.81312e-08
LOC100117548	409.013	-1.85633	0.655474	129.753	4.39679e-27	1.43913e-26
LOC100117552	2175.43	10.0828	1.1003	109.091	1.13727e-22	3.19206e-22
LOC100117557	543.286	-4.26734	0.685444	122.785	1.35715e-25	4.2242e-25
LOC100117578	4943.1	-2.0714	0.277067	235.039	1.0857e-49	7.11459e-49
LOC100117581	16791.4	-4.4993	1.04386	71.1977	1.26788e-14	2.611e-14
LOC100117584	481.079	-3.01803	0.640366	92.1862	4.51831e-19	1.11458e-18
LOC100117586	25.2928	4.71607	1.48641	74.4529	2.6009e-15	5.5093e-15
LOC100117590	729.177	1.79451	0.205598	150.312	1.7453e-31	6.63299e-31
LOC100117598	53.9392	-4.13703	0.759337	105.605	6.29459e-22	1.71951e-21
LOC100117621	118.005	1.57736	0.706154	176.778	3.66821e-37	1.66304e-36
LOC100117631	35.6834	3.49173	1.42749	34.9501	4.7564e-07	7.21548e-07
LOC100117647	191.474	-1.66751	1.18577	600.407	1.26509e-128	5.62277e-127
LOC100117650	2473.88	-1.54476	0.179675	203.478	6.7162e-43	3.59569e-42
LOC100117660	244.676	2.23931	0.604089	76.3604	1.0271e-15	2.21226e-15
LOC100117666	3449.76	-7.61516	0.974156	129.095	6.08125e-27	1.98126e-26
LOC100117675	1265.09	2.64512	0.395282	207.239	1.04299e-43	5.72179e-43
LOC100117677	1395.12	-2.77215	0.801983	40.2466	3.84879e-08	6.10629e-08
LOC100117681	234.596	-2.22387	0.763381	315.863	4.09631e-67	4.27765e-66
LOC100117683	4525.71	-2.39382	0.872583	28.6743	9.10351e-06	1.3024e-05
LOC100117692	182.749	-1.55148	0.862543	55.6483	2.37617e-11	4.29065e-11
LOC100117704	877.916	2.89764	1.67239	190.91	3.37893e-40	1.67191e-39
LOC100117732	3089.12	-1.83429	0.1931	249.502	8.33278e-53	5.95326e-52
LOC100117744	7055.36	1.65843	1.29402	48.4741	7.51649e-10	1.27715e-09
LOC100117760	267	-3.45517	0.438017	112.7	1.93197e-23	5.57329e-23
LOC100117768	2060.9	1.92001	0.284697	137.297	1.06972e-28	3.69316e-28
LOC100117781	145277	-6.68114	1.38801	70.9136	1.45577e-14	2.98967e-14
LOC100117801	196.355	1.88009	0.723616	30.0955	4.68017e-06	6.79703e-06
LOC100117829	302.564	2.29692	0.213851	710.605	1.76122e-152	1.26041e-150
LOC100117830	136.971	2.44195	0.400686	82.1212	6.18708e-17	1.40401e-16
LOC100117837	6572.65	6.15905	1.25053	36.1532	2.69117e-07	4.12251e-07
LOC100117838	44.8244	-2.85512	0.848582	53.0663	8.25385e-11	1.45818e-10
LOC100117851	49.667	-2.24921	0.515116	139.23	4.12523e-29	1.44589e-28
LOC100117856	2281.33	-4.55902	0.772083	143.459	5.12954e-30	1.85169e-29
LOC100117861	1955.27	1.69019	0.380816	49.1848	5.34267e-10	9.1367e-10
LOC100117877	4715.5	1.71702	0.301626	135.193	3.01593e-28	1.02448e-27
LOC100117900	6854.72	-2.34513	1.54569	25.0318	4.95748e-05	6.83908e-05
LOC100117902	20.1803	-1.77915	1.03696	16.4208	0.00250351	0.0031958
LOC100117918	4704.86	-5.83367	0.431583	305.916	5.73466e-65	5.6486e-64
LOC100117923	12830.3	3.7067	0.761943	55.0665	3.14641e-11	5.65246e-11
LOC100117935	334.036	2.86152	0.793599	43.8713	6.8232e-09	1.11854e-08
LOC100117942	9.48948	4.47019	1.85977	28.9656	7.94426e-06	1.13938e-05
LOC100117973	307.312	1.94911	0.824675	64.5845	3.14767e-13	6.12467e-13
LOC100117977	6217.74	-1.5422	0.172044	291.695	6.70018e-62	6.06656e-61
LOC100117991	1550.53	5.19735	0.625054	144.743	2.7231e-30	9.93477e-30
LOC100118003	111.75	3.2851	0.91377	157.732	4.47958e-33	1.80193e-32
LOC100118010	366.906	3.45593	0.283108	633.788	7.53407e-136	3.92733e-134
LOC100118011	125.92	-3.64747	0.717368	69.9602	2.31413e-14	4.71651e-14
LOC100118028	163.9	3.7817	0.291322	469.379	2.80553e-100	6.73062e-99
LOC100118039	629.221	3.47512	0.593842	86.5381	7.15473e-18	1.68926e-17
LOC100118045	11.7145	5.32407	1.54194	28.5025	9.86427e-06	1.40837e-05
LOC100118046	345.942	3.76196	0.386311	351.14	9.95011e-75	1.28873e-73
LOC100118047	139.694	-3.98545	0.630201	148.605	4.05175e-31	1.51845e-30
LOC100118063	1141.15	-2.51905	0.542117	89.3158	1.84004e-18	4.43452e-18
LOC100118072	223.381	1.65808	1.3396	296.919	5.00574e-63	4.67953e-62
LOC100118083	1506.15	1.61775	0.292191	247.336	2.43974e-52	1.72264e-51
LOC100118101	124.112	-2.89923	1.0909	132.573	1.09662e-27	3.65358e-27
LOC100118121	12491	2.08042	0.89951	82.5668	4.9775e-17	1.13481e-16
LOC100118123	220.201	-2.22834	0.310981	356.669	6.36865e-76	8.51563e-75
LOC100118126	1159.53	2.18653	0.758053	631.331	2.56398e-135	1.32024e-133
LOC100118127	18007.6	-7.34893	1.46939	80.6336	1.27867e-16	2.86469e-16
LOC100118133	4717.42	1.85303	0.228541	210.207	2.39763e-44	1.34325e-43
LOC100118141	37.1907	7.23924	1.41719	144.418	3.19577e-30	1.16178e-29
LOC100118150	87.5729	2.27941	0.435097	220.026	1.85071e-46	1.12167e-45
LOC100118153	313.384	3.91112	0.650891	260.559	3.4552e-55	2.59899e-54
LOC100118161	1606.2	1.50855	0.235849	155.313	1.47864e-32	5.8367e-32
LOC100118178	1209.69	2.92425	0.388351	476.822	6.89515e-102	1.71257e-100
LOC100118179	3579.24	2.95274	0.428512	178.615	1.47896e-37	6.8173e-37
LOC100118182	2456.46	1.76395	0.270945	507.498	1.60077e-108	4.49599e-107
LOC100118190	343.012	6.88137	1.11576	218.399	4.14405e-46	2.47374e-45
LOC100118222	874.649	-2.53616	0.548524	104.924	8.79254e-22	2.38951e-21
LOC100118224	1925.71	2.12848	1.20638	83.7291	2.82204e-17	6.49114e-17
LOC100118229	2508.35	3.29007	1.66105	26.2086	2.87229e-05	4.00961e-05
LOC100118236	3858.69	1.69676	0.265192	100.539	7.55146e-21	1.98742e-20
LOC100118277	2965.39	2.75358	0.258216	316.765	2.61639e-67	2.75036e-66
LOC100118289	3851.8	1.69376	0.300692	102.763	2.53754e-21	6.80707e-21
LOC100118304	72.6952	3.86709	1.03686	65.1969	2.33881e-13	4.57399e-13
LOC100118311	1392.8	2.79337	0.655407	301.013	6.55089e-64	6.27212e-63
LOC100118324	950.606	4.54199	0.579061	156.253	9.30032e-33	3.69881e-32
LOC100118328	1626.95	1.73269	0.201115	207.758	8.06359e-44	4.44094e-43
LOC100118344	6.27684	1.81511	1.09585	15.9283	0.00311688	0.00396083
LOC100118354	15828.5	-1.69772	0.268044	315.879	4.06387e-67	4.24728e-66
LOC100118384	37.6191	2.19113	1.63991	155.532	1.32739e-32	5.25109e-32
LOC100118393	93.3716	-2.46233	0.460012	209.648	3.16281e-44	1.76646e-43
LOC100118397	1899.09	2.28097	0.936432	21.1246	0.000299161	0.000398892
LOC100118406	1785.74	-2.69004	0.35455	179.896	7.84922e-38	3.64065e-37
LOC100118417	2239.34	2.88652	1.28172	66.6198	1.17249e-13	2.32207e-13
LOC100118424	368.865	2.04307	0.317993	582.621	8.93842e-125	3.7001e-123
LOC100118436	2358.94	-1.55115	0.269908	165.808	8.29791e-35	3.5142e-34
LOC100118445	217.464	1.7111	0.404219	37.8271	1.21649e-07	1.89303e-07
LOC100118450	2277.32	-4.15955	0.372355	1146.39	0.000000000000000000000000000000000000000000000000000000000000000000000000000000000000000000000000000000000000000000000000000000000000000000000000000000000000000000000000000000000000000000000000000000000000000000000000000000000000000000000000000000666426451809916	0.000000000000000000000000000000000000000000000000000000000000000000000000000000000000000000000000000000000000000000000000000000000000000000000000000000000000000000000000000000000000000000000000000000000000000000000000000000000000000000000000000241189253287892
LOC100118455	1628.68	7.21169	1.39772	69.6681	2.66718e-14	5.42299e-14
LOC100118456	51.664	2.12975	0.792361	43.1567	9.60147e-09	1.56326e-08
LOC100118466	1481.04	3.1787	1.04322	54.6249	3.89335e-11	6.95881e-11
LOC100118467	207.767	-3.04107	1.24206	18.7532	0.000878717	0.00114608
LOC100118468	2578.96	2.23068	0.429952	105.864	5.54248e-22	1.51831e-21
LOC100118472	23164.5	2.01833	0.200415	122.852	1.31365e-25	4.09046e-25
LOC100118487	8422.22	2.53852	0.617409	49.874	3.83628e-10	6.60336e-10
LOC100118505	846.877	6.59796	0.677293	212.679	7.04954e-45	4.02963e-44
LOC100118519	116.321	-1.64315	0.726286	29.4761	6.25607e-06	9.03084e-06
LOC100118529	12817.8	1.53017	0.222416	140.642	2.05703e-29	7.29463e-29
LOC100118543	3442.51	5.63923	0.475975	383.261	1.14987e-81	1.76765e-80
LOC100118554	339.727	-2.5107	0.400063	255.869	3.54094e-54	2.59117e-53
LOC100118567	1255.35	-1.8097	0.479403	61.8434	1.18842e-12	2.2593e-12
LOC100118577	48.2013	-1.95537	0.778099	22.601	0.00015212	0.000205361
LOC100118584	4413.83	-1.60253	0.443734	71.4439	1.12484e-14	2.32019e-14
LOC100118586	39339.4	-6.02672	0.739511	208.572	5.38997e-44	2.99188e-43
LOC100118593	15479.6	-4.36777	0.361994	779.147	2.52359e-167	2.3164e-165
LOC100118607	481.841	-1.97516	0.343468	56.48	1.59039e-11	2.89114e-11
LOC100118611	1065.99	2.40296	0.706329	365.736	7.01401e-78	9.93809e-77
LOC100118613	34.9787	-2.03851	0.481475	110.296	6.29343e-23	1.78302e-22
LOC100118614	3147.96	-2.04858	0.29791	297.683	3.42466e-63	3.21573e-62
LOC100118615	816.945	4.6285	0.325498	690.866	3.31157e-148	2.21945e-146
LOC100118619	973.581	-2.55376	0.384919	476.515	8.03577e-102	1.98419e-100
LOC100118620	9758.21	8.22207	1.10131	71.4965	1.09642e-14	2.26343e-14
LOC100118624	4.63045	-1.89402	1.19967	14.9893	0.00472337	0.0059486
LOC100118644	500.292	-1.62827	0.185904	145.341	2.02715e-30	7.42567e-30
LOC100118663	323.312	-1.56449	0.424609	239.513	1.18135e-50	7.95122e-50
LOC100118676	54.278	7.48001	1.69856	76.3182	1.04846e-15	2.25673e-15
LOC100118686	1243.65	1.74089	0.465042	491.366	4.93541e-105	1.31063e-103
LOC100118693	995.905	1.92119	0.440655	435.756	5.21294e-93	1.0737e-91
LOC100118695	40299.1	7.1219	0.633718	140.163	2.6042e-29	9.1938e-29
LOC100118714	729.338	2.69915	0.599468	85.2921	1.31525e-17	3.06819e-17
LOC100118738	453.546	2.76697	0.716341	248.274	1.53259e-52	1.08758e-51
LOC100118746	882.503	-2.80696	1.48242	118.486	1.12447e-24	3.3865e-24
LOC100118747	380.297	-1.79765	0.600199	309.871	8.04064e-66	8.13505e-65
LOC100118750	33825	3.17392	0.486338	106.149	4.8194e-22	1.3228e-21
LOC100118753	4113.35	-4.38811	1.55431	22.1878	0.000183888	0.000247457
LOC100118781	20036.9	5.16823	0.632928	235.498	8.6458e-50	5.68325e-49
LOC100118785	48639.6	6.95636	1.33263	83.9954	2.47786e-17	5.71194e-17
LOC100118797	223.398	2.01839	0.781182	322.923	1.22693e-68	1.33979e-67
LOC100118801	314.013	-2.15879	0.667337	65.8914	1.66974e-13	3.28783e-13
LOC100118808	1079.14	1.59246	0.370039	304.681	1.05917e-64	1.03363e-63
LOC100118812	140.408	-1.65844	0.512153	114.941	6.42346e-24	1.88828e-23
LOC100118824	691.564	-4.01489	0.671093	171.695	4.52603e-36	1.98515e-35
LOC100118828	209.336	-1.57602	0.367081	98.8765	1.70609e-20	4.4294e-20
LOC100118835	2377	2.66219	1.25262	55.8173	2.19004e-11	3.95908e-11
LOC100118843	205.381	-2.49475	1.56951	175.827	5.86852e-37	2.64826e-36
LOC100118846	113.692	3.14171	0.609693	134.553	4.13425e-28	1.39761e-27
LOC100118858	2491.96	1.86136	0.316848	171.135	5.96758e-36	2.60301e-35
LOC100118863	316.224	-2.23789	0.56776	35.6656	3.39018e-07	5.17577e-07
LOC100118864	1526.64	-7.10234	0.42767	826.884	1.1532e-177	1.20724e-175
LOC100118868	992.828	5.49366	1.39496	60.1128	2.7468e-12	5.14549e-12
LOC100118876	556.725	2.26348	0.191266	1600.52	0	0
LOC100118879	199.247	4.09188	1.43438	50.0996	3.44195e-10	5.93187e-10
[truncated: 1,856 more rows]

## Sheet: Prepupa_vs_Pupa_GO_BPs
GO.ID	Term	Annotated	Significant	Expected	classicFisher
[truncated: 315 more rows]

[truncated: 4 more sheets: DE_Pupa_vs_Adult, Pupa_vs_Adult_GO_BPs, Gene_Level_Normalised_Counts, Exon_Normalised_Counts]
